# Supplementary material for: Selection on Plant Male Function Genes Identifies Candidates for Reproductive Isolation of Yellow Monkeyflowers
Source: PLoS Genet. 2013 Dec 5;9(12):e1003965. doi: 10.1371/journal.pgen.1003965 (PMC3854799; doi:10.1371/journal.pgen.1003965)
Supplement: File S1 — Constituent proteins of the pollen tube and style proteomes of yellow monkeyflowers. Pollen Tube Proteins Worksheet. The inbred strain of Mimulus guttatus (IM62) used for genome sequence construction was isotopically labeled with 15N via hydroponic culture and used as the pistil (maternal) parent in crosses to unlabeled (14N) IM62 pollen parents. Because 15N labeling masks maternal proteins in our MS/MS shotgun proteomic method (see results), proteins can be identified as originating from in vivo pollen tubes unambiguously. Pollen tube proteins (PTPs) are identified from tandem mass spectra (MS/MS) matched to proteins from gene model numbers corresponding to the M. guttatus genome assembly version 1.1 (http://www.phytozome.net) using SEQUEST [76], and require ≥1 unique peptide per protein with a low false discovery rate (per peptide FDR≤0.002). Proteins are identified as unique (2,073) or members of a multi-protein group (481) which could include 1 or more member proteins [95]. Protein group numbers are arbitrarily assigned, and unless protein identifications are unique (*), the multiple proteins within a group cannot be further distinguished in the data. The number and sequence of peptides identified for each PTP are indicated (summed over all experiments), along with a measurement of the protein's relative abundance (normalized spectral abundance factor, NSAF) [78] in each of three biological replicates analyzed via MS/MS utilizing either 1-dimensional (reverse phase) or multi-dimensional (MuDPIT [96]) chromatography for separation of peptides. Style Proteins Worksheet. Proteins from styles of unpollinated pistils of unlabeled (14N) IM62 plants were identified as for PTPs employing MuDPIT in combination with MS/MS, yielding 1988 unique style proteins (*) as well as 620 proteins that are members of multi-protein groups. Approximately 50% of the proteins identified from style tissue were also found in pollen tubes (Fig. S1). (XLS) [file pgen.1003965.s002.xls]

## Sheet: Pollen Tube Proteins
Gene Model	Protein Group Member	Single/Unique Protein IDs (*)	Number of Peptides Identified	RP 1 NSAF	MuDPIT 1 NSAF	RP 2 NSAF	MuDPIT 2 NSAF	RP 3 NSAF	MuDPIT 3 NSAF	Mean NSAF	Peptides Identified
mgv1a001749m	1731	*	69	0.017909	0.030731	0.026713	0.024439	0.022239	0.018616	0.0234412	VNNEAVQK,TEFPLGMHLFAGVVDGR,DKLVVSTSSSLLHTAVDLVNEPK,TLTSLPGVAGYGFDLVR,TGPVTILNWSFVR,YIPSNTFSYYDQVLDTTAMLGAVPPR,WFDTNYHFIVPELGPDVK,SGVNVLIQTYFADVPEAAFK,GNASVPAMEMTK,ITEEEYVK,IPSTEEIADR,TLQSLEAIVGK,VVEVNALAK,KITEEEYVK,NDMVEYFGEQLSGFAFTANGWVQSYGSR,CVKPPIIYGDVSRPNPM,YGAGIGPGVYDIHSPR,ALGIDTVPVLVGPVTY,AGVTVIQIDEAALR,YHEVKPALENMVSAAK,EGVKYGAGIGPGVYDIHSPR,TVFWSSAAQSMTK,DAEFFSANAAAQASR,GMLTGPVTILNWSFVR,YNW…
mgv1a001746m	87	*	60	0.018027	0.027476	0.027462	0.026331	0.020819	0.020258	0.0233955	VNNEAVQK,TGPVTILNWSFVR,AAAALKGSEHR,GNASVPAMEMTK,TVFWSTAAQSMTK,IPSTEEIADR,VVEVNALAK,DEEFFAANAAAQ,AEHAFYLDWAVHSFR,NDMVEYFGEQLSGFAFTANGWVQSYGSR,CVKPPIIYGDVSRPNPM,YGAGIGPGVYDIHSPR,KYGEVKPALEAMVSAAK,EGVKYGAGIGPGVYDIHSPR,GMLTGPVTILNWSFVR,YNWTGGEIGFSTYFSMAR,LQEELDIDVLVHGEPER,LNLPILPTTTIGSFPQTIELR,NDMVEYFGEQLSGF,TFNLLSLLDKILPIYK,PNPMTVFWSTAAQSMTK,YIPSNTFAYYDQVLDTTALLGAVPPR,ALGIDTVPVLVGPVSYLLLSKPAK,AAGASW…
mgv1a009577m	970	*	26	0.01708	0.026806	0.021913	0.023757	0.022198	0.022576	0.0223883	HNELTVKDSK,IKIGINGFGR,YDSVHGQWK,FGIVEGLMTTVH,VLNDRFGIVEGLMTTVHAMTATQK,GILGYTEDDVVSTDFVGDCR,KVVISAPSADAPMFVVGVNEK,DAPMFVVGVNEK,VPTADVSVVDLTVR,KDLDIVSNASCTTNCLAPLAK,HNELTVK,AGIALNGNFVK,AGIALNGNFVKVVSWYDNEWGYSNR,VALQSDDIELVAVNDPFITTDYMTY,FGIVEGLMTTVHAMTATQK,NPEEIPWGEAGAEFVVESTGVFTDK,AAIKEESETSMK,VALQSDDIELVAVNDPFITTDYMTYMFK,VVSWYDNEWGYSNR,AASFNIIPSSTGAAK,TLLFGEKPVAVFGVR,IGINGFGR,AASYDEIK,DLDIVSNASCT…
mgv1a024149m	353	*	28	0.0162	0.040916	0.01525	0.023435	0.016132	0.017901	0.021639	AGFAGDDAPR,AVFPSIIGRPR,DAYVGDEAQSK,IWHHTFYNELR,DSGDGVSHTVPIYEGYSLPHAILR,GYSFTTSAEK,SGDGVSHTVPIYEGYSLPHAILR,PIYEGYSLPHAILR,FRCPEVLFQPSMIGMEAAGIHETTYNSIMK,IALDFEQEMETAK,EITALAPSSMK,SEYDESGPSIVHR,GVSHTVPIYEGYSLPHAILR,MIGMEAAGIHETTYNSIMK,DGVSHTVPIYEGYSLPHAILR,TVPIYEGYSLPHAILR,KDLYGNIVLSGGSTMFAGIADR,LAYIALDFEQEMETAK,HTGVMVGMGQK,YPIEHGIVNNWDDMEK,SEYDESGPSIVHRK,RVAPEEHPVLLTEAPLNPK,VAPEEHPVLLTEAPLNPK,YPI…
mgv1a007936m	1100	*	47	0.012453	0.022434	0.01012	0.03634	0.009797	0.023865	0.0191682	IGGPHGDAGLTGR,TIFHLNPSGR,VHTVLISTQHDETVTNEK,SVVAAGLAR,NNTCPWLRPDGK,GWGAHGGGAFSGK,KPEDIGAGDQGH,EDPDFTWETVK,GAHGGGAFSGKDPTK,PDFTWETVK,TAAYGHFGREDPDFTWETVK,EHVIKPIIPAQYLDDKTIFHLNPSGR,IIIDTYGGWGAHGGGAFSGK,IIIDTYGGWGAHGGGAFSGKDPTK,KIIIDTYGGWGAHGGGAFSGKDPTK,ESFDFRPGMIAINLDLKR,VLVNIEQQSPDIAQGVHGHLTK,EHVIKPIIPAQYLDDK,VLVNIEQQSPDIAQGVHG,VLVNIEQQSPD,PGMIAINLDLKR,TQVTVEYK,KNNTCPWLRPDGK,IAQGVHGHLTK,LCDQVSDAI…
mgv1a008323m	727	*	30	0.013677	0.022075	0.019588	0.011878	0.021763	0.013872	0.0171422	AGFAGDDAPR,CPEVLFQPSFIGMESAGIHETTYNSIMK,DAYVGDEAQSK,DLYGNIVLSGGSTMFGGIADR,IWHHTFYNELR,TTGIVLDSGDGVSHTVPIYEGY,DSGDGVSHTVPIYEGYSLPHAILR,TTGIVLDSGDGVSHTVPIYEGYSLPHAILR,AVFPSIVGRPR,PIYEGYSLPHAILR,SGDGVSHTVPIYEGYSLPHAILR,NYELPDGQVITIGAER,LAYIALDYEQELETAK,EITALAPSSMK,GVSHTVPIYEGYSLPHAILR,GEYDESGPSIVHR,YPIEHGIVSNWDDMEK,DGVSHTVPIYEGYSLPHAILR,TVPIYEGYSLPHAILR,TTGIVLDSGDGVSH,HTGVMVGMGQK,GYMFTTSAER,TTGIVLDS…
mgv1a006438m	1780	*	33	0.014719	0.018664	0.023801	0.012972	0.01241	0.016736	0.0165503	VVIGMDVAASEFYGSDK,MGVEVYHHLK,HIANLAGNKK,SGETEDTFIADLSVGLATGQIK,KLVLPVPAFNVINGGSHAGNK,TYDLNFKEDNNDGSAK,AAVPSGASTGVYEALELR,IEEELGSEAVYAGANFR,LGANAILAVSLALCK,LGANAILAVSLALCKAGAAVLDIPLYK,LVLPVPAFNVINGGSHAGNK,HIANLAGNK,ISGDKLKDLYK,DPTDQTGIDNFMVQQL,KYGQDATNVGDEGGFAPNIQENK,HAGWGVMASHR,IEEELGSEAVYAGAN,SCNALLLK,GNPTVEVDIHLSNGLWAR,MTAEIGTPVQIVGDDLLVTNPK,YGQDATNVGDEGGFAPN,TYDLNFK,DPTDQTGIDNFMVQQLDGTQNEWGWCK…
mgv1a006187m	906	*	46	0.010829	0.017156	0.011358	0.026302	0.009302	0.019166	0.0156855	IGGPHGDAGLTGR,TIFHLNPSGR,EHVIKPVIPAQYLDDK,ANVDYEK,TAAYGHFGRDDADFTWETVK,GWGAHGGGAFSGK,KPEDIGAGDQGH,GAHGGGAFSGKDPTK,GIGFISPDVGLDADNCK,IIIDTYGGWGAHGGGAFSGK,IIIDTYGGWGAHGGGAFSGKDPTK,KIIIDTYGGWGAHGGGAFSGKDPTK,VLVNIEQQSPDIAQGVHGHLTK,ENFDFRPGMIAINLDLKR,VLVNIEQQSPDIAQGVHG,VHTVLISTQHDETVTNEQ,VLVNIEQQSPD,TQVTVEYK,PGMIAINLDLKR,VHTVLISTQHDETVTNEQIAIDLK,IAQGVHGHLTK,LCDQVSDAILDACLEQDPESK,TCGWLRPDGK,CIVQVSYAIGV…
mgv1a004058m	2108	*	36	0.010139	0.012679	0.010242	0.014526	0.010073	0.013423	0.011847	TEFGPSQPFKGAR,RLVGVSEETTTGVK,WCSCNIFSTQDHAAAAIAR,DQSDYVSIPVEGPYKPPHYR,ATDVMIAGK,AEEEFEK,IFSTQDHAAAAIAR,DMTQADFGR,SGIIILAEGR,GETLQEYWWCTER,HSLPDGLMR,LPDPSSTDNAEFQIVLTIIR,DIIMVDHMR,RLYQMQLNGTLLFPAINVNDSVTK,PVEGPYKPPHYR,VAALHLGK,LELELAEVEMPGLMSCR,NNAIVCNIGHFDNEIDMHGLETFPGVK,WVFPDTK,FDNLYGCR,TEFGPSQPFK,SKFDNLYGCR,LYQMQLNGTLLFPAINVNDSVTK,HLDEKVAALHLGK,TGKLPDPSSTDNAEFQIVLTIIR,LVGVSEETTTGVKR,VKDMTQADFGR…
mgv1a008324m	285	*	28	0.011689	0.011038	0.015198	0.009198	0.013442	0.009562	0.0116878	AGFAGDDAPR,DAYVGDEAQSK,AVFPSIIGRPR,IWHHTFYNELR,LSYIALDFEQEMEISK,DSGDGVSHTVPIYEGYSLPHAILR,GYSFTTSAEK,PIYEGYSLPHAILR,SGDGVSHTVPIYEGYSLPHAILR,FRCPEVLFQPSMIGMEAAGIHETTYNSIMK,EITALAPSSMK,VAPEEHPILLTEAPLNPK,GVSHTVPIYEGYSLPHAILR,YPIEHGIVSNWDDMEK,DLYGNVVLSGGSTMFPGIADR,AEYDESGPSIVHR,TTGIVMDSGDGVSHTVPIYEGY,DGVSHTVPIYEGYSLPHAILR,MIGMEAAGIHETTYNSIMK,TVPIYEGYSLPHAILR,TTGIVMDSGDGVSHTVPIYEGYSLPHAILR,HTGVMVGMGQK…
mgv1a003950m	1088	*	34	0.010192	0.017429	0.00967	0.012569	0.009964	0.008282	0.011351	IGLFGGAGVGK,GDLNTDHYLPIHR,PPILTALEVLDNQIR,AHGGFSVFAGVGER,LVLEVAQHLGENVVR,CIAMDGTEGLIR,FDEGLPPILTALEVLDNQIR,KGSITSVQAIYVPADDLTDPAPATTFAHLDATTVLSR,ESITSFQGVLDGK,QISELGIYPAVDPLDSTSR,IINVIGEPIDHRGDLNTDHYLPIHR,ILGMDELSEDDKLTVAR,MLSPHILGEEHYNTAR,ESITSFQGVLDGKYDDLSEQSFYMVGGIEEVIAK,CALVYGQMNEPPGAR,FTQANSEVSALLGR,DAEGQDVLLFIDNIFR,VGLTGLTVAEHFR,AHLDATTVLSR,GSITSVQAIYVPADDLTDPAPATTFAHLDATTVLSR,VLNTGSPITVPVG…
mgv1a003971m	279	*	35	0.009884	0.017074	0.008534	0.013493	0.00918	0.008457	0.0111037	IGLFGGAGVGK,YDDLSEQAFYMVGGIDEVIAK,ITDEFTGAGSIGK,PPILTALEVLDNQIR,AHGGFSVFAGVGER,LVLEVAQHLGENVVR,GDLHTEHFLPIHR,KGSITSVQAIYVPADDLTDPAPATTFAHLDATTVLSR,QISELGIYPAVDPLDSTSR,SPSGVFSGK,ILGMDELSEDDKLTVAR,MLSPHILGEGHYNTAR,CALVYGQMNEPPGAR,FTQANSEVSALLGR,DAEGQDVLLFIDNIFR,VGLTGLTVAEHFR,AHLDATTVLSR,GSITSVQAIYVPADDLTDPAPATTFAHLDATTVLSR,CIAMDGTEGLVR,IINVIGEPIDHR,PAPATTFAHLDATTVLSR,ILGEGHYNTAR,VCQVIGAVVDVR,NLQDII…
mgv1a007931m	473	*	32	0.010685	0.014318	0.0111	0.006495	0.013303	0.007917	0.0106363	KPWTLTFSFGR,VLAACYK,ALNDHHVLLEGTLLKPNMVTPGSDAKK,VAPEVIAEYTVR,IGPNEPSQLAINENANGLAR,ALNDHHVLLEGTLLKPN,RFESINVENVESNRR,YADELIANAAY,GILAADESTGTIGK,ALNDHHVLLEGTLLKPNMVTPGSDAK,CADVTER,EGGVLPGIK,GSSSLSEGASESLH,YAIICQENGLVPIVEPEILVDGSHDIDR,ANSEATLGTYK,TMPPAVPAVVFLSGGQSEEEASVNLNAMNK,ELLFTTPGALQHLSGVILFEETLYQK,GTVELAGTNGETTTQGLDGLAQR,GILAADESTGTIGKR,VDKGTVELAGTNGETTTQGLDGLAQR,IGPNEPSQLAINENAN,FESINVENVESNR…
mgv1a014959m	1383	*	14	0.011329	0.013854	0.009993	0.011308	0.006313	0.006785	0.00993033	VIPNFMCQGGDFTAGNGTGGESIYGAK,HVVFGQVVEGYEVVK,TSKPVVVADCGQLS,HTGPGILSMANAGPGTNGSQFFVCTAK,HTGPGILSMANAGPGTNGSQF,FMCQGGDFTAGNGTGGESIYGAK,TSKPVVVADCGQL,AGPGTNGSQFFVCTAK,IVMELYADVVPK,VFFDMTVGGQPAGR,PVVVADCGQLS,VVEGYEVVK,FADENFVK,FADENFVKK
mgv1a006401m	1104	*	38	0.010442	0.003756	0.013304	0.007081	0.011117	0.00913	0.00913833	KVVCDPSYLPDKVQPVGK,FFVFVQDFEESDPK,VVCDPSYLPDK,THAGMNLDTITGK,AIGVTSEGETAK,LSAVYGGTYMLNKPDCK,YELEDDTVDFIGHALALHTNDSYLDQPAIDFVK,YELEDDTVDFIGH,YELEDDTVDFIGHALAL,VVCDPSYLPDKVQPVGK,ALALHTNDSYLDQPAIDFVK,YELEDDTVDFIGHAL,ECILSGLLSVDGLK,TNDSYLDQPAIDFVK,VEFDENGKAIGVTSEGETAK,FMMANGTLVR,ESHSAQVILPQK,VLTEAETDNPEVELKPGVDLLGPVDEIFYETYDR,VLHMDKNDYYGGESSSLNLTQLWK,AVDGSFVYNK,AICIMSHPIPDTK,SPLMGLFEK,LYAESLAR,ALHTNDS…
mgv1a006874m	2158	*	32	0.011277	0.005235	0.012792	0.004403	0.012122	0.00466	0.00841483	FYAISAEFPELSNK,EVPCETDQLSHVYTF,AAFDEAEK,WNGDSNDKGIQTSEDYR,WTAPMIDNPDFKDDPDIYVFPK,FYAISAEFPELSNKEK,KFGGDTPYSIMFGPDICGYTTK,AILTHNEVNHLIK,EVPCETDQLSHVYTFILRPDATYSILIDNEEK,FGGDTPYSIMFGPDICGYTTK,LLSGDVDQK,YVGIELWQVK,PAASVDEDAHDEL,KVHAILTHNEVNHLIK,DDPDIYVFPK,GIQTSEDYR,LLSGDVDQKK,WTAPMIDNPDFKDD,LAEETWGK,AAFDEAEKK,WTAPMIDNPDFK,ILRPDATYSILIDNEEK,KPEDWDDEEDGEWTAPTIPNPEYK,KLAEETWGK,TLVFQFSVK,KPEDWDDKEFIADPE…
mgv1a009608m	2032	*	23	0.007561	0.00781	0.009256	0.005816	0.010263	0.008198	0.00815067	KVVISAPSKDAPMFVVGVNEK,FGIVEGLMTTVHAMTATQK,VIDLIVHMASVA,IKIGINGFGR,FGIVEGLMTTVH,EATYEEIK,YDTVHGPWK,LVSWYDNEWGY,KVVISAPSK,VPTVDVSVVDLTVR,NLLFGDKPVR,LVSWYDNEWGYSSR,DAPMFVVGVNEK,NPEEIPWAEAGAEFVVESTGVFTDK,SDLDIVSNASCTTNCLAPLAK,NPEEIPWAEAGAEFVVESTGVFTDKDK,AASFNIIPSSTGAAK,VVISAPSKDAPMFVVGVNEK,IGINGFGR,DDVELVAINDPFIATDYMTYMFK,DLDIVSNASCTTNCLAPLAK,GILGYTEDDVVSTDFIGDSR,AAIKEESENK
mgv1a007849m	842	*	30	0.004653	0.010407	0.003402	0.014885	0.002968	0.011728	0.00800717	IGGPHGDAGLTGR,TIFHLNPSGR,NIGFTSDDVGLDADK,GWGAHGGGAFSGK,GAHGGGAFSGKDPTK,DLKEHVIKPVIPEK,IIIDTYGGWGAHGGGAFSGK,IIIDTYGGWGAHGGGAFSGKDPTK,KIIIDTYGGWGAHGGGAFSGKDPTK,TAAYGHFGRDDPDFTWEVVKPLK,VLVNIEQQSPDIAQGVHGHLTK,EHVIKPVIPEK,VLVNIEQQSPDIAQGVHG,VLVNIEQQSPD,IAQGVHGHLTK,RPEDIGAGDQGHMFGYATDETPELMPLSHVLATK,FVIGGPHGDAGLTGR,KDGTCPWLRPDGK,PDIAQGVHGHLTK,VLVNIEQQSPDIAQ,GGPHGDAGLTGR,SPDIAQGVHGHLTK,IIIDTYGGWGAHGGGAF…
mgv1a005403m	1990	*	33	0.006861			0.008953	0.006136	0.007767	0.00742925	VKDMSQADFGR,TEFGPSQPFKGAR,RLVGVSEETTTGVK,WCSCNIFSTQDHAAAAIAR,ATDVMIAGK,AEEEFEK,IFSTQDHAAAAIAR,GETLQEYWWCTER,NNAIVCNIGHFDNEIDMHGLETYPGVK,HSLPDGLMR,VPDPSSTDNAEFQIVLTIIR,DIIMVDHMR,RLYQMQLNGTLLFPAINVNDSVTK,PVEGPYKPPHYR,VAALHLGK,LELELAEVEMPGLMSCR,FDNLYGCR,TEFGPSQPFK,SKFDNLYGCR,LYQMQLNGTLLFPAINVNDSVTK,HLDEKVAALHLGK,LVGVSEETTTGVKR,VGVVCGYGDVGK,LVGVSEETTTGVK,ITGSLHMTIQTAVLIETLTALGAEVR,EQSDYISIPVEGPYKPPHY…
mgv1a003482m	812	*	31	0.007881	0.003483	0.013017	0.002202	0.011057	0.004214	0.00697567	SMPTSAALDVVAK,LVSVEDIVR,LESSLSEVNDIIK,ESQDALAPLVEVALK,LYIEQYEQDPSK,FFGNLMDAGMCSVCGEESFGTGSDHIR,YDYENVDAASAK,VVHADEFEYKDPVDGSISK,VTGATLVVSGDGR,FSFCYDALHGVGGAYAK,YLFEDGSR,FFVTPSDSVAIIAANAVQSIPYFSGGLK,YLENFVQSTFNALGADK,VETTPFDGQKPGTSGLR,TSTEEPPEFGAAADGDADR,VFVQPHYLENFVQSTFNALGADKVTGATLVVSGDGR,EDFGGGHPDPNLTYAK,IWVGQNGLLSTPAVSAVIR,SIFDFQAIQK,DAIQIIIK,PIFVDELGAQESSLLNCVPK,AKPIFVDELGAQESSLLNCVPK,YNMENGG…
mgv1a008332m	2090	*	22	0.010338	0.006981		0.003439		0.00674	0.0068745	AGFAGDDAPR,DAYVGDEAQSK,IWHHTFYNELR,DLYGNIVLSGGSTMFPGIADR,TTGIVLDSGDGVSH,TTGIVLDSGDGVSHTVPIYEGY,KDLYGNIVLSGGSTMFPGIADR,HTGVMVGMGQK,DLTDHLMK,AVFPSIVGRPR,YPIEHGIVNNWDDMEK,LAYIALDYEQEVETAK,NYELPDGQVITIGAER,EITALAPSSMK,VAPEEHPILLTEAPLNPK,CPEVLFQPSMVGMEAAGIHETTYNSIMK,GYSFTTTAER,TTGIVLDSGDGVSHTVPIYEGYALPH,YPIEHGIVNNWDDMEKIWHHTFYNELR,TTGIVLDSGDGVSHTVPIYEGYALPHAILR,DAYVGDEAQSKR,AEYDESGPSIVHR
mgv1a010047m	1046	*	18	0.007957	0.002744	0.014343	0.002513	0.009682	0.002736	0.0066625	GSVDAYHVK,SAGALLSYDPNLR,KGAIPALPTHSEVLSVLNGPK,TALAFVTLR,NPSADMLLTPDELNLDLIK,VSDVELEFLTGSNKIDDESAMSLWHDNLK,IDDESAMSLWHDNLK,LPLWPSAEYAK,YSCACGAITTTK,GAIPALPTHSEVLSVLNGPK,APGGAPANVAIAVAR,SNGLIVSFGEMLIDFVPTVSGVSLAEAPGFLK,AVDTTGAGDSFVGALLGK,LGDDEFGHMLAGILK,VFHYGSISLIVEPCR,IVDDHAIIQDEAK,VSDVELEFLTGSNK,LLLVTLGEK
mgv1a003856m	1982	*	37	0.007079	0.00439	0.010136	0.003641	0.00885	0.005682	0.00662967	LVDSALDTGK,NLHGFVAPDDYETTLIEVVDV,YENDWEVVK,ENGVDAQIASGGGR,NGNIQILTSHTLEPVPIAIGGPGLAAGVK,GWDAQVLGEAPYK,MSMVAQALEYEK,AVGLPTDDDMGNSEVGHNALGAGR,TLEPVPIAIGGPGLAAGVK,MILDAIEQVGGIYVVTADHGNAEDMVK,YAGMLQYDGELKLPNHYLVSPPEMER,EIPNTSDQYLPPFVIVDDSGK,MYVTMDRYENDWEVVK,NIQILTSHTLEPVPIAIGGPGLAAGVK,RGWDAQVLGEAPYK,FGHVTFFWNGNR,GNIQILTSHTLEPVPIAIGGPGLAAGVK,TIAMIVLDGWGEAKPNQYNCIHVAETPTMDSLK,LNQLQLLLK,SGYFNADMEEYVEIPS…
mgv1a016199m	735	*	5	0.006408	0.012489	0.009719	0.002072	0.006447	0.002143	0.00654633	QEMDNIVKDFDEPGFLAPTGLFLAGAK,KTAQALVFGLYEEPMTPGQCNMVVEK,LGDYLLDQGL,DFDEPGFLAPTGLFLAGAK,YMVIQGEPGAVIR
mgv1a012309m	1871	*	20	0.007436	0.003781	0.011028	0.003383	0.006017	0.005816	0.0062435	ELGGQPDVDGFLVGGASLKPEFIDIIK,KIVSMLNAAEVPSQDVVEVVVSPPYVFLPVVK,IIYGGSVNGGNCK,VSDWTNVVLAYEPVWAIGTGK,KWLETNVSSEVAASTR,VASPAQAQEVHLELRK,WLETNVSSEVAASTR,KVASPAQAQEVHLELR,ESGSTVAVVAAQTK,SSLRPDFHVAAQNCWVK,IVSMLNAAEVPSQDVVEVVVSPPYVFLPVVK,FFVGGNWK,VASPAQAQEVHLELR,ALLNESNEFVGDKVAYALAQGLK,GGAYTGEVSAEMLVNLDIPWVILGHSER,KGGAYTGEVSAEMLVNLDIPWVILGHSER,RALLNESNEFVGDK,VAYALAQGLK,VIACIGETLEQR,ALLNESNEFVGDK
mgv1a015967m	156	*	5	0.00647	0.005629	0.007328	0.006617	0.004919	0.005952	0.0061525	IDNNVQQVVVEK,IYFIAWSPEGATVR,ELDGIQVELQATDPSEMSLDIIK,YAVYDYDFTTDENCHK,VGPQGESYQDFADSLPANECR
mgv1a003606m	1594	*	32	0.005693	0.004895	0.006322	0.007749	0.005255	0.006692	0.006101	VKDMSQADFGR,WCSCNIFSTQDHAAAAIAR,RLVGVSEETTTGVK,TEFGPSQPFKGAR,RLYQMQANGTLLFPAINVNDSVTK,ATDVMIAGK,AEEEFEK,IFSTQDHAAAAIAR,LYQMQANGTLLFPAINVNDSVTK,GETLQEYWWCTER,HSLPDGLMR,PVEGPYKPPHYR,VAALHLGK,LELELAEVEMPGLMSCR,FDNLYGCR,TEFGPSQPFK,SKFDNLYGCR,NGTVPDPNSTDNAEFQIVLTIIR,HLDEKVAALHLGK,SGIIVLAEGR,LVGVSEETTTGVKR,VGVVCGYGDVGK,NNAIVCNIGHFDNEIDMQGLENYPGVK,DQSDYISIPVEGPYKPPHYR,LVGVSEETTTGVK,ITGSLHMTIQTAVLIETLTAL…
mgv1a005792m	753	*	32	0.005996	0.007719	0.006772	0.0034	0.007958	0.004149	0.005999	YSEGMPGAR,SGSPANFAAYTAVLNPHDR,VDSTTGYIDYDK,GLVNNKDIEELKADVEK,DFEQIAEFLHR,AGMIFYR,GLVEKDFEQIAEFLHR,LVTGGTENHLVLWDLRPLGLTGNKVEK,WGVNVQPYSGSPANF,IMGLDLPSGGHLTHGYYTSNGK,VDSTTGYIDYDKLEEK,GQPQDAVYDFEDK,NAVFGDSSALAPGGVR,LCDLCNITVNK,IGAPAMTSR,AVIEALGSALTNK,GLVNNKDIEELK,KISATSIYFESLPYK,LVTGGTENHLVLWDLRPLGLTGNK,PVNDWGNTPLSVVDPDIHDLIEK,FSSSFDMPGFK,ANAVALGNYLMSK,ISGLVAAQEAADPFEYCDIVTTTTHK,IMGLDLPSGGHLTHGYYTS…
mgv1a015107m	1613	*	9	0.008387	0.003176	0.01061	0.001795	0.006224	0.005452	0.00594067	MLVYQDLLTGDELLSDSFPYKEIENGGLWEVDGK,PTFLYFPHGLK,WVVTGSVDVDIGANPSAEGGGEDEGVDDQAVK,EGATDPTFLYFPHGLK,VVDIVDTFR,IKDLQFFVGESMHDDSTLVFAYYK,MLVYQDLLTGDELLSDSFPYK,LEGEQLEQFK,EIENGGLWEVDGK
mgv1a005703m	172	*	31	0.005882	0.004202	0.010207	0.004612	0.006533	0.004176	0.00593533	IQTPTDEVVVPYDTLAPVPEDAAETKK,LNGGLGTTMGCTGPK,IDIHTFNQSQYPR,FFDHAIGINVPR,ILSHLITNKNEYCMEVTPK,LEIPDGAVIADK,VTITAKPGVK,YLSGEAQHIEWSK,SIPSIIDLDSLK,YGCNVPLLLMNSFNTHDDTLK,LDALLSQGK,ANPANPSIELGPEFK,ANPANPSIELGPEFKK,NSGKLDALLSQGK,ILSHLITNK,APTLSSADAEK,SDVATLDQISENEK,LEIPDGAVIADKEINGPEDI,EYVFVANSDNLGAVVDLK,VLQLETAAGAAIR,VTGDVWFGASITLK,ASSDLLLVQSDLYTLSDGFVTR,LVEGDALK,IQTPTDEVVVPYDTLAPVPEDAAETK,NEYCMEVTPK,GG…
mgv1a016415m	1978	*	7	0.004875	0.012723		0.003064		0.002883	0.00588625	FKPEEINGILTDFNEPGHLAPTGLFLGGAK,TGQSLVFGLYEEPVTPGQCNMVVER,KGSGGITIK,YMVIQGEPGAVIR,VFGLYEEPVTPGQCNMVVER,KTGQSLVFGLYEEPVTPGQCNMVVER,LADYLLDQGM
mgv1a009491m	788	*	24	0.006966	0.00523	0.009549	0.003947	0.005441	0.004041	0.00586233	ITVITQGADPVVVAEDGKVK,RITVITQGADPVVVAEDGK,VFSTNLSAPFICEFFK,VFPYMDYVFGNETEAR,LVDTNGAGDAFVGGF,SGCTYPEKPDFE,YTVEYIAGGATQN,LNNAILAEDKHLPMYDDMSSK,ITVITQGADPVVVAEDGK,YTVEYIAGGATQNSIR,LVDTNGAGDAFVGGFLSQLVL,PGATSYMGSIGK,LNNAILAEDK,VAQWMLQKPGATSYMGSIGK,VHGWETENVEEIALK,LLPVIPLPK,KPENWALVEK,SLVANLSAANCYK,QAGVNVHYYEDESPTGTCGVCVVGGER,SLVANLSAANCYKPDHLK,AGCYAANVIIQR,LVDTNGAGDAFVGGFLSQLVLEKPIEECVR,HLPMYDDMSSK,SG…
mgv1a015545m	689	*	8	0.007446	0.005114	0.006657		0.003943		0.00579	HYFQNTQGLIFVVDSNDR,ILMVGLDAAGK,LGEIVTTIPTIGFNVETVEYK,QDLPNAMNAAEITDK,NISFTVWDVGGQDK,DAVLLVFANK,MLNEDELRDAVLLVFANK,HYFQNTQGLIFVVDSNDRDR
mgv1a006308m	887	*	26				0.007421	0.006091	0.003817	0.00577633	INVYFNEASGGR,SLTVPELTQQMWDSK,RVSEQFTAMFR,FPGQLNSDLRK,GSQHYISLTVPELTQQMWDSK,LHFFMVGFAPLTSR,GHYTEGAELIDSVLDVVR,EVDEQMLNVQNK,MMLTFSVFPSPK,YKGDGSDATELER,MSSTFVGNSTSIQEMFR,YLTASAMFR,SGPYGQIFRPDNFVFGQSGAGNNWAK,FPGQLNSDLR,KLAVNLIPFPR,FWEVICDEHGVDPAGK,NSSYFVEWIPNNVK,EILHIQGGQCGNQIGSK,KEAENCDCLQGFQVCHSLGGGTGSGMGTLLISK,VSDTVVEPYNATLSVH,SGPYGQIFRPDNFVFGQSGAGNNWAKG,LAVNLIPFPR,EAENCDCLQGFQVCHSLGGGTGSGMGTLLISK…
mgv1a016111m	1102	*	10	0.005593	0.00929	0.007126	0.003263	0.005102	0.003528	0.00565033	LKPDEITGIVTDFNEPGYLAPTGLFVAGAK,LADYLIDQGL,KGSGGITIK,SAFPQLKPDEITGIVTDFNEPGYLAPTGLFVAGAK,TGQAFVFGLYEEPVTPGQCNMVVER,YMVIQGEPNAVIR,KTGQAFVFGLYEEPVTPGQCNMVVER,VFGLYEEPVTPGQCNMVVER,SSAFPQLKPDEITGIVTDFNEPGYLAPTGLFVAGAK,TGQAFVFGLYEEPVTPGQCN
mgv1a003980m	94	*	26	0.007672	0.004841	0.008203	0.004296	0.005547	0.003083	0.005607	YDIITDDPPADVGTK,NYNLVDAVSR,TVLMTTATIR,NYLGQQLYVSVLSPAR,DEYNMPETQLLCGK,NFVEIIFENHEK,DQIGSYFYYPTTSLHR,ELIPVPFDWPEEEYIVLTGDWYR,KSHTELKR,FVNTAGTVDR,KNYNLVDAVSR,GWAAIMTTLDNAGMWNMR,AAGGYGPLTVHSR,IQGHTMK,NLPFPAPYSS,HTIQVYPK,DYYLVSSTR,GDGSDPPMFTMIPGK,VTIAPNVITGIFR,LAEYYGIQDQVFK,FVNTAGTVDRK,SLRDEYNMPETQLLCGK,YAINGLSHMNTDTPLK,YTGSNEPASPVLPEAPTGWAWSLNQFR,GYGPLTVHSR,LAEYYGIQDQVFKYDIITDDPPADVGTK
mgv1a006278m	1794	*	27	0.005463	0.004426	0.005376	0.00717	0.005899	0.00371	0.00534067	INVYFNEASGGR,SLTVPELTQQMWDSK,GHYTEGAELIDAVLDVVR,RVSEQFTAMFR,FPGQLNSDLRK,YKGDGSESDTQLER,LHFFMVGFAPLTSR,EVDEQMLNVQNK,MMLTFSVFPSPK,MSSTFVGNSTSIQEMFR,FWEVICDEHGVDSIGK,YLTASAMFR,SGPYGQIFRPDNFVFGQSGAGNNWAK,FPGQLNSDLR,KLAVNLIPFPR,NSSYFVEWIPNNVK,EILHIQGGQCGNQIGSK,KEAENCDCLQGFQVCHSLGGGTGSGMGTLLISK,VSDTVVEPYNATLSVH,SGPYGQIFRPDNFVFGQSGAGNNWAKG,GSQGYISLTVPELTQQMWDSK,AVLMDLEPGTMDSIR,LAVNLIPFPR,LSTPSFGDLNHLISA…
mgv1a007594m	2267		21		0.005662		0.004838			0.00525	KVFFEECFDDGWESR,SGTLFDNVLISDDPDYAKK,KVHAILTHNEVNHLIK,FYAISAEFPELSNK,LLSGDVDQKK,KPEDWDDEEDGEWTAPTIPNPEYK,ILRPDATYSILIDNEEK,KLAEETWGK,KPEDWDDKEFIADPEDKKPAGYDDIPK,TLVFQFSVK,VHAILTHNEVNHLIK,WTAPMIDNPDFKDDPDIYVFPK,QTGSLYSDWDILPPK,FYAISAEFPELSNKEK,KPEDWDDKEFIADPEDK,KPAGYDDIPK,KFGGDTPYSIMFGPDICGYTTK,SGTLFDNVLISDDPDYAK,AILTHNEVNHLIK,EVPCETDQLSHVYTFILRPDATYSILIDNEEK,YVGIELWQVK
mgv1a009530m	378	*	19	0.006279	0.002518	0.009577	0.00338	0.006169	0.003181	0.005184	AFPYIDYVFGNETEAR,LVDTNGAGDAFVGGF,TAVITQGADPVVVAEDGKVK,LVDTNGAGDAFVGGFLSQLVLEKPIEDCVK,HLPMYDEMASK,ISQLPLATGK,TAVITQGADPVVVAEDGK,VAQWMLQIPGATAY,LVDTNGAGDAFVGGFLSQLVL,YKVEYIAGGATQNSIR,TFPVILLPK,SNNAILAEEK,VHGWETENVEEIALK,KPENWALVEK,VAQWMLQIPGATAYMGSIGK,SLVANLSAANCYK,VFTMNLSAPFICEFFK,AGCYAANVIIQR,SGCTYPEKPDF
mgv1a015105m	2189	*	8	0.006603	0.002752	0.010231	0.001526	0.005746	0.004133	0.00516517	EIENGALWEVEGK,WVVTGSVDVDIGANPSAEGGGEDEGVDDQAVK,MLVYQDLLTGDELLSDSFPYKEIENGALWEVEGK,VVDIVDTFR,IKDLQFFVGESMHDDSTLVFAYYK,MLVYQDLLTGDELLSDSFPYK,LEGEQQDQFK,DGAADPTFLYFAHGLK
mgv1a015537m	1167	*	5	0.007397	0.003233	0.011161	0.000587	0.006268	0.002302	0.005158	LNESPGLVNASPYEN,FCEEEDAKH,VEIATSDELNNLMDSEK,YADSHEWVK,LNESPGLVNASPYENGWIIK
mgv1a006387m	433	*	26	0.005592	0.004396		0.006166	0.005694	0.003453	0.0050602	YDGDSDLQLER,SLTVPELTQQMWDSK,FWEVVCAEHGIDQTGR,RVSEQFTAMFR,FPGQLNSDLRK,VNVYYNEASCGR,LHFFMVGFAPLTSR,GHYTEGAELIDSVLDVVR,EVDEQMLNVQNK,MMLTFSVFPSPK,YLTASAMFR,SGPYGQIFRPDNFVFGQSGAGNNWAK,AVLMDLEPGTMDSLR,EILHIQGGQCGNQIGAK,FPGQLNSDLR,KLAVNLIPFPR,NSSYFVEWIPNNVK,LTTPSFGDLNHLISATMSGVTCCLR,KEAENCDCLQGFQVCHSLGGGTGSGMGTLLISK,VSDTVVEPYNATLSVH,SGPYGQIFRPDNFVFGQSGAGNNWAKG,LAVNLIPFPR,EAENCDCLQGFQVCHSLGGGTGSGMGTLLISK…
mgv1a014705m	1791		10	0.006294	0.004323	0.005627	0.005414	0.003333	0.005142	0.00502217	HYFQNTQGLIFVVDSNDR,ILMVGLDAAGK,LGEIVTTIPTIGFNVETVEYK,HWYIQSTCATSGEGLYEGLDWLSNNIANK,QDLPNAMNAAEITDK,HWYIQSTCATSGEGLYEGLDWLSNNIANKA,NISFTVWDVGGQDK,MLNEDELRDAVLLVFANK,DAVLLVFANK,HYFQNTQGLIFVVDSNDRDR
mgv1a014708m	1791		10	0.006294	0.004323	0.005627	0.005414	0.003333	0.005142	0.00502217	HYFQNTQGLIFVVDSNDR,ILMVGLDAAGK,LGEIVTTIPTIGFNVETVEYK,HWYIQSTCATSGEGLYEGLDWLSNNIANK,QDLPNAMNAAEITDK,HWYIQSTCATSGEGLYEGLDWLSNNIANKA,NISFTVWDVGGQDK,MLNEDELRDAVLLVFANK,DAVLLVFANK,HYFQNTQGLIFVVDSNDRDR
mgv1a009579m	820	*	14		0.003061	0.006801	0.004027	0.00728	0.00377	0.0049878	IKIGINGFGR,FGIVEGLMTTVHSITATQK,HDELTVK,YDSVHGQWK,FGIVEGLMTTVH,VPTVDVSVVDLTVR,LVSWYDNEWGY,GILGYTEDDVVSTDFVGDNR,DAPMFVVGVNEK,KPVTVFGFR,AASFNIIPSSTGAAK,AGIALNGNFVK,KVIISAPSK,IGINGFGR
mgv1a006961m	2267		21		0.005368		0.004587			0.0049775	KVFFEECFDDGWESR,SGTLFDNVLISDDPDYAKK,KVHAILTHNEVNHLIK,FYAISAEFPELSNK,LLSGDVDQKK,KPEDWDDEEDGEWTAPTIPNPEYK,ILRPDATYSILIDNEEK,KLAEETWGK,KPEDWDDKEFIADPEDKKPAGYDDIPK,TLVFQFSVK,VHAILTHNEVNHLIK,WTAPMIDNPDFKDDPDIYVFPK,QTGSLYSDWDILPPK,FYAISAEFPELSNKEK,KPEDWDDKEFIADPEDK,KPAGYDDIPK,KFGGDTPYSIMFGPDICGYTTK,SGTLFDNVLISDDPDYAK,AILTHNEVNHLIK,EVPCETDQLSHVYTFILRPDATYSILIDNEEK,YVGIELWQVK
mgv1a014679m	1280		10	0.006294	0.004323	0.005627	0.005165	0.003333	0.00506	0.004967	HWYIQSTCATSGEGLYEGLDWLSNNIANKG,HYFQNTQGLIFVVDSNDR,ILMVGLDAAGK,LGEIVTTIPTIGFNVETVEYK,HWYIQSTCATSGEGLYEGLDWLSNNIANK,QDLPNAMNAAEITDK,NISFTVWDVGGQDK,MLNEDELRDAVLLVFANK,DAVLLVFANK,HYFQNTQGLIFVVDSNDRDR
mgv1a014684m	1280		10	0.006294	0.004323	0.005627	0.005165	0.003333	0.00506	0.004967	HWYIQSTCATSGEGLYEGLDWLSNNIANKG,HYFQNTQGLIFVVDSNDR,ILMVGLDAAGK,LGEIVTTIPTIGFNVETVEYK,HWYIQSTCATSGEGLYEGLDWLSNNIANK,QDLPNAMNAAEITDK,NISFTVWDVGGQDK,MLNEDELRDAVLLVFANK,DAVLLVFANK,HYFQNTQGLIFVVDSNDRDR
mgv1a001741m	939	*	18	0.004383	0.004225	0.007064	0.004566	0.005355	0.002623	0.00470267	ALGIDTVPVLVGPVSYLLLSKPAK,LNLPIIPTTTIGSFPQTLELRK,TGPVTILNWSFVR,LNLPIIPTTTIGSFPQTLELR,GNASVPAMEMTK,GMLTGPVTILNWSFVR,CVKPPIIYGDVSR,FALESFWDGK,NDMVEYFGEQLSGFAF,ALGIDTVPVLVGPVSYLLLSK,SWLAFAAQK,PVTILNWSFVR,NDMVEYFGEQLSGF,LTGPVTILNWSFVR,GPGVYDIHSPR,PGVYDIHSPR,PVLVGPVSYLLLSKPAK,YLFAGVVDGR
mgv1a019671m	853	*	22	0.002955	0.006498		0.004422	0.002997	0.005647	0.0045038	FDGALNVDVNEFQTNLVPYPR,FDLMYAK,AVCMISNSTSVAEVFSR,AFVHWYVGEGMEEGEFSEAREDLAALEK,DVNAAVATIK,HAVGGGTGSGLGSLLLER,LADNCTGLQGFLVFHAVGGGTGSGLGSLLLER,QLFHPEQLISGK,AFVHWYVGEGMEEGEFSEAR,TIQFVDWCPTGFK,YMACCLMYR,IHFMLSSYAPVISAEK,AVFVDLEPTVIDEVR,EIVDLCLDR,CGINYQPPTVVPGGDLAK,EDLAALEKDYEEVGAESAEGDDDENEEY,AYHEQLSVSEITNTAFEPSSMMVK,AYHEQLSVSEITNTAFEPSSM,DYEEVGAESAEGDDDENEEY,EDLAALEK,QLFHPEQLISGKEDAANNFAR,IDHKFDLMYAK
mgv1a006269m	1925	*	22	0.003997	0.005612	0.005093	0.00392	0.004916	0.003283	0.00447017	FDGALNVDVNEFQTNLVPYPR,FDLMYAK,AVCMISNSTSVAEVFSR,AFVHWYVGEGMEEGEFSEAREDLAALEK,KSLDIERPTYTNLNR,DVNAAVATIK,HAVGGGTGSGLGSLLLER,QLFHPEQLISGK,AFVHWYVGEGMEEGEFSEAR,TIQFVDWCPTGFK,YMACCLMYR,IHFMLSSYAPVISAEK,AVFVDLEPTVIDEVR,LADNCTGLQGFLVLHAVGGGTGSGLGSLLLER,EIVDLCLDR,CGINYQPPTVVPGGDLAK,SLDIERPTYTNLNR,LISQVISSLTASLR,EDLAALEK,QLFHPEQLISGKEDAANNFAR,AYHEQLSVAEITNTAFEPSSMMVK,IDHKFDLMYAK
mgv1a009569m	49	*	19	0.005322	0.00463	0.006215	0.002097	0.00476	0.003453	0.00441283	YKHTMLFEFSAE,VSNYGCTITSLFVPDKDGK,TLNLWTDAPGMQFYTANYVNGIVGK,VIWEVAEYK,IQEVGIGYDHNYVLDCGEEK,IFELNNGSMQVK,TLNLWTDAPGMQFYTANYVNGIVGKG,HGAACLETQGFPNAINQPNFPSVVVQPGEK,LDMEGIPK,HITPVDQNIVPTGEILAVK,GAAPYFGCIVGR,SILDHTIQIWANHITPVDQNIVPTGEILAVK,HTMLFEFSAE,FTLNGTEYSLPINKPPNSLHGGQK,NTPFDFTAENTK,AINQPNFPSVVVQPGEK,SLPINKPPNSLHGGQK,YHSHDGEEGYPGDVSFTATYTLTSK,LGDVVLGFDTIEPYQR
mgv1a021252m	125	*	8				0.00234	0.008321	0.002547	0.00440267	LCDLCNITVNK,GLVNNKDIEELK,DFEQIAEFIHR,DIEELKADVEK,GLVEKDFEQIAEFIHR,FSSSFDMPGFK,NAVFGDSSALAPGGVR,GLVNNKDIEELKADVEK
mgv1a006853m	984	*	26	0.004892	0.003399	0.006678	0.003128	0.005344	0.00272	0.00436017	GVSLLLPSDVVIADK,FYKEEEKNEPEFAK,VILSSHLGRPK,GVTTIIGGGDSVAAVEK,LASLADLYVNDAFGTAHR,FYKEEEKNEPEFAKK,IVPASEIPDGWMGLDIGPDSIK,LDLATSLLEK,LSELLGLEVK,GVSLLLPSDVVIADKFSPDANSK,AHASTEGVAK,YLKPSVAGFLMQK,KPFAAIVGGSK,MSHISTGGGASLELLEGKPLPGVLALNDA,YSLKPLVPR,AQGLAVGSSLVEEDKLDLATSLLEK,TIIWNGPMGVFEFEK,TFSEALDTTK,LVAGLPEGGVILLENVR,FAAGTEAIAK,LAELGDKGVTTIIGGGDSVAAVEK,VDLNVPLDDNFNITDDTR,ELDYLVGAVSNPK,IGVIESLLEK,KLASLA…
mgv1a004652m	1783	*	18	0.005171	0.002619	0.008019	0.001315	0.005144	0.003178	0.004241	PPVDSLESLAAEGLAFASK,GTVAVGFGTNENGEVTNVNLK,YVIVGGGVSAGYAAR,VQPPVDSLESLAAEGLAF,VEHVDHAR,GQVEEEKGGIK,QGVQPGELAIISK,LPGFHVCVGSGGER,GTSIEEYDYLPYFYSR,LFTAGIAAFYESYYTNK,AFDLSWQFYGDNVGDSVLFGDSSPTSATHK,VQPPVDSLESLAAEGLAFASK,AVIVGGGYIGLELSAALR,GISLILSTEIVK,TSLPDVYAVGDVATFPLK,VVGVFLESGTPEENK,VLEADIVVVGVGGRPLTTLFK,EIDDADKLVEVIK
mgv1a017068m	2066	*	5	0.005996		0.005361	0.001587	0.00508	0.00311	0.0042268	DSEDDNDDDTFK,DSEDDNDDDTFKK,LEDNDQDNDDDDDDNPEVVVLGH,KLEDNDQDNDDDDDDNPEVVVLGH,TDGGVSIHTVHR
mgv1a014984m	189	*	14	0.008065		0.002606	0.003262	0.001646	0.005443	0.0042044	ITLTKNSGFHDNTR,KKADPQCAQLFK,FSVEGDVYCEVCR,ADPQCAQLFK,NSGFHDNTR,SSRPDCNVVPDEGWATKPTSR,TNFINKLSQPMAGATVR,SSRPDCNVVPDEGWATKPT,KANPLGFTK,NSGFHDNTRK,ANPLGFTK,GQYHLTVEGDHGEDECEITLVR,LSQPMAGATVR,KADPQCAQLFK
mgv1a014135m	977	*	3	0.004821	0.001787	0.006078	0.003031	0.006467	0.002524	0.004118	LFGVTTLDVVR,KLFGVTTLDVVR,NGVEEVLGLGTLSDFEQQGLEALKPELK
mgv1a006450m	1311	*	26	0.004186	0.004085	0.003585	0.005467	0.00462	0.002695	0.00410633	SGPFGQIFRPDNFVFGQSGAGNNWAKG,RVSEQFTAMFR,FPGQLNSDLRK,GHYTEGAELIDSVLDVVR,MMLTFSVFPSPK,SLTVPELTQQMWDAK,YLTASAMFR,LHFFMVGFAPLTAR,AVLMDLEPGTMDSLR,EILHIQGGQCGNQIGAK,FPGQLNSDLR,KLAVNLIPFPR,NSSYFVEWIPNNVK,KEAENCDCLQGFQVCHSLGGGTGSGMGTLLISK,VSDTVVEPYNATLSVH,LATPTFGDLNHLISATMSGVTCCLR,SGPFGQIFRPDNFVFGQSGAGNNWAK,LAVNLIPFPR,YNGDSELQLER,EAENCDCLQGFQVCHSLGGGTGSGMGTLLISK,MASTFIGNSTSIQEMFR,FWEVICDEHGIDHTGR,VSEQFTA…
mgv1a005575m	859	*	26	0.004704	0.002381	0.006925	0.002208	0.005806	0.00238	0.00406733	GTGGDPFGAPTK,VWPWEDGTNSLAMAK,LIEDGSLNELVR,RESTDVEDIFIAHIAGMDTLAR,DIAPDGK,EGYQTLLNTDMER,RYQSFDSELGALIEAGK,YGLIDEFK,LGVDKWCFHDR,TMEVTHYLGGENYVFWGGR,ESTDVEDIFIAHIAGMDTLAR,LNIECNHATLSGH,KTMEVTHYLGGENYVFWGGR,LNIECNHATLSGHSCHHELETAR,HQYDWDAATAANFLR,NGGIAPGGFNFDAK,FFEAAVAYK,ANFEFIEK,YQSFDSELGALIEAGK,FSVAFWHTFR,ADFEMLEK,WYNAEEEILGK,TIEESNANLDEVVALAK,WCFHDR,FMHGGATSPELGVYAYSAAQVK,KYGLIDEFK
mgv1a001404m	1505	*	41	0.004252	0.005691	0.004244	0.003052	0.003705	0.002937	0.00398017	LLEGDPLKIDQSALTGESLPVTK,LGDIVPADAR,ADGFAGVFPEHKYEIVK,AAHLVDSTQNVGHFQK,DIDEDFVILMGAR,AGITEVHFLPFNPVEK,HICGMTGDGVNDAPALK,ADIGIAVDDATDAAR,VENQDAIDTCIVSMLSDAK,MITGDQLAIAK,LGMGTNMYPSSSLLGQHKDESIANIPVEELIEK,PLKIDQSALTGESLPVTK,LGMGTNMYPSSSLLGQHK,RLGMGTNMYPSSSLLGQHKDESIANIPVEELIEK,ALHLGVNVK,MTAIEELAGMDVLCSDK,RTAITYIDGNGNWHR,GLDIDNINQHYTV,EAQWALEQR,KADIGIAVDDATDAAR,RPENTELFNDR,SLAVCQQDVPEK,ESAGGPWSLVGLLPL…
mgv1a015742m	1251	*	7	0.005302	0.000726	0.007362	0.001231	0.006293	0.002412	0.00388767	GLENTDFLSNMDPYAIITCR,GSDPEWNETFVFTVSDDVPELLIK,GFGEEEESYGGWK,IPLEPLFLEGSVPPMSYNVVK,IPLEPLFLEGSVPPMSYNVVKDEEYCGEIK,GTLEVLLVGAK,LLDSDGVSADDFVGEAK
mgv1a007053m	1172	*	25	0.004629	0.00169	0.007712	0.002113	0.004585	0.002527	0.003876	STFYVPDPVLGYTDYPFLEEAK,FEIDAPLTK,YNLVYLHMIEPR,SFHNVPQPH,VHQGPEDEVPHK,GITPGLDGVDWAPPK,EQVEAWKPIVDAVHEK,NTFIAAGGYDR,GITPGLDGVDWAPPKR,GNCAISENYADLISYGR,LSPYTEFMESIDSDPDK,LSPYTEFMESIDSDPDKLGLYMANELNK,DQVNDRTDEYGGSLENR,MGEFDLSHR,RFEIDAPLTK,TDEYGGSLENR,SFLANPDLVR,VSTYGYQPNGQAPISSTDK,GGLLIAEATGVSDTAQGYR,NAIEAGFDGVEIHGANGYLIEQFLK,SFHNVPQPHAAVYYSQR,SRFAFEIVEAVTNEIGSNK,GGVFFLQIWHVGR,FAFEIVEAVTNEIGSNK,PVLGY…
mgv1a002628m	140	*	36	0.005931	0.002837	0.003124	0.003168	0.005613	0.002447	0.00385333	SINPDEAVAYGAAVQAAILSGEGNEK,VQQLLQDFFNGK,ARFEELNMDLFR,EQVFSTYSDNQPGVLIQVYEGER,MVNHFVQEFKR,FEELNMDLFR,VEDAIEGAIQWLDANQLGEADEFEDK,NALENYAYNMR,SSIDDVVLVGGSTR,AVVTVPAYFNDSQR,NQVAMNPINTVFDAK,EIAEAYLGK,KVEDAIEGAIQWLDANQLGEADEFEDKMK,MYQGSGGPDMAGGMDEDGPPSAAGGSSGPGPK,VIPGPAEKPMIEVAYK,ATAGDTHLGGEDFDNR,FSDPSVQADMK,KKVEDAIEGAIQWLDANQLGEADEFEDKMK,MVNHFVQEFK,MKELEGICNPIIAK,TTPSYVAFTDSER,VQDLLLLDVTPLSLGLETAGGVMT…
mgv1a005536m	1824	*	28	0.004372	0.003927	0.003581	0.003172	0.004525	0.003355	0.003822	AADLTYWESAAR,LAANAFLAQR,ICCIGAGYVGGPTMAVIALK,IAILGFAFK,EIGFIVYSIGKPLDAWLK,LVASMFNTVANK,AVYAHWVSDDR,FLNASVGFGGSCFQK,HVFEADIVFVSVNTPTK,FDWDHPLHLQPTSPTTVK,ISAWNSDQLPIYEPGLDEVVK,IYDSMQKPAFLFDGR,CPSIEVAVVDISVPR,AQLSIYDPQVTEDQIQR,LVASMFNTVANKK,DAHAVCILTEWDEFK,EIGFIVYSIGK,KIYDSMQKPAFLFDGR,DLSMNKFDWDHPLHLQPTSPTTVK,PAFLFDGR,DILNLVYICECNGLPEVAEYWK,ISSVNAMSALCEATGADVTEVAYAVGK,KVQAVWDAYTAAK,ETPAIDVCQGLLGDK,G…
mgv1a005328m	357		26	0.003379	0.004737	0.004827	0.003337	0.003461	0.003148	0.00381483	IFNGSGKPIDNGPPILPEAYLDISGSSINPSER,FVAQGAYDTR,NIFQSLDLAWTLLR,TYPEEMIQTGISTIDVMNSIAR,VTLFLNLANDPTIER,GQVLEVDGEK,TVSGVAGPLVILDK,TPVSLDMLGR,RGYPGYMYTDLATIYER,HVLVILTDMSSYADALR,IALTTAEYLAYECGK,IPLFSAAGLPHNEIAAQICR,GYPGYMYTDLATIYER,PIDNGPPILPEAYLDISGSSINPSER,AVVGEEALSSEDLLYLEFLDK,DHSDVSNQLYANYAIGK,KFVAQGAYDTR,AVVQVFEGTSGIDNK,SAIGEGMTR,TLDQFYSR,GSITQIPILTMPNDDITHPTPDLTGYITEGQIYVDR,YQEIVNIR,RDHSDVSNQLYAN…
mgv1a015081m	1969	*	7	0.004997	0.001905	0.007579	0.002423	0.00383	0.001759	0.00374883	EAFQLYDQDHNGK,LGEHCSEQDCAGMIR,TVDSDGDGFVSFDEFR,ISAAELHQILTR,MMEEIDTDKDGHINLQEFAAFCSGDSDPYNSAEK,TVDSDGDGFVSFDEFRK,ISSDELGGVLNALGSGTSADEVAR
mgv1a002667m	480	*	32	0.005089	0.002689		0.003095	0.005214	0.002325	0.0036824	SINPDEAVAYGAAVQAAILSGEGNEK,VQQLLQDFFNGK,ARFEELNMDLFR,EQVFSTYSDNQPGVLIQVYEGER,MVNHFVQEFKR,FEELNMDLFR,NALENYAYNMR,AVVTVPAYFNDSQR,ATAGDTHLGGEDFDNR,FSDAPVQGDMK,MKELESICNPIIAK,MVNHFVQEFK,STIHDVVLVGGSTR,DAGVIAGLNVMR,VQDLLLLDVTPLSLGLETAGGVMTVLIPR,ELESICNPIIAK,GEGPAIGIDLGTTYSCVGVWQHDR,KIEDAIEASIQWLDANQLAESDEFEDKMK,IINEPTAAAIAYGLDK,NQVAMNPTNTVFDAK,NAVVTVPAYFNDSQR,TTPSYVGFTDSER,KIEDAIEASIQWLDANQLAESDEFEDK,…
mgv1a008981m	1192	*	14	0.003368	0.003597	0.005544	0.002202	0.00418	0.002075	0.00349433	ALSPQVLQASFNVPEDVEK,AGNLFIVPR,KEHYNGMALNCEEAPLDVDIK,EDTELAILFLGDTSK,NLPLVGEVGLGADLVR,VQVVGIDGKR,AGSFTDFSLTGPTGIFTGF,VAYVLQGSGVAGIVLPEKEEK,AGSFTDFSLTGPTGIFTGFSTEFVSR,ALVGSQTANGIVK,ISDADGLDWFSIITTPNPIFTHLAGR,AWDLDETTVK,KGDSIALPFGVTTWYYNK,ALSPQVLQASFNVPEDVEKK
mgv1a003754m	1836	*	23	0.005138	0.003833	0.003262	0.002344	0.002629	0.002636	0.003307	YSINGVSHVDPETPLK,YATLSPLGVPQQVITINGQFPGPK,KNYNLIDAISK,DEYNLPDTQLLCGIVK,AMGGYGPLAVHSR,IQGHTMK,EDPYVYQTWDVK,DQIGSYYYYPTTPLHR,DMPKPPPYSS,KALTSTAIIR,SLRDEYNLPDTQLLCGIVK,LAEYYGVADK,RYSINGVSHVDPETPLK,ALTSTAIIR,HTVQVYPNSWTAIMTTLDNAGMWNMR,QYLGEQIYVSVLSPNR,SWTAIMTTLDNAGMWNMR,DLIPVPFDLPEDDYFVFVGDWYK,NFVEIILENHDK,SLGRPDGVIINGK,YVGGGQVPPSPELPPAPVGLPWSINQFR,NYNLIDAISK,TGGEDSPMFTMIAK
mgv1a009275m	533	*	18	0.005443	0.00246	0.004036	0.002259	0.00255	0.003065	0.00330217	EGVPTAVSHGLWMNIPDYDAPTQLVKPR,TGLPYIWHSK,VICDHLGLGVK,LADAMETWIQAWDDLNPAK,TISVPQGFDYELYNR,GIFWQEEIIPFFQSATLSK,YVDAVLTIPK,PFFEQYHLIIVQDGDPSK,YIFTIDDDCFVAK,NLDFLEMWRPFFEQYHLIIVQDGDPSK,ASNPFVNLK,NLLCPSTPLFFNTLYDPFR,GTLFPMCGMNLAFDR,YDDMWAGWCIK,QINALEQHIK,KYIFTIDDDCFVAK,NLDFLEMWR,DLIGPAMYFGLMGDGQPIGR
mgv1a015098m	1342	*	5	0.005175	0.001482	0.005305	0.001615	0.004549	0.001495	0.00327017	VLEAIEGHVLGEAVLIANF,MNISPPLEWYNLPQGTK,MYALDDVLGLGHK,GLPEGFSGKEEEMGGDYAGIK,LASSNISQDGR
mgv1a020843m	76	*	6					0.003254		0.003254	FEELNMDMFR,VQQLLQDFFNGK,NAVVTVPAYFNDSQR,NALENYAYNMR,ATAGDTHLGGEDFDNR,IINEPTAAAIAYGLDK
mgv1a002641m	209	*	9			0.003129				0.003129	MVNHFVQEFK,VQQLLQDFFNGK,EQVFSTYSDNQPGVLIQVYEGER,NAVVTVPAYFNDSQR,TTPSYVAFTDSER,NALENYAYNMR,VQDLLLLDVTPLSLGLETAGGVMTVLIPR,ATAGDTHLGGEDFDNR,IINEPTAAAIAYGLDK
mgv1a007263m	803	*	16		0.004478				0.001681	0.0030795	DHTVSATHGDMDQNTR,ALGDYLGVK,MFVLDEADEMLSR,VDWLTDK,GIDVQQVSLVINYDLPTQPENYLHR,KGVAINFLVR,GIYAYGFEKPSAIQQR,FYNVVIEELPSNVADLL,GFKDQIYDIFQLLPSK,ILSAGVHVVVGTPGR,VQVGVFSATMPPEALEITR,VHACVGGTSVR,VLITTDLLAR,GRDHTVSATHGDMDQNTR,DQIYDIFQLLPSK,GLDVIQQAQSGTGK
mgv1a007077m	1331	*	17						0.00306	0.00306	FPGQLNSDLR,KLAVNLIPFPR,RVSEQFTAMFR,NSSYFVEWIPNNVK,VNVYYNEASCGR,LTTPSFGDLNHLISATMSGVTCCLR,LHFFMVGFAPLTSR,VSDTVVEPYNATLSVH,GHYTEGAELIDSVLDVVR,SGPYGQIFRPDNFVFGQSGAGNNWAKG,MMLTFSVFPSPK,LAVNLIPFPR,YQGDSDLQLER,SGPYGQIFRPDNFVFGQSGAGNNWAK,VSEQFTAMFR,IREEYPDR,EILHIQGGQCGNQIGAK
mgv1a013671m	635	*	13	0.004082	0.003006	0.001793	0.003468	0.001699	0.003953	0.00300017	TVQVGNGDAHTNK,VTVVFVLGGPGSGK,TVQVGNGDAHTNKK,AIEENGNDKFLIDGFPR,VYMESSLPVIEYYNAK,KVTVVFVLGGPGSGK,NQGREDDNIETIR,PIEEVFEAVK,GTQCANIVEHYGYTHLSAGDLLR,MDAARPIEEVFEAVK,KMDAARPIEEVFEAVK,IVEHYGYTHLSAGDLLR,SGSENGTMIQNMIK
mgv1a002629m	569	*	36	0.00377	0.004528	0.001465	0.002567	0.003454	0.002085	0.00297817	AQTVDELHSLQVK,LTMAQTMYHFISGYTALVAGTEDGIK,NFEVFLDYK,SAPTTPTVGVLGLFAPSPARPDEQIQK,EMVILGTQYAGEMK,HGATGWLVNTGWSGGSYGSGSR,GSPNIEMDEHTFMVNR,YTHYMTSSTSIDINLGR,IGADNNLTQDILAAGPNF,AAYPIEYIPNAK,VYVNDQFLNWDPEHR,NVILLACDAFGVLPPVSK,AVDYLCSLEK,GENNGDDLWWGK,KNFEVFLDYK,VIDAIHSGSLLQANYTK,KAADENIICHDDSAKPVK,IPCVGPHPK,GSFITSTGAMATLSGAK,VFGLEIPNEVEGVPSEILDPVNTWSDK,GLFSLMHYLMPK,KSAPTTPTVGVLGLFAPSPARPDEQIQK,FTHILYNLSP…
mgv1a002825m	357		26	0.002601	0.003646	0.003715	0.002568	0.002664	0.002423	0.00293617	IFNGSGKPIDNGPPILPEAYLDISGSSINPSER,FVAQGAYDTR,NIFQSLDLAWTLLR,TYPEEMIQTGISTIDVMNSIAR,VTLFLNLANDPTIER,GQVLEVDGEK,TVSGVAGPLVILDK,TPVSLDMLGR,RGYPGYMYTDLATIYER,HVLVILTDMSSYADALR,IALTTAEYLAYECGK,IPLFSAAGLPHNEIAAQICR,GYPGYMYTDLATIYER,PIDNGPPILPEAYLDISGSSINPSER,AVVGEEALSSEDLLYLEFLDK,DHSDVSNQLYANYAIGK,KFVAQGAYDTR,AVVQVFEGTSGIDNK,SAIGEGMTR,TLDQFYSR,GSITQIPILTMPNDDITHPTPDLTGYITEGQIYVDR,YQEIVNIR,RDHSDVSNQLYAN…
mgv1a009775m	1229	*	15	0.003341	0.002678	0.003835	0.001953	0.003513	0.002269	0.0029315	KLSSALSAASSACDHIR,KKLDLTAEELSEEK,VLVVANPANTNALILK,TPAGEKPVR,LSSALSAASSACDHIR,GVMLGADQPVILHMLDIPPAAEALNGVK,VLVTGAAGQIGYALVPMVAR,LDLTAEELSEEK,EFAPSIPEK,NVIIWGNHSSSQYPDVNHATVK,KLDLTAEELSEEK,VLVTGAAGQIGY,MELVDAAFPLLK,ELVADDEWLNTEFISTVQQR,NGEWSIVQGLPIDEFSR
mgv1a013593m	2233	*	3		0.002964				0.002736	0.00285	VTVVFVLGGPGSGK,HFGYTHLSAGDLLR,KVTVVFVLGGPGSGK
mgv1a007538m	1292	*	16	0.004749	0.000616	0.003152	0.001829	0.003285	0.003108	0.00278983	YGAKPGGEDISPVLAK,DGQWITINYLDGFTISGGGVFDGK,GTWYLSQIR,EALLFSCSSSKPCQNVQISDIDLK,PGGEDISPVLAK,CGPGHGISVGSMGK,VLDSNIGTGDDCISIGDETTDLHIENVK,QNPPICPPPVQAS,FTISAPGESINTDGIHIAR,KCTFTGTSNGVR,LPINLSLNFIK,APLELEVQGTVEANPDYTKLPQK,PCQNVQISDIDLK,DGQWITINYLDGFTISGGGVFDGKGEQAWK,APLELEVQGTVEANPDYTK,DKPSLIQISGLTVK
mgv11b015928m	352	*	4	0.002607	0.003866	0.001845	0.000874	0.001749	0.005567	0.00275133	YAVFDFDFITNENCQK,IYFIAWSPEVSTVR,ELDGIQVELQATDPSEMSLDIIK,LGQPDESYENFTASLPSDECR
mgv1a026996m	1898	*	11	0.002391	0.002699	0.005078	0.001291	0.003678	0.001351	0.002748	AHWFWGSYIPDDAVGLQH,VFGVAGVGSFSK,GTENVEQEFTDLLEASEASK,RVEYPWK,GTENVEQEFTDLLEASEASKR,IRGTENVEQEFTDLLEASEASK,NASGHESQYCK,TVGSFEVGGASAGNYEGR,LLLGVGIGYANQSVPVYLSEMAPPK,AHWFWGSYIPDDAVGLQHHK,VSLGLAAVPALMMTVGAVFLPDTPNSMIER
mgv1a009756m	1849	*	13	0.001987		0.005944	0.000954	0.003634	0.001157	0.0027352	VSDEELQFLTENDKVDDESAMSLWHDNLK,LGGNAAFVGK,TALAFVTLR,MVDDQTIIEDELR,NPSADMLLTPDELNLDLIR,LPLWSSAEEAR,AAGALLSYDPNLR,APGGAPANVAIAVAR,LGDDEFGQMLAGILK,LLLVTLGDK,VFHYGSISLIVEPCR,VSDEELQFLTENDK,TVDTTGAGDSFVGALLYK
mgv1a001293m	1652	*	22	0.003016	0.00282	0.003466	0.001624	0.001999	0.003444	0.00272817	NYGAFFDEAGAGICGPVQLK,YWPSNIVDPNGYCTTCNYR,VSESYPPPMDLWSSNYLTR,DGGLDIIETYVFWDMHEPVR,RVLVSGSIHYPR,CLANCGKPSQQQNHVPR,SDYLWYSLSMGLNDNDPLLR,TTFSAPAGNSPVAIDFTGMGK,TDNEPYKAEMER,GEQSELSSGSSALWLSEPTLPK,VNSITGISK,GPIILSQIENEYGNVESSYGER,QNNLYASQGGPIILSQIENEYGNVESSYGER,LVADAGLYLHLR,TSGGPFISTSYDYDAPIDEYGLLR,QGENVLVLLEEVGGDPTMISFVTR,SKDGGLDIIETYVFWDMHEPVR,DGSQIVLHIDSLGHVLYTFINGK,ISTSYDYDAPIDEYGLLR,GHAWVNGQGIGR,…
mgv1a007533m	2266		12	0.004749	0.000616	0.003152	0.001829	0.003285		0.0027262	YGAKPGGEDISPVLAK,GTWYLSQIR,EALLFSCSSSKPCQNVQISDIDLK,PGGEDISPVLAK,LPINLSLNFIK,PCQNVQISDIDLK,APLELEVQGTVEANPDYTKLPQK,CGPGHGISVGSMGK,APLELEVQGTVEANPDYTK,VLDSNIGTGDDCISIGDETTDLHIENVK,FTISAPGESINTDGIHIAR,DKPSLIQISGLTVK
mgv1a007536m	2266		12	0.004749	0.000616	0.003152	0.001829	0.003285		0.0027262	YGAKPGGEDISPVLAK,GTWYLSQIR,EALLFSCSSSKPCQNVQISDIDLK,PGGEDISPVLAK,LPINLSLNFIK,PCQNVQISDIDLK,APLELEVQGTVEANPDYTKLPQK,CGPGHGISVGSMGK,APLELEVQGTVEANPDYTK,VLDSNIGTGDDCISIGDETTDLHIENVK,FTISAPGESINTDGIHIAR,DKPSLIQISGLTVK
mgv1a007545m	2266		12	0.004749	0.000616	0.003152	0.001829	0.003285		0.0027262	YGAKPGGEDISPVLAK,GTWYLSQIR,EALLFSCSSSKPCQNVQISDIDLK,PGGEDISPVLAK,LPINLSLNFIK,PCQNVQISDIDLK,APLELEVQGTVEANPDYTKLPQK,CGPGHGISVGSMGK,APLELEVQGTVEANPDYTK,VLDSNIGTGDDCISIGDETTDLHIENVK,FTISAPGESINTDGIHIAR,DKPSLIQISGLTVK
mgv1a005540m	324	*	26	0.002873	0.003186	0.002653	0.002324	0.002681	0.002093	0.002635	AADLTYWESAAR,LAANAFLAQR,IAAWNSDQLPIYEPGLEEVVKK,EIGFIVYSIGKPLDAWLK,FLNASVGFGGSCFQK,HVFEADIVFVSVNTPTK,YQILSNPEFLAEGTAIQDLFNPDR,DAHAVCILTEWDEFKK,IAAWNSDQLPIYEPGLEEVVK,AQLSIYDPQVTEDQIQR,IYDNMQKPAFVFDGR,DAHAVCILTEWDEFK,EIGFIVYSIGK,FDWDHPLHLQPMSPTTVK,ICCLGAGYVGGPTMAVIALK,VAILGFAFK,SVYAQWVPEDR,LVSSMFNTVANK,KVSVVWDAYDATK,DILNLVYICECNGLPEVAEYWK,ISSVNAMSALCEATGADVTEVAYAVGK,VSVVWDAYDATK,ETPAIDVCQGLLGDK,ILTT…
mgv1a002500m	714	*	38	0.003196	0.002243	0.002199	0.002151	0.003865	0.002107	0.00262683	EHFDGKEPNK,DAVVTVPAYFNDAQR,ALSSQHQVR,KAMDDAGLEKR,EAEEFAEEDKK,AVVTVPAYFNDAQR,VEIESLFDGVDFSEPLTR,LKEVEAACNPIITAVYQR,DILLLDVAPLTLGIETVGGVMTK,VFSPEEVSAMILIK,SGGAPGGKTEDEEEEDHDEL,NQINDKDKLADKLEADEKEK,LADKLEADEKEKIETATK,KFEDKEVQR,DAGVIAGLNVVR,IINEPTAAAIAYGLDK,RQIDEIVLVGGSTR,EALEWMDDNQAAEKEDFEEK,FEELNNDLFR,GVNPDEAVAYGAAVQGGILSGEGGDETK,QIDEIVLVGGSTR,NSLETYVYNMR,ETAEAYLGK,IKDAVVTVPAYFNDAQR,EAEEFAEEDKKVK,A…
mgv1a000742m	1563	*	45	0.002375	0.002533	0.002937	0.002374	0.002703	0.002726	0.002608	GPMLLGVK,YTIDLPSSVSDIRPGQDITVK,MLVVPPGSGIVHQVNLEYLAR,SITTDHISPAGSINK,ANNMFVDYSEPQQER,IATMASENAFK,VLLQDFTGVPVVVDLACMR,LGGDSDKINPLVPVDLVIDHSVQVDIAR,LYSWDPTSTYIHEPPYFEGMTMDPPGPHGVK,TSPNQVEIPFKPAR,SGEDADTLGLTGHER,LPDGVTATDLVLTVTQILR,DIWPSNEEVAEVVQNNVLPEMFK,TEDAVQENQKLEFER,TIHIPSGEK,DAYCLLNFGNSITTDHISPAGSINK,LSGKLPDGVTATDLVLTVTQILR,TVGDAITENDIVAAAVLSGNR,INPLVPVDLVIDHSVQVDIAR,VYSSYLHLDLGDVVPCVSGPK,LLNG…
mgv1a000883m	1525	*	47	0.002869	0.001945	0.002945	0.002124	0.002833	0.002641	0.0025595	LLEGDPLKIDQSALTGESLPVTK,EGSGGPWEFVGLLPLFDPPR,ADGFAGVFPEHKYEIVK,WSEQDASILVPGDLISVK,AAHLVDSTNNVGHFQK,AGITEVHFLPFNPVEK,HICGMTGDGVNDAPALK,RLDIFGPNKLEEK,TAITYYDAQGNWHR,VENQDAIDASIVNMLSDPK,RLDIFGPNK,TLHGLSAGETPALLHDK,PLKIDQSALTGESLPVTK,LGDIIPADAR,ALELGVNVK,TKEGSGGPWEFVGLLPLFDPPR,GAPEQIIELCQLK,LGMGTNMYPSSSLLGQCKDESIASMPIDELIEK,GASDIVLTEPGLSVIVSAVLTSR,NYGELSEIAEQAK,EAQWAVAQR,QGEIEAVVIATGVHTFFGK,HDSAETIR,…
mgv1a021541m	71	*	2	0.002855		0.004547		0.002394	0.000352	0.002537	ISAVELGEALQK,LGSVTSEEVKR
mgv1a008022m	897	*	19	0.003408	0.001654	0.002138	0.001831	0.003014	0.002596	0.00244017	LVYAEGAENGLEFTIVRPFNWIGPR,MIGAGGFIGSHLCEK,LIHFSTCEVYGK,MDFIPGIDGPSEGVPR,EFYGEGYDDSDKR,VLAVDVYNDK,PLDTIYSNFIDALPVVK,HLLEPSTAEWADR,ANGHIFNVGNPDNEVTVR,VLACFSNNLLR,DAIEAVLLMIENPAR,TSLWDLLESTLTYQHR,IPDMTIINR,VSGEPSLDSPTIDVSSK,VDLDGNPIKPMTICMIGAGGFIGSHLCEK,EFYGEGYDDSDK,VLAVDVYNDKIK,EDTSPCIFGPIDK,RIPDMTIINR
mgv1a026462m	242	*	6	0.003693	0.001031	0.004613	0.000874	0.002623	0.001606	0.00240667	YAVFDYDFTTDENCR,IDDTVQQVMVEK,VGTQAETYEDFANSLPDNDCR,IFFIAWSPDIAK,ELDGIQVELQATDPSEMSWDTLK,VGTQAETYEDFAN
mgv1a004121m	1128	*	26	0.002871	0.00203	0.002814	0.001916	0.002592	0.002204	0.0024045	SGGDAAASSSNGGVSTSTK,ELSSNSLAMVSDISSILGQLQLGNLGGGG,PLKPNAVVAQDGSGQFK,AEEWTGGAAFR,TIIMQSEIDGFISPK,VGEFDATK,AANPLKPNAVVAQDGSGQFK,SVGAIVIQNSHITAEPAFLSTK,VVFIGDGPFK,GIQHMTQQK,LLAANPLKPNAVVAQDGSGQFK,AIFQNVAIDGYQDTLYAHNYR,ELSSNSLAMVSDISSILGQLQLGNLGGGGASSGR,HQAVALR,GWSPWMGNFALDTLYYGEYQNR,PAIDAYLGRPWK,ELSSNSLAMVSDISSILGQLQLGNLGGGGASSG,VAFNAAVNNIADAIK,NIAFENTAGAEGHQAVALR,AVHAICTPTDYK,ALDTLYYGEYQNR,MDEYVEDL…
mgv11b014132m	1140	*	1		0.002394					0.002394	LGAAHMGLR
mgv1a004959m	1705	*	29	0.00418	0.001063	0.001649	0.000991	0.003605	0.002501	0.0023315	LFKPFDELVLDFQDFDVDALVK,SGEDASSIIDDDK,IDATANDIPQDTFDVK,GQDLSFLMGDIEASQGAFQYFGLK,FVVVEFYAPWCGHCK,SGEDASSIIDDDKILVVGVFPEFSGEK,FVEENSIPTVTLFNK,VVVADNLQDMVFNSGK,YLKPNVDPDQISSWVK,IDANEEQNKVISSEFEVK,ILVVGVFPEFSGEK,KSEPIPEANSEPVK,QDMIDFIQK,NVLLELYAPWCGHCK,LAPILDEVALSFGNDADVLIAK,DEQVPLIIIQTNDGGK,YHEVAQLYK,HHPFVIK,FVEENSIPTVTLFNKDPK,TKQDMIDFIQK,LRADYEFGHTLDAK,SSTGNLLQYDGDR,SKYHEVAQLYK,ADYEFGHTLDAK,SEPIPEAN…
mgv1a016253m	1468	*	8	0.001859	0.004136	0.000493	0.003156	0.001559	0.002405	0.002268	EAIEGMNGQELDGR,NITVNEAQSR,GSGGGGGGGFGGPR,ATTDQSLEHAFSQFGEVIESK,RGSGGGGGGGFGGPR,CFVGGLAWATTDQSLEHAFSQFGEVIESK,GFGFVTFK,GFGFVTFKDER
mgv1a016040m	2012	*	5	0.00485	0.000785	0.004213	0.000222	0.002662	0.000543	0.0022125	LFIGGLSFGTDDQSLKDAFSSFGEVDYAR,LFIGGLSFGTDDQSLK,TSYGNPSFGDNGGR,GFGFVHFSSEEAANSAMSAMDGQDLNGR,DAFSSFGEVDYAR
mgv1a006385m	792	*	22	0.00242	0.002233	0.002141	0.001758	0.002435	0.002219	0.002201	EMQPLMGSEDFSFYQEK,EADPLDSQVLTVAK,GTVVLFFQPAEEGYGGAK,QELDQMGIPYKYPLAVTGVLGFIGSGEPPFVAIR,IKEVIIGQAAVQR,KAEIFDWMVGVR,KIHENPELGYEEFETSK,SGPILAGSGFFEAVISGK,EVIIGQAAVQR,IPGYFFLLGMK,IFFPPTVNDKDLHK,YPLAVTGVLGFIGSGEPPFVAIR,ADMDALLLQEMVEWDHK,VEAIFGIHVDTLLPLGEVSSR,VAGDMLSISGVK,DETAEKPAHAHSPYFR,FHGGGAFNVIPDSVTIGGTFR,MHACGHDAHVAMLLGAAK,IHENPELGYEEFETSK,GGHAAIPQQSIDPILAASNVIVSLQQLVSR,INEDGLPFGAALHASMVVR,ESDLSP…
mgv1a007528m	1818	*	17		0.000616		0.001754	0.002887	0.003474	0.00218275	YGAKPGGDDISPVLAK,DGQWITINYLDGFTISGGGVFDGK,GTWYLSQIR,QNPPICPTPVQAS,EALLFSCSSSKPCQNVQISDIDLK,CGPGHGISVGSMGK,FTISAPGESINTDGIHIAR,KCTFTGTSNGVR,QNPPICPTPVQ,QNPPICPTPVQA,VLDSDIGTGDDCISIGDETTDLHIENVK,LPINLSLNFIK,APLELEVQGTVEANPDYTKLPQK,PCQNVQISDIDLK,APLELEVQGTVEANPDYTK,DGQWITINYLDGFTISGGGVFDGKGEQAWK,DKPSLIQISGLTVK
mgv1a015175m	1638	*	6	0.002907	0.000431	0.003472	0.001371	0.003656	0.000985	0.002137	VPHGAMVSLIR,GFGLDGITLLAK,ISITNPYSVPIPIGEIAYAVK,LPTFADFFR,GNGDTMLEVTVK,VANMPKPEADITDVDFK
mgv1a015237m	930	*	7	0.002925	0.000434	0.004658	0.000919	0.002452	0.001351	0.00212317	TEESTTVVDSEEDNKAPIEEINEIK,KTEESTTVVDSEEDNKAPIEEINEIK,IETAPADFR,SLCPGEWVDKWNEQR,ENGTFPGPL,ESSPAEEASEESNETPEESENQEAEETPEIK,PVEEPEVEPSVDEVKPSVDAAATAATEEVVEK
mgv1a008026m	1718	*	18	0.003099	0.001195	0.002303	0.001441	0.002598	0.002061	0.00211617	ANGHIFNVGNPNNEVTVR,MIGAGGFIGSHLCEK,LIHFSTCEVYGK,MDFIPGIDGPSEGVPR,QLAEMMTQVYTK,EFYGEGYDDSDKR,VLAVDVYNDK,PLDTIYSNFIDALPVVK,VLACFSNNLLR,DAIEAVLLMIENPAR,TSLWDLLESTLTYQHR,IPDMTIINR,INHLLEPSSSPWAER,EFYGEGYDDSDK,VLAVDVYNDKINHLLEPSSSPWAER,LIYAEGAENGLEFTIVRPFNWIGPR,RIPDMTIINR,VSGEPALASPTIDISSK
mgv1a023703m	276	*	1			0.002433		0.001793		0.002113	GNLDIFSGR
mgv1a009778m	2202	*	12	0.001716	0.00225	0.003452	0.001272	0.002544	0.001379	0.00210217	KLSSALSAASSACDHIR,VLVTGAAGQIGYALVPMIAR,GEWSIVQGLK,LNVHVGDVK,TEFIATVQQR,NVIIWGNHSSTQYPDANHATVNTVNGDK,GAMLGPDQPVIIHMLDISPAAEALNGVK,VLVVANPANTNALILK,LVPDLVGDDKWLK,VLVTGAAGQIGY,LSSALSAASSACDHIR,MELVDASFPLLK
mgv1a004050m	1237	*	20		0.001495	0.003142	0.001626			0.00208767	RQIDEIVLVGGSTR,DLLLLDVAPLTLGIETVGGVMTK,NQINDKDKLADKLETDEKEK,EAEEFAEEDKK,QIDEIVLVGGSTR,NSLETYVYNMR,IKDAVVTVPAYFNDAQR,GVNPDEAVAYGAAVQGGIISGEGGDETK,EAEEFAEEDKKVK,EALEWLDENQSAEKEDYEEK,DAGTIAGLNVVR,LADKLETDEKEKIETATK,MKETAEAYLGK,VFSPEEVSAMILTK,IINEPTAAAIAYGLDKK,ARFEEMNNDLFR,FDLTGIAPAPR,IINEPTAAAIAYGLDK,VEIESLFDGVDLSEPLTR,LKEVEAVCNPIITAVYQR
mgv1a005080m	484	*	23	0.002473	0.000859	0.003587	0.00094	0.002994	0.001486	0.0020565	ENIVPQFILNLK,KELAQLTCECER,LETIFINSPSSLDVLK,WGHYFICGYK,YALCTYPADPDQEIDLK,LTGAGWGGCAVALVK,HIGTQSGGMDQAISVMAQSGFAALIDFNPIR,ATHVYSEAK,EEPYSAEDIEAILNEKLETIFINSPSSLDVLK,FVEIFGHSPDIYAR,SLQPVYGSGSQLEEAELR,EFLKEEPYSAEDIEAILNEK,ATELQLPAGGTFVIAHSLAESLK,TLSDVEGLCVSFAGTR,LSEEEMLK,PAGGTFVIAHSLAESLK,LASIVLGIK,HDDLPVPIFK,EEPYSAEDIEAILNEK,ELAQLTCECER,VNLIGEHIDYEGYSVLPMAIR,SSSDPVLAVK,LGDLMNDSHYSCSVLYECSCPELEELVK
mgv1a007331m	1618	*	19	0.000951	0.004337		0.00228	0.000883	0.001802	0.0020506	DHTVSATHGDMDQNTR,ALGDYLGVK,VDWLTDK,GIDVQQVSLVINYDLPTQPENYLHR,IFVLDEADEMLSR,RDELTLEGIK,GIYAYGFEKPSAIQQR,FYNVVIEELPSNVADLL,GFKDQIYDIFQLLPSK,ILSAGVHVVVGTPGR,VQVGVFSATMPPEALEITR,VLITTDLLAR,VHACVGGTSVR,GVSINFLTTEDEK,KGVSINFLTTEDEK,GRDHTVSATHGDMDQNTR,FMNKPVR,DQIYDIFQLLPSK,GLDVIQQAQSGTGK
mgv1a027137m	575	*	12	0.003914	0.000557	0.002826	0.00063	0.002625	0.001697	0.0020415	SILDTSAPTDDVDPK,LDSLAAPSFDLSSILDTSAPTDDVDPK,LDSFSTSSNDDDGPGAAK,DCKDSYDTAAYNYQNAVDALHEK,LNSFSTSSNDDDGPGAAK,LSDYALSLAK,TMSEKPGMPPQVLSVIK,KICDSTDHSSLCLTTIAPLLK,LDSFSTSSNDGAGPAK,DSYDTAAYNYQNAVDALHEK,GKDDVPSVLEVSIGVGSK,ICDSTDHSSLCLTTIAPLLK
mgv1a001477m	981	*	40	0.002141	0.000964	0.002038	0.002562	0.002823	0.001674	0.00203367	IIIVDSEMPQEGFGR,KSGEYEPAEKPEPDSDYLK,NPGVPYTFFAQR,VLMLVWDDR,SGEYEPAEKPEPDSDYLK,NWAHGIK,YWDLYSGDELER,IVSFVGGLDLCDGR,VEEIGALHLIPK,SDYLPPILTT,SIDGGAAFGFPETPEEAAGAGLVSGK,NYLTFFCLGNR,IAELDDVIIPPSPVIYPDDNDTWNVQLFR,AYVPVHDLLDGEEIDR,FMIYVHSK,AGGDVTLGEILKK,VNDIGDKYWDLYSGDELER,AGGDVTLGEILK,LQFFDVTR,IVSFVGGLDLCDGRYDTPFHSLFR,YPIGISGASGEVSELPGHEFFPDTK,WVEILDENKNPVPEGSK,LEGPIAWDVLFNFEQR,PPSPVIYPDDNDTWNVQLFR,KVN…
mgv1a019703m	702	*	18	0.001587	0.002859	0.001123	0.001715	0.001893	0.002723	0.00198333	VLWLLENVEAVKK,ATAAGHNVDSGLK,NDKGEFVLR,VLWLLENVEAVK,IVSNSEVIGTIGK,TILETLGIPSEILPK,STGSPLYNAIVWMDVR,SAKPVGSHQVEFTQFYPQSGWVEHDPTEILESVR,TFDLADLSL,PTVFRPVLGEEVR,THFTEACGLPISTYFSALK,GDALFGTIDTWLIWNLTGGK,PVGSHQVEFTQFYPQSGWVEHDPTEILESVR,GLHVTDVSNASR,VDGGATVNNLLMQIQADLLGSPVVR,NLDWDKTILETLGIPSEILPK,PADIETTALGAAYAAGLAVGVWTENEIFSSVEK,LGPNAPTNYALEGSIAIAGAAVQWLR
mgv1a002880m	1176	*	23	0.002005	0.001586	0.002534	0.001777	0.001857	0.001953	0.001952	WHMYDTVK,AFGGQSLNFGK,HTLGYWENEK,LIDKAWESFNDVK,VAEIHKPGEK,STQSNDAAPSYTVVDHTYDAVVVGAGGAGLR,DHIYLHLNHLPPEVLQER,GDNPDAIIPGLFAAGEAACASVHGANR,TGHALLHTLYGQAMK,AVIELENYGLPFSR,SASTILATGGYGR,AWESFNDVK,AVIELENYGLPF,GSDWLGDQDAIQYMCR,AGLPLEDLEFVQFHPTGIYGAGCLITEGSR,AAIGLSEHGFNTACITK,IMQNNAAVFR,AYFSATSAHTCTGDGNAMVSR,LGANSLLDIVVFGR,LDYRPVHMNTLDDEIETFPPK,EPIPVLPTVHYNMGGIPTNYHGEVVTIK,LPGISETAAIFAGVDVTK,AWESFNDVKVE…
mgv1a006850m	143	*	15	0.002725	0.000415	0.002819	0.001054	0.003281	0.001343	0.0019395	NVGPSGVTIAIIR,SSTAFQTTSPPPTVASASDR,ASIYNAMPLAGVEK,AGILYDAIDGSK,VFNFAAGPATLPENVLLK,YTNIPAFETLDQTPHAK,FGLIYAGAQK,SLMNVPFTLAKPELEAEFIK,LVAFMADFQAR,SDKYTNIPAFETLDQTPHAK,GKEFLSIIQK,GSGMSVMEMSHR,YLHICANETIHGVEFK,SDLIGNCQPVTPVMLDYK,AQSELYNWR
mgv1a012445m	1528	*	10	0.001799	0.001707	0.001528	0.001809	0.001609	0.003073	0.00192083	EGLLMLPSDK,LAWHSAGTFDQGSK,ALLSDPVFRPLVEK,NYPAVSEEYLK,YAADEDAFFADYAVAHMK,AEQGHGANNGIHIAINLLEPIK,YAADEDAFFADYAVAH,QMGLSDQDIVALSGGHTLGR,TGGPFGTMR,SGFDGPWTPNPLIFDNSYFTVLLGGDK
mgv1a006283m	1127	*	11				0.002048	0.001791		0.0019195	LISQVISSLTTSLR,AIFVDLEPTVIDEVR,AFVHWYVGEGMEEGEFSEAREDLAALEK,SLDIERPTYTNLNR,DVNAAVATIK,AYHEQLSVPEITNAVFEPSSMMAK,AFVHWYVGEGMEEGEFSEAR,QLFHPEQLISGK,QLFHPEQLISGKEDAANNFAR,IHFMLSSYAPVISAEK,YMACCLMYR
mgv1a012075m	1208	*	9		0.002036		0.001324		0.002255	0.00187167	ESGTEKPIVAFIAGLTAPPGR,MGHAGAIVSGGK,GGTEHLGLPVFNSVAEAK,EAGVTVVESPAK,LIGPNCPGIIKPGECK,IGIMPGYIHKPGR,KGGTEHLGLPVFNSVAEAK,IGTAMLEVFK,FLVDPQTEGIVLIGEIGGTAEEDAAALIK
mgv1a005611m	151	*	20	0.002451	0.000895	0.003603	0.000601	0.002614	0.001022	0.00186433	HQYDWDAATSANFLR,ANFEFIEK,LNIECNHATLSGHSCHHEIETAR,WYNAEEEILGK,FFEAAVAHK,FSIAFWHTFR,RESTDVEDLFIAHIAGMDTLAR,TIEESNANLDEVVALAK,FFEAAVAHKK,WCFHDR,YMHGAATSPELGVYVYSAAQVK,YGLIDEFK,TDFDVLEK,LGVDKWCFHDR,LIEDGSLDELVR,LNIECNHATLSGH,AMEVTHYLGGENYVFWGGR,ESTDVEDLFIAHIAGMDTLAR,KYGLIDEFK,DIAPDGETIEESNANLDEVVALAK
mgv1a014835m	1121	*	6	0.003049	0.000201	0.004316	8.5e-05	0.002499	0.001002	0.00185867	GAMAYDEAAEAAK,VSETAQDAAGK,AEATADAAK,ETAEGAWDSVK,AMAYDEAAEAAK,VKETAEGAWDSVK
mgv1a011082m	1382	*	17	0.002149	0.001092	0.002825	0.000875	0.00302	0.00116	0.0018535	HPDAKDPVAIPTDLGFDENCKR,GLALQLVEK,TNIFSYFFTTR,AGQPTEVAPCYVFLASNVDSSYITGQVLHPNGGTIVNG,QHLMDPTPHSTTPEYKPSNK,AVGHCFALEGATVAFTYVK,VALVTGGDSGIGR,PTPHSTTPEYKPSNK,EGSSIINTTSVNAYK,VVDEVVNSFGR,IDILVNNAAEQYEAGSIEEIDSDRLER,RVVDEVVNSFGR,GAIVAFTR,DPVAIPTDLGFDENCKR,DANDALGMLMK,GQEDKDANDALGMLMK,AKHPDAKDPVAIPTDLGFDENCKR
mgv1a006300m	1243	*	11		0.002059				0.001612	0.0018355	EVSSYLK,EHALLAFTLGVK,STNLDWYK,EAANFTSQVIIMNHPGQIGNGYAPVLDCHTSHIAVK,YYCTVIDAPGHR,IGGIGTVPVGR,LPLQDVYK,VETGLIKPGMLVTFGPTGLTTEVK,GFVASNSKDDPAK,STTTGHLIYK,NMITGTSQADCAVLIIDSTTGGFEAGISK
mgv1a022248m	25	*	19				0.001829		0.001832	0.0018305	ARFEELNMDLFR,VQQLLQDFFNGK,NQVAMNPVNTVFDAK,TTPSYVGFTDSER,NAVVTVPAYFNDSQR,FEELNMDLFR,STVHDVVLVGGSTR,AVVTVPAYFNDSQR,EIAEAFLGSTVK,ATAGDTHLGGEDFDNR,QFAAEEISSMVLIK,MVNHFVQEFK,FNDASVQSDIK,VEIIANDQGNR,DAGVIAGLNVMR,IINEPTAAAIAYGLDKK,GEGPAIGIDLGTTYSCVGVWQHDR,LIPGPGDKPLIVVNYK,IINEPTAAAIAYGLDK
mgv1a016054m	775	*	4	0.002425	0.000523	0.004213	0.000222	0.002366	0.001086	0.00180583	LFVGGLSYGTDDHSLR,SNFGGPGGYNNGGGNDGGY,GFGFVNFSSDESASSALSAMDGQQLGGR,EAFASFGDVVDAR
mgv1a013040m	588	*	11	0.002714	0.001533	0.001372	0.00117	0.0026	0.001083	0.00174533	LTVEPINEYVQSCDIAAFNKI,APSSDYVNVSR,AVEMEGLFWGASK,SYISGYLASKDDLTVLAALPK,WYNHIEALLR,KLDDYLLSR,SSVLLDIKPWDDETDMK,SYISGYLASK,LDDYLLSR,DDLTVLAALPK,ISGVSGEGSGVTIEGSAPVSEAIATPPVADTK
mgv1a004908m	1994	*	20	0.003087	0.000634	0.001639	0.000746	0.002867	0.001463	0.00173933	GDFEVQGFPTIYFR,DSLQDVVFNSGK,DLATQFEIQGFPTIK,QLAPILDEVAISFESDPNVVIAK,SEPIPEVNDEPVK,YLQTNIAANQIASWVK,IFIVGIFPK,TEQAPVIIVQTAEGK,FIEVSTVPVLTVWNSDPANHPYVNK,MLGDVDSTQNAFQYFGLK,SAEDAASLIDDKK,SDYEFGHTLDAK,SSTGSLSQYEGDR,KQVGPPSAEIK,AESTTESVDADSVKDEL,GISFMLGDVDSTQNAFQYFGLK,NVLLEFYAPWCGHCK,EADGIVEYLK,AAAALSSHEPAIVLAK,LLKPFDELVVDSEEFNVEALEK
mgv1a007246m	51		4		0.001722					0.001722	GIDVQQVSLVINYDLPTQPENYLHR,VLITTDLLAR,GIYAYGFEKPSAIQQR,ILSSGVHVVVGTPGR
mgv1a007274m	51		4		0.001722					0.001722	GIDVQQVSLVINYDLPTQPENYLHR,VLITTDLLAR,GIYAYGFEKPSAIQQR,ILSSGVHVVVGTPGR
mgv1a007617m	868	*	14	0.002318	0.001508	0.001905	0.00079	0.002407	0.001142	0.00167833	PEATKPEDWDDEEDGEWEAPK,TIPDPDDKKPEDWDER,ANFLAEDDFEPSLIPSK,FPPSVPSDKLTHVYTAILTPDNELR,KTEVAESSNK,LTHVYTAILTPDNELR,VLDLLEK,KPAAVVAETK,KTEVAESSNKEGSSEEKEEQSEDAAAAAAPR,VADLPFLGEHK,EGSSEEKEEQSEDAAAAAAPR,KKPAAVVAETK,KANFLAEDDFEPSLIPSK,VVFDNLYK
mgv1a002497m	1291	*	30		0.001226	0.002577	0.001334		0.001573	0.0016775	DAVVTVPAYFNDAQR,DLLLLDVAPLTLGIETVGGVMTK,NQINDKDKLADKLETDEKEK,EAEEFAEEDKK,AVVTVPAYFNDAQR,FEEMNNDLFR,NQFAVNPER,LADKLETDEKEKIETATK,LADKLETDEKEK,IINEPTAAAIAYGLDK,LKEVEAVCNPIITAVYQR,RQIDEIVLVGGSTR,EVEAVCNPIITAVYQR,NSLETYVYNMR,QIDEIVLVGGSTR,SLSSQHQVR,ETAEAYLGK,IKDAVVTVPAYFNDAQR,GVNPDEAVAYGAAVQGGIISGEGGDETK,EAEEFAEEDKKVK,EALEWLDENQSAEKEDYEEK,DAGTIAGLNVVR,VFSPEEVSAMILTK,VEIIANDQGNR,MKETAEAYLGK,IINEPTAAAI…
mgv1a011608m	1828	*	11	0.002281	0.001417	0.001384	0.00142	0.001311	0.002088	0.00165017	SGKLELQYLHDYAGLSSSIGLTANPVVNFAGVLGNNK,LELQYLHDYAGLSSSIGLTANPVVNFAGVLGNNK,GPGLYSDIGKR,FTLTTYSPTGVTLTSSGTK,LALGSDVSFDTK,YNFGASFTNADLIAAVTLNNK,VDTSSNLFTTITVDELTPGLK,SLITVSTEVDAK,KGELFLADVNTQFK,VSALIQHEWRPK,GPGLYSDIGK
mgv1a015378m	1004	*	7				0.001612	0.001265	0.002044	0.00164033	LPTDDALLTQIKDGFGEGK,KLEDIVPSSHNCDVPHVNR,TDYQLIDISEDGFVSLLTDNGNTK,DDLRLPTDDALLTQIK,CHFVAIDIFTSK,LPTDDALLTQIK,LEDIVPSSHNCDVPHVNR
mgv1a016427m	200		1	0.001966		0.002087		0.002308	0.000121	0.0016205	VIDLFSSPDVVK
mgv1a016436m	200		1	0.001966		0.002087		0.002308	0.000121	0.0016205	VIDLFSSPDVVK
mgv1a009751m	1758	*	9	0.002077	0.000857	0.002685	0.000727	0.002423	0.000934	0.00161717	VLVTGAAGQIGYALVPMIAR,EFAPSIPEK,VLVVANPANTNALILK,MELVDAAFPLLK,VLVTGAAGQIGY,LNVQVSDVK,NGEWSIVQGLPIDELSR,NVIIWGNHSSTQYPDVNHASVK,GVMLGADQPVILHMLDIPPAAEALNGVK
mgv1a002947m	1596	*	34	0.001588	0.001713	0.001328	0.001379	0.00213	0.001541	0.00161317	KPLSVELGPGILGNIFDGIQRPLK,GVSVPALDKDVLWEFEPK,LEGDSATIQVYEETAGLMVNDPVLR,EDYLAQNAFTSYDK,EASIYTGITIAEYFR,EDDLNEIVQLVGK,DALAESDKITLETAK,KQFTMLQTWPVR,NIIHFYNLANQAVER,RTTLVANTSNMPVAAR,HFPSVNWLISYSK,PSVYGGPLTTFEDAEKESEYGYVR,FEDPAEGEETLVAK,YSNSDTVVYVGCGER,LAEMPADSGYPAYLAAR,VSGPVVVADGMAGAAMYELVR,YSGALESFYDKFDSDFIDIR,TTLVANTSNMPVAAR,LYDDLTAGFR,VTYIAPAGQYSLK,EVLQREDDLNEIVQLVGK,SGDVYIPR,LAADTPLLTGQR,DTVLELEFQ…
mgv1a007036m	1118	*	16	0.001563	0.00059	0.003168	0.000822	0.002287	0.00119	0.00160333	MLGQILVTK,LHGGTPANFLDVGGNASEGQVVEAFK,ALQDQFVNQSEVVVK,FNFDDNAAFR,ESGLTLITAEDLDDAAEK,KSAGPLIIACK,SAGPLIIACK,TGLQGGVHIVK,LNIHEYQGAELMGK,TGGTSIEDLAEKHPELIVK,VPIDVFTGITDEDAAK,AILVNIFGGIMK,EIFALRDPTQEDPR,TGGTSIEDLAEK,CDVIAAGIVNAAK,GVVVGSLDEVKK
mgv1a008795m	818	*	16	0.002236	0.000393	0.001759	0.001	0.003111	0.001061	0.00159333	FGVSGFPTLK,LDQHVVIANVDADKYK,LAPEYETLGASFK,KLAPEYETLGASFK,AGIVEALDTLVK,LEEEADKLTGPTAR,DLNEFVTFINEK,IASAPSNVVVLTPENFEEIVLDENK,GALVEFYAPWCGHCK,NAEALAEYVNTEAGTNVK,DDVVVLTEENFDKEVGQDR,KNILSTFASDQ,RLEEEADKLTGPTAR,LDQHVVIANVDADK,NILSTFASDQ,YGVSGYPTIQWFPK
mgv1a002913m	1624	*	31	0.001724	0.000966	0.000203	0.002336	0.002441	0.001888	0.001593	GADAYIDDINALIPITDGTVR,ITSGSIQGITAK,DYAWYANIPHK,GFIGAYQDWCEAFSTYPR,ILRPEGTVIFR,GDLAIWQKPINHMECLER,SNQEKPHMCK,SDSADAAWYK,DTHEAQVWFALER,TAVDTGCGVASWGAYLLK,TYDLIHAGGVFSIYQDR,AVQNWIQVEGDR,PGGYWILSGPPIR,KFLEDNAMWK,IVDHESGPFNVEK,ERHCPSKEELLR,HCPSKEELLR,CDITYILLEMDR,TEEDLKQEQDSIEEVANR,AFDMAHCSR,ASLPSGQSELSR,FPGGGTMFPR,GVPAMIGLLGSMR,DMEACITPLPEVSNPNEVAGGALKK,YPVWVMNVVPANSDPDTLGVIYER,ILRPGGYWILSGPPIR,AVQNW…
mgv1a008030m	1529	*	10	0.002401	0.002206	0.001645	0.000351	0.002286	0.000534	0.0015705	AVAGAGVLAGYDK,YFPTQALNFAFK,SSLDAFSQILK,SDGVAGLYR,GFVGFAIDFLMGGVSAAVSK,TVQEEGFGSLWR,GFNISCVGIIVYR,LLIQNQDEMLK,QFNGLVDVYR,WFAGNLASGGAAGASSLLFVYSLDYAR
mgv1a012286m	1556	*	11	0.002704	0.001116	0.001997	0.001005	0.001262	0.001217	0.00155017	YEEMVEFMEK,EAAENTLSAYK,GNESHVSSIK,QAFDEAIAELDTLGEESYK,DSTLIMQLLR,AAQDIANADLAPTHPIR,IISSIEQKEESR,VVGAIDGDELSVEER,SKIETELSGICDGILK,DNLTLWTSDMQDDNSEEIKEAAKPDNE,QAFDEAIAELDTLGEESYKDSTLIMQLLR
mgv1a002942m	1204	*	38	0.001347	0.001713	0.001124	0.001379	0.002001	0.001636	0.00153333	KPLSVELGPGILGNIFDGIQRPLK,GVSVPALDKDTLWEFNPK,LEGDSATIQVYEETAGLMVNDPVLR,DALAETDKITLETAK,EASIYTGITIAEYFR,MGDLFYR,ITYIAPAGHYSLK,EDDLNEIVQLVGK,KQFTMLQTWPVR,RTTLVANTSNMPVAAR,HFPSVNWLISYSK,PSVYGGPLTTFEDAEKESEYGYVR,FEDPAEGEETLVAK,EDYLAQNAFTAYDK,YSNSDTVVYVGCGER,NIIHFYNLANQATER,LAEMPADSGYPAYLAAR,VSGPVVVADGMAGAAMYELVR,THKPLSVELGPGILGNIFDGIQR,YSGALESFYDKFDSDFIDIR,TTLVANTSNMPVAAR,LLREDYLAQNAFTAYDK,EVLQREDDLNE…
mgv1a004900m	1905	*	19	0.002375	0.001409	0.001008	0.001075	0.001832	0.001463	0.001527	IELSSTSQTAINLPFITADASGAK,ELLLLDVTPLSLGIETLGGIFTR,SQTFSTAADNQTQVGIK,VQEVVSEIFGKPPSK,EAEMHSQKDQEK,ATNGDTFLGGEDFDNALLDFLVNEFK,SAMNNDNIDDIK,GVNPDEAVAMGAAIQGGILR,AVVTVPAYFNDAQR,ATNGDTFLGGEDFDNALLDFLVNEFKR,IINEPTAAALSYGLNNK,ETAEAYLGK,IPSEVATEIETAVSDLR,NSADTTIYSIEK,MKETAEAYLGK,SSGGLSDQEIEK,IGQHMTGGSSGGDGAAGGSQGGEQAAPEADYEEVKK,DKIPSEVATEIETAVSDLR,SKFEALVNNLIER
mgv1a007983m	1177	*	16	0.001618	0.000457	0.002127	0.000659	0.003102	0.001177	0.00152333	LNLGVGAYR,TIYIPLPTWGNHPK,MFVADGGECVAAQSYAK,EYLPITGLADFNK,TEEGKPLVLNVVR,KAEQLLVNDPSR,VTTVQCLSGTGSLR,VKEYLPITGLADFNK,IFTLAGLSVK,PMYSNPPLHGASIVANILK,LILGANSPAIQENR,VGALSIVCK,TIPHLADAIHAAVTNVV,APEDPILGVTVAYNK,GLLPFFDSAYQGFASGNLDSDAGSVR,QIGMFTFTGLNTNQVAFMTK
mgv1a003353m	1277	*	25	0.00127	0.001386	0.001834	0.001252	0.001772	0.001603	0.0015195	ERDAHYLTGLLPPVVLSQDHQEK,VLIQFEDFANHNAFDLLAK,LSLYTALGGVR,DAHYLTGLLPPVVLSQDHQEKR,AIKPTVLIGTSGVGK,LLMDYVEELLPVVYTPTVGEACQK,ATEDQPITPWTVSVACGN,AIKPTVLIGTSGVGKTFTK,GLIYPPFTNIR,ELTGESVLDLEDK,ISAHIAANVAAK,APWAHEHEPVSELLDAVK,LLDDEFYIGLR,TIQVIVVTDGER,VHDDLLLAASEALAAQAMEENYAK,ILGLGDLGCQGMGIPVGK,KESLQHFK,AYELGLASR,DAHYLTGLLPPVVLSQDHQEK,IWLVDSK,TTHLVFNDDIQGTASVVLAGIVSALK,NAYIFPGFGLGLIMSGTIR,LSLYTALGGVRPSACLP…
mgv1a012051m	893	*	10	0.002052	0.000406	0.002179	0.001491	0.001529	0.00146	0.0015195	QAFDEAIAELDTLSEESYK,YLAEFQAEEGRK,DSTLIMQLLR,ETHVYTAK,ERETHVYTAK,YLAEFQAEEGR,QAFDEAIAELDTLSEESYKDSTLIMQLLR,ICHDILSVIDK,SYEAALATANTDLPSTHPIR,HLLPSSASGEATVFYYK
mgv1a008980m	1428	*	15	0.002021	0.001399	0.001788	0.000847	0.001695	0.001328	0.001513	DPSGNDINALEQHIK,VPEGFDYELYNR,VICDHLNLGVK,TGLPYIWHSK,NLLSPSTPLFFNTLYDPYR,YDDMWAGWCTK,EGVPTAVSHGLWLNIPDYDAPTQLVKPR,YVDAVLTIPK,PFFEQYHLIIVQDGDPSK,NLDFLEMWRPFFEQYHLIIVQDGDPSK,ASNPFVNLK,NLDFLEMWR,LSTIDPYFTK,DLIGPAMYFGLMGDGQPIGR,GIYWQEDIIPFFQNLTIPK
mgv1a014991m	2176	*	7	0.001052	0.002704	0.000745	0.002469	0.000941	0.001123	0.00150567	VFFDLTIGGQPAGR,IIMELYADVVPK,VVEGYEVVK,HVVFGKVVEGYEVVKAAEKV,HTGPGILSMANSGPGTNGSQFFICTSK,HVVFGKVVEGYEVVK,TSKPVVVADCGQL
mgv1a011423m	2183	*	8	0.001914	0.001009	0.002935	0.000588	0.001426	0.001153	0.00150417	LPDATLSYLDSADELQTVSVAEFTSNKK,YAIYAEDGVVK,IISVGDKLPDATLSYLDSADELQTVSVAEFTSNK,TILIAVPGAFTPTCSQK,AIGCELDLSDKPIGLGVR,RYAIYAEDGVVK,VGDEVLLLSDGNGDFTR,TLNLEEGGAFNVSSAEDLLK
mgv1a006525m	572	*	12	0.00218	0.000727		0.000857	0.002559	0.001175	0.0014996	AGAGSATLSMAYAAAR,DDLFNINAGIVK,NGVEAVISNEIEGLSEYEEK,VAVLGAGGGIGQPLSLLIK,GVDVVVIPAGVPR,NLVEAVADNCPEAFVHIISNPVNSTVPIAAEVLK,LFGVTTLDVVR,KLFGVTTLDVVR,LIDVDVPVIGGHAGITILPLLSK,MSPLVSALNLYDIANVK,IQNAGTEVVEAK,PVIGGHAGITILPLLSK
mgv1a001484m	1538	*	46	0.001851	0.001625	7.9e-05	0.002215	0.001241	0.00197	0.00149683	GDNNVGSNNQAEKNEAPEETDKSTEQKPVEEK,KDDKSDENKEK,HGALHYIDFIQQSVPEVAWGK,HCPDNPPTCLVPLPEGYQR,DTVEIINEMESVFR,AVYGGLAAAMK,DEHEAQVQFALER,LLRPGGFFVWSATPIYQK,KDEVEEKKEEDGSKDESENGEK,LTQAMCWEVVSITK,GSQWPELWPAR,SEENNSDENEKK,VPWHIEGGK,DRVNGVGIAVYR,LPVASTER,KPLTNECYEQRPK,CNIMALVAEVDR,LEEDVEIWEDMK,KKDEESNQDSESDDTKENTSDESEK,LVLDVGCGVASFGGFLFDKDVLTMSLAPK,QFEDNPGDLPDDATK,SMWRPTEVETVTYAIG,DVLTMSLAPK,VSGEYLTFPGGGTQFK,…
mgv1a016590m	1886	*	4	0.001564		0.002768	0.000918	0.001399	0.000642	0.0014582	DITELIASGR,NILASVGADADQDKIELLLSQIK,GKDITELIASGR,LASVPAGGGAVAVSAPVGGGGGGAAPAAAAETK
mgv1a016092m	1855	*	6	0.002461	0.000796	0.0019	0.00135	0.0009	0.001323	0.001455	FLDDHPGGDEVLVTATGK,VFTLAEVSQHNTNKDCWLIIDGK,DATDDFEDVGHSTTAK,VFTLAEVSQHNTNK,DCWLIIDGK,AMLDEYYVGDIDSSTITTK
mgv1a011491m	1812	*	3	0.002355	0.001016	0.001819	0.001238	0.001005	0.001214	0.00144117	TLTILALTNDR,ILSTHIVLDYFDMLK,KTLTILALTNDR
mgv1a013410m	620	*	3			0.00144				0.00144	APSSDYVNVSR,DDLTVLAALPK,LDDYLLSR
mgv1a018532m	1511	*	2		0.001438					0.001438	ARPHLVESTSGSR,VLTRPIPDQLPTVYR
mgv1a017625m	2		2	0.001451	0.000574			0.003243	0.000477	0.00143625	FVTAVVGFGK,RFVTAVVGFGK
mgv1a003262m	2274	*	29	0.00126	0.001494	0.001177	0.001166	0.002095	0.001366	0.00142633	SDSPSVGWGGPGGYVYQK,SALAILMNLGLIEESK,AYGIHQGTEMCKK,SNGIQNVLALR,FVQVEGGLACALDLVK,VVFSFEFFPPK,GFLTINSQPAVNGAR,KLNEEWAVPLK,VKEDVRPIFWANRPK,AYLEFFCSK,VDAGADVIVTQLFYDTDIFLK,EDVRPIFWANRPK,VVFSFEFFPPKTEDGVDNLFER,NASYGALTDYQFMKPR,AYGIHQGTEMCK,QIGITCPIVPGIMPINNYK,TEDGVDNLFER,RPANYFR,IPAEIMAALEPIKDNEEAVR,TVHLYTLNMDK,KVDAGADVIVTQLFYDTDIFLK,VINEQLGSINLK,TIGWDQFPHGR,LNEEWAVPLK,EIVQPTVVDPASFMIWK,SSPWSDLDGLQPETK…
mgv1a013225m	1392	*	4	0.001981	0.000157	0.002804	0.000598	0.001772	0.001237	0.00142483	HAGDLGNIVANAEGVAEATVVDSQIPLSGPDSVVGR,GTSTVEGVVTLTQEDDGPTTVSVR,AFVVHELADDLGK,GGHELSLTTGNAGGR
mgv1a004180m	1856	*	16	0.000999	0.00191	0.001179	0.001619	0.001639	0.001176	0.00142033	AIFLDLEPTVVDEVR,IHFMLSSYAPVISAAK,FDLMYAK,AFVHWYVGEGMEEGEFSEAREDLAALEK,DVNAAVATIK,LISQIISSLTTSLR,QLFHPEQLISGK,AFVHWYVGEGMEEGEFSEAR,AFHEQLSVPEITNAVFEPSSMMAK,TIQFVDWCPTGFK,YMACCLMYR,SLDIERPTYTNLNR,QLFHPEQLISGKEDAANNFAR,EDLAALEK,FDGAINVDITEFQTNLVPYPR,DYEEVGAEGVDDEDEGEEY
mgv1a014564m	917	*	5	0.002917	0.000384	0.002065	0.000244	0.002174	0.000719	0.00141717	YPNVSFSIWPPTER,SGETVSAPATPAVNDEPIKPEEEDAGSTAPPHSEK,LVETLSSPSILSK,AATTDEEGIEILQVYSK,VIEEEAFLEAGK
mgv1a011964m	682	*	13	0.002376	0.000805	0.002162	0.000797	0.001062	0.001282	0.001414	VSASLPENDELTVEER,KEAAESTLTAYK,SKIESELAGICDGILK,QAFDEAIAELDTLGEESYK,DNLTLWTSDMQDDGADEIKEAAKPEEGQQSGN,AAQDIANAELAPTHPIR,QAFDEAIAELDTLGEESYKDSTLIMQLLR,YEEMVEFMEK,DSTLIMQLLR,DNLTLWTSDMQDDGADEIK,IISSIEQKEESR,EAAESTLTAYK,IESELAGICDGILK
mgv1a006845m	908		19						0.001412	0.001412	KSDMYLFCCSYSHNVAPK,LYAESLAR,KFFIYVQDYNESDPK,VLDLNVDLSAASAAEE,YGLDDNTVDFIGHALALQR,VPATDMEALK,YIMANGALVR,THEGMNLTTVTTR,VVCDPSYLSNK,NDYYGGESTSLNLIQLWK,VSTEAETDDPESELKPGIDLLGPVDEIFFETYDR,SPLMGIFEK,ECILSGLLSVDGLK,FAGGSPYIYPLYGLGELPQAFAR,DYNVDMIPK,AVDGSFVYNK,LSAVYGGTYMLNKPECK,IYPLYGLGELPQAFAR,KVVCDPSYLSNK
mgv1a004049m	1246	*	19	0.001754	0.00104	0.000815	0.001654	0.001912	0.001107	0.00138033	IISSPLTMASYGDVLHLPSYDAISR,NPAFLDWEIKEQLQK,KPVEHFLK,ELIAVASPGQVDQVQLDR,MVLAATGVDHDKLLEYAEPLLSDLPK,DAVALTVLQILMGGGGSFSAGGPGK,SPAGFFGWLTGEK,EHMTYTYDALK,MVLAATGVDHDK,SSSLPPLDFPLEGVELPASLPDYVEPGK,AVDEITAQDIAK,TYVPQMVELLIDCVR,EKDAVALTVLQILMGGGGSFSAGGPGK,EVEAIGGNVNASASR,NPAFLDWEIK,QGDSGTTHFALAFELPGGWNK,LLEYAEPLLSDLPK,VSAEVTESLK,SAILMNLESR
mgv1a006939m	1696	*	11	0.00134	0.00159		0.001135	0.001893	0.000904	0.0013724	DDIEVVAVNDPFIDAK,GILGYTDEDVVSNDFVGDSR,GAGQNIIPSSTGAAK,YASEGPMNGILGYTDEDVVSNDFVGDSR,LVSWYDNEWGYSNR,VPTANVSVVDLTIR,VLDLIEHMALVAATK,VLPELNGKLTGMAFR,IGINGFGR,VVHEEFGILEGLMTTVHATTATQK,LVSWYDNEWGY
mgv1a001345m	1473	*	33	0.00147	0.001106	0.000457	0.001749	0.001876	0.001555	0.00136883	KPLLWGTQNVQMVTR,IGPYIEAEWNLGGFPYWLK,KNDQPVVTYDGR,SYNEPFMYHMK,DTICSVITEYHPPQVK,GVDYYLPAK,PTQEEYHIPR,MIQEQGLWVTLR,VFGDPPSQR,EGGLNVIQTYVFWNIHEPVQGQFNFEGNYDFVK,SVLQIASLGHATVAFVNGEFVGFGHGSNIEK,LNQDTSDYAWYSTSINLDK,YWVSYLSPLGKPTQEEYHIPR,EKDNLVVVFEEIGGNPSK,LFADQGGPIIMAQIENEYNNVQLAYR,ELLFSGSIHYPR,LFADQGGPIIMAQIENEYNNVQLA,AYFDAPEGNDPVALR,VECTIPFDREDLVDSDNDSCPDIAK,LNQDTSDYAWYSTSINLDKR,QCGDTFPGPNGPDKPSLWTENW…
mgv1a007351m	1210	*	19		0.00052	0.001708	0.001066	0.001668	0.001874	0.0013672	KSDMYLFCCSYSHNVAPK,LYAESLAR,THEGMDLTR,VPATDMEALK,GSDKPPAQLGSSR,YIMANGALVR,KFFIYVQDYK,FFIYVQDYK,SPLMGIFEK,AVDGSFVFNK,ECILSGLLSVDGLK,YGLDDNTLDFIGHALALHR,FAGGSPYIYPLYGLGELPQAFAR,VLIHTNVTK,ILDLNVDLSAASAAEE,NDYYGGESTSLNLNQLWK,LSAVYGGTYMLNKPECK,IYPLYGLGELPQAFAR,AIAIMSHPIPNTNDSNSAQVILPQK
mgv1a006444m	908		19						0.001364	0.001364	KSDMYLFCCSYSHNVAPK,LYAESLAR,KFFIYVQDYNESDPK,VLDLNVDLSAASAAEE,YGLDDNTVDFIGHALALQR,VPATDMEALK,YIMANGALVR,THEGMNLTTVTTR,VVCDPSYLSNK,NDYYGGESTSLNLIQLWK,VSTEAETDDPESELKPGIDLLGPVDEIFFETYDR,SPLMGIFEK,ECILSGLLSVDGLK,FAGGSPYIYPLYGLGELPQAFAR,DYNVDMIPK,AVDGSFVYNK,LSAVYGGTYMLNKPECK,IYPLYGLGELPQAFAR,KVVCDPSYLSNK
mgv1a003837m	419	*	20	0.00155		0.001589	0.000484	0.002222	0.000895	0.001348	NTSASPNPSSSDSDSMASDYSSTPVK,RGGYMEITGFSPEIR,ATGAYSHSQGIK,GGYMEITGFSPEIR,INPDSHPFDEILYCNIGNPQSLGQQPITFFR,DGFPADPNDIFLTDGASPAVHMM,DAILSSLAR,DGFPADPNDIFLTDGASPAVHMMMQLLIR,AFQILDQIPGR,ALVVINPGNPTGQVLAENNQQQIVDFCKK,EVLALCDHPSILDK,SETQGLFSADSIER,ALVVINPGNPTGQVLAENNQQQIVDFCK,SLEEALNGLEGVSCNR,VLECEYAVR,LLNATGIVVVPGSGFR,DISLVSFQSVSK,VGDESYESYFAEK,GEIVSLAQK,AEGAMYLFPR
mgv1a015401m	73	*	7	0.001697	0.001118	0.000801	0.001422	0.001265	0.001765	0.00134467	KLEDIVPSSHNCDVPHVNR,DDLRLPTDDALLTQIK,CHFVAIDIFTSK,DLVVSVMSAMGEEQINALK,LPTDDALLTQIK,TDYQLIDISEDGFVSLLTDNGSTK,LEDIVPSSHNCDVPHVNR
mgv1a007296m	1796	*	12	0.001601	0.000691	0.001236	0.000805	0.002343	0.001363	0.00133983	VSDFTGASELANCLK,AGAGSATLSMAYAAAR,DGVESVISSELQGLTEYEEK,EVDVVVIPAGVPR,LFGVTTLDVVR,KLFGVTTLDVVR,DDLFNINANIVR,TLIECVADNCPDAFIHIISNPVNSTVPIAAEVLK,MSPLVSELNLYDIANVK,LIDVDVPVVGGHAGITILPLLSR,VAILGAAGGIGQPLALLVK,IQNAGTEVVEAK
mgv1a011554m	493	*	10	0.001294	0.001919	0.001145	0.000488	0.001591	0.001541	0.00132967	SNAALSFTTADLVASLGLSDK,AIFSFVAPDQK,GPGLYPDIGK,ASALIQHEWRPK,ASALIQHEWR,GPGLYPDIGKR,VDTNSNVYTTFTVDEPAPGVK,PIVNFSGVAGNHTFAFGTDVSFDTETGNFIK,GDLFLADVSTQMK,VELQYFHEYSGISTSLGLTAK
mgv1a015486m	246		4	0.000192	0.002736			0.001031	0.001326	0.00132125	ESTLHLVLR,TLADYNIQK,TITLEVESSDTIDNVK,IQDKEGIPPDQQR
mgv1a009825m	168	*	11	0.000727	0.00194		0.001234	0.000366	0.002328	0.001319	ANATVIYVPPPFAAK,IGIAMLEVFK,MGHAGAIVSGGK,FLVDPQTEGIILIGEIGGTAEEDAAALIK,GGTEHLGLPVFNSVAEAK,EAGVTVVESPAK,LIGPNCPGIIKPGECK,IGIMPGYIHKPGR,KGGTEHLGLPVFNSVAEAK,ESGTEKPVVAFIAGLTAPPGR,NGTFHTEQAIEYGTK
mgv1a010606m	1305	*	8	0.001562	0.000579	0.000207	0.001964	0.002096	0.001347	0.0012925	NDGIYIINLGK,HTPGTFTNQLQTSFSEPR,LLILTDPR,FAQYTGAHAIAGR,VIVGIENPQDIIVQSARPYGQR,RNDGIYIINLGK,VIVGIENPQDIIVQSAR,TDHQPIK
mgv1a001876m	1484	*	31	0.001529	0.001098	0.001538	0.000465	0.001781	0.001309	0.00128667	SIITGELPSGWEK,ANSGHPGLPMGCAPMGHVLYDEVMR,ENLGWPYEPFHVPDEVK,ILMLRPADGNETAGCYK,EYGITAEAVIAAAK,NGNTGYDEIR,VVSFVSWELFEDQSAEYK,GGYTISDNSSDNKPDVILIGTGSELEIAAK,ANSYSVHGAALGTK,NLSQTNLNALAK,RPSVLALSR,TPGHPENFETPGVEVTTGPLGQGIANAVGLALAESHLAAR,ISALSEAGVIYVMTHDSIGLGEDGPTHQPIEHLASFR,QKLPNLAGTSIEGVEK,AMPNILMLRPADGNETAGCYK,CATFFVFTDYMR,VTTTIGFGSPNK,HTPEGAAYESEWNSK,LPNLAGTSIEGVEK,PLGQGIANAVGLALAESHLAAR,THDSIGLGEDG…
mgv1a007804m	819	*	8	0.001522		0.001293	0.000765	0.002246	0.0006	0.0012852	TWQGRPENIDAAQQSLLIR,RLDSIGLDNTETNR,FVDCLSDQNIVPGIK,QLLLTTPGLGEYISGAILFEETLYQSTTDGK,YAAISQDNGLVPIVEPEILLDGDHPIER,LDSIGLDNTETNR,GILAIDESNATCGK,ASPDTVANYTLTMLR
mgv1a008625m	608	*	15	0.001715	0.000775	0.001735	0.00115	0.001205	0.001127	0.0012845	TGLPYIWHSK,YDDMWAGWCTK,ELIGPAMYFGLMGDGQPIGR,YVDAVLTIPK,VITDHLGLGVK,YIFTIDDDCFVAK,ASNPFVNLK,GIYWQEEIIPFFQSVVLSK,TINVPAGFDYELYNR,LGPIDPYFVK,EINALSQHIQNLLTPSTPFFFNTLYDPYR,EGAPTAVSHGLWLNIPDYDAPTQLVKPLER,NLDFLEMWRPFFEQYHLIIVQDGDPTK,KYIFTIDDDCFVAK,NLDFLEMWR
mgv1a015246m	1171	*	6	0.001287	0.000218	0.002343	0.00148	0.000987	0.00136	0.00127917	RVEDVMPIATGHEREELEAELQGK,DILEIDHPSGPFGTK,IVGCPGVEGEDEHDVVWFWLEK,RVEDVMPIATGHER,GKPHECPVCTQYFELEVVGPGGPPDGHDDEEEGHH,GKDILEIDHPSGPFGTK
mgv1a016432m	2204	*	3	0.000737					0.001816	0.0012765	GSGADWSAK,QLNGDLEASAGSTFDLQR,VGGGASSAPAASGGGGAAAEAPPAEEK
mgv1a002412m	1358	*	28	0.001017	0.001888	9.4e-05	0.001823	0.000949	0.001874	0.00127417	IQMLADLNLK,PHLVLGLISQIIK,SIVDVLKQDEVK,TGWVLLEILDKISPGSVNWK,LWINSLGIDSYINNVFEDIR,NTPQLVELVEDSKDVEELIGLAPEK,LNATYIISVAR,DGEAYAHLLNALAPEFSTR,SSYVAHINSFLGEDSFLNK,VVTNFSSDLKDGEAYAHLLNALAPEFSTR,KLNATYIISVAR,YVTPIDIVEGSTNLNLAFVAQIFQK,ELNFSLVNVAGNDIVQGNK,SLSNGTFFLELLSAVEPR,AINTKPVLNPWER,EITDSVILNWANNK,KLGCTIFLLPEDIMEVNQK,VVTNFSSDLK,TGWVLLEILDK,YLPIDPSSNSLFDLAK,KVENCNQVVSIGK,LINVAVPGTIDER,VVNWGLVTK,NENHTL…
mgv1a011543m	1850	*	10	0.001833	0.001407	0.000458	0.000651	0.001736	0.001541	0.001271	AAFGTDVSFDTATGNFTK,GPGLYPDIGK,GPGLYPDIGKR,SLVTISGEVDTR,KGELILGDVNTQLK,FTLTTYSSNGLAITSTGTK,YNAGVSFTTTDLIASFILNDK,GELILGDVNTQLK,AIISFAAPDQK,VDTNSNVCTTITVDEPAPGVK
mgv1a014029m	1661	*	5		0.001051	0.001254	0.000594	0.001783	0.001601	0.0012566	MASQPSSGNVRPPTVQIR,FADDSYLDSYISTIGVDFK,GAHGIIIVYDVTDQESFNNVK,NAINVEQAFMAMASDIK,AFADEIGIPFLETSAK
mgv1a007974m	528	*	6		0.001737		0.000775			0.001256	VACIGAWHPAR,QVPIDAVFQKDEMIDIIGVTK,AGMTHIVR,HGSLGFLPR,VLAHTQIR,CLNTVWAQHLSEEIK
mgv1a013171m	388	*	9	0.000393	0.002174		0.00158		0.000839	0.0012465	TVYFVDLLSADGATFHK,VTMEGESFHK,GNYQHVLNSTNHK,NFQTSAKPER,RGLSMETVEAEDSEGSDKPK,THFEQLFK,VHFQQLFMEK,GLSMETVEAEDSEGSDKPK,EHDDHDDNEK
mgv1a008949m	387	*	15	0.00084	0.000697	0.001427	0.001478	0.001239	0.001738	0.0012365	HESEIAPEGATQSAAAK,DGVILLWDLAEGK,IWDLESK,LWNTLGECK,AHTDWVTAIATPIDNSDMIVTASR,LWDLQTGNTAR,STLAGHSGYVNTSAVSPDGSLCASGGK,DVLSVAFSIDNR,YTIQDQDAHSDWVSCVR,LYSLDAGSIINALCFSPNR,VDLKHESEIAPEGATQSAAAK,FSPNTLQPTIVSASWDK,DGVILLWDLAEGKR,LTGHSHFVEDVVLSSDGQFALSGSWDGELR,SIILWSLTK
mgv1a014281m	1445	*	9	0.000309	0.003117		0.001632	0.000207	0.000914	0.0012358	HLNLDFQLTTDEETGKK,KFLDGIYVSEK,TALSHVSNLIK,KVDMLDGVSIVR,FLDGIYVSEK,TILSSDTMDIPDGVK,FVYAHFPINASISGNGK,LKVDAWFGSR,VKDELVLDGNDIELVSR
mgv1a012292m	350	*	9	0.002116			0.000769	0.000946	0.001101	0.001233	YEEMVEFMEK,QAFDEAIAELDTLGEESYK,DSTLIMQLLR,IISSIEQKEESR,SKIETELSSICDGILK,DAAENTLSAYK,SAQDIANAELAPTHPIR,VVGAVDGDELSVEER,QAFDEAIAELDTLGEESYKDSTLIMQLLR
mgv1a011597m	1820	*	9	0.001738	0.001417	0.000461	0.001748	0.000583	0.001392	0.00122317	FTLTTCSPTGVTLTSTGTK,ASALIQHEWRPK,GPGLYSDIGKR,ASALIQHEWR,GDLFLADINTQLK,VDTGSNLFTTVTIDEPAPGLK,KGDLFLADINTQLK,SLVTVSSEVDTK,GPGLYSDIGK
mgv1a015774m	80	*	2	0.000821	0.000487	0.002616		0.001377	0.000809	0.001222	GWATPEDEEMYNDWASK,DSVLVVTEEEYEK
mgv1a012359m	64	*	13		0.001687		0.001132	0.000636	0.001401	0.001214	NGPIILEMDTYR,KEVDEAIAK,GGSMHFYK,VDGMDALAVK,ESPLPDPSDLFTNVYVK,EGGFYGGHGIVGAQVPLGIGLAFAQK,TRDEISGIR,KEGGFYGGHGIVGAQVPLGIGLAFAQK,YHGHSMSDPGSTYR,GFGVESFGADRK,KLILAHDLATEK,RGDYVPGLK,LILAHDLATEK
mgv1a007869m	1079	*	10	0.001221	0.000633	0.001134	0.000767	0.002661	0.000752	0.00119467	GLVPLPGSNDESWCQGLDGLASR,YSAEGESEEAKK,LASIGLDNTETNR,RLASIGLDNTETNR,QLLLTTPGLGEYISGSILFEETLYQSTTDGK,YAAISQDNGLVPIVEPEILLDGDHPIER,TFVDCLRDENIVPGIK,WQGRPENVQAAQIALLVR,ASPDTIANYTLTMLR,GILAIDESNATCGK
mgv1a002436m	988	*	27	0.001288	0.001423	0.00066	0.00096	0.001668	0.00116	0.00119317	NLLPSNSSPNFK,TMEWYTSNPDWWGDVSGALLPHPR,NNIYGTHVLLEACK,GNNVYGPNQFPEK,GIWNFTNPGVVSHNEILEMYK,TLPIHGDGSNVR,DVCNLFNMDPDK,SYGLPVITTR,EEDTPNFIGSFYSK,FILLAMR,MPISADLDNPR,TGWIGGLLGK,SDFSLSQSK,HTEAAAK,LTNLGWSER,YFLDDQK,VVNIPNSMTILDELLPISIEMAK,SSASPHKPAFK,NILITGAAGFIASHVANR,IVVLDKLDYCSNLK,ASILADLVAVKPTHVFNAAGVTGR,AMVEELLKEYDNVCTLR,EYDNVCTLR,AGAEMLVMAYGR,WSNFTLEEQAK,GEVGHVYNIGTK,GIWNFTNPGVVSHNEILEMYKEYIDADFK
mgv1a013290m	1113	*	6	0.001066		0.001981	0.000335	0.001251		0.00115825	LTVEPINEYVQSCDIAAFNKI,ALDQFLSGK,SSVLLDVKPWDDETDMK,SVEMEGLFWGASK,IGGQAAAAEAPAAEAPK,AVTFSDLHTESGLK
mgv1a023661m	1062	*	10	0.001441	0.00171	0.000612	0.000797	0.000967	0.001421	0.001158	GDTITASYVHYMDELK,FSTNENTITVGGSYAIDPLTLVK,KAGYSSGDVAAQYIYK,YTAGITVTKPDSSISVILGNK,AGYSSGDVAAQYIYK,KFSTNENTITVGGSYAIDPLTLVK,LNNHGSLGAVLQHEVIR,SAAVGEIAR,SFVTISSEFDTK,GDTITASYVHYMDELKK
mgv1a013465m	940	*	9	0.000958	0.001137		0.00117		0.001349	0.0011535	IISLTILSPERPDLMLPIPESGNPK,EQLLGSVDASAVEENQEPDVK,WKEQLLGSVDASAVEENQEPDVK,LLGSVDASAVEENQEPDVK,YINTVWK,NSNAHDPDIASDSEGK,EHLEKDKDDESLR,QMLGTFSPQAEPYTHVMEEETTPSGIFAR,EHLEKDKDDESLRR
mgv1a002474m	1253	*	27		0.001382	0.000381	0.001262	0.001443	0.001259	0.0011454	VVNIPNSMTVLDELLPISIEMAK,NNIYGTHVLLEACK,GNNVYGPNQFPEK,TLPIHGDGSNVR,SVKPTHVFNAAGVTGR,STLLADIK,SYGLPVITTR,VIDVAEDICK,YSNFTLEEQAK,SEFTGESKPNPEISPSPQKPALK,TNVVGTLTLADVCR,FILLAMAGK,TGWIGGLLGK,YFLDDQK,PNPEISPSPQKPALK,SNPEWWGDVSGALLPHPR,SYLYCEDVAEAFEVVLHK,IVVLDKLDYCSNLK,NILITGAAGFIASHVANR,AMVEELLKEYDNVCTLR,EYDNVCTLR,AGAEMLVMAYGR,HFDGAEKYESGK,GIYNFTNPGVVSHNEILEMYK,SVKPTHVFNAAGVTGRPNVDWCESHK,MPISSDLSNPR,GE…
mgv1a008367m	302	*	3		0.001135					0.001135	FFYASSACIYPEFK,FHNIYGPFGTWK,ISITGAGGFIASHIAR
mgv1a001447m	1125	*	34	0.001613	0.000826	0.000233	0.001216	0.001868	0.000993	0.00112483	TEEALVDDDVNDEL,FYHSLAK,HNDDKQHVWESK,IMQSQTLSDANK,TTYEWELLNDVK,GALASHNVDDVK,DFADEKPLSWSHFNAEGDVEFK,EVDEEVPADEDESNDDDDDTAESK,EMLQHHSSLK,RVFISDEFDELLPK,ELISNASDALDK,DSEDESVKQTAQLIYQTALMESGFMLSDPQDFASR,KLAEEDPDESNDK,FEFQAEVSR,SSEEEEEEEDKGEDEKKPK,KTTYEWELLNDVK,ADGAFAISEDEWNEPLGR,KYSEFINFPIHLWASK,ISPDATVEEEDDMEEAETVSSAEETESTTK,GLVDSDTLPLNVSR,APHDLYESYYNSNK,IGAVPHGLSTDSEVVK,IGAVPHGLSTDSEVVKR,LTSLDQYISR,…
mgv1a006139m	1493	*	23	0.001581	0.000782	0.00042	0.000795	0.002033	0.001104	0.00111917	HACAHNPTGVDPTAQQWEQIR,VFGLAGLSVK,TVPHLADAIHAAVTR,VGALSIVCR,NSVFDHVVMGPEDPILGVTVAYNK,AEQMLVNDSSR,VGAEFLAR,TEEGKPLVLNVVR,TQLFDALR,YSNPPIHGASIVATVLK,PMYSNPPIHGASIVATVLK,ALLPFFDSAYQGFASGNLDTDAQSVR,VTTVQCLSGTGSLR,RAEQMLVNDSSR,EYLPIVGLADFNK,GTPGDWSHIIK,MNLGVGAYR,LILGADSPAVQENR,NMFQEWTVELK,PTAQQWEQIR,DGGECIVAQSFAK,VKEYLPIVGLADFNK,NSVFDHVVMGPEDPILGVTVAYNKDPSPVK
mgv1a002290m	1295	*	21	0.001475	0.000824	0.000645	0.000982	0.00128	0.001497	0.00111717	AAFVLVAGGLGER,TMVINVEYNQLDPLLR,LNASYPGGLASYIK,MLLEMNQGHLFQHWPEAGVEDDAKR,GNPYHSATSGEMAIYR,VGGSVHNAGWIIENVDFK,AIPASLGVSAIK,NPYEGFTPSVPSGEVLTFGEDNFVQFEDAGIR,SINLENLALDGALVVDAVDGAEVK,EYHVNSLAVPR,KAAFVLVAGGLGER,NLSLLSPEQVELAK,YTIQTKPHGHGDVHSLLYSTGLLK,VDEPVQQVFNGQEVDVWPR,WGLTYSDIK,VGFTVMDAWLAYAPVK,VALPLESTTGTCFLQHYIESILALQESSCK,NAYFGMKPSQIK,LAQGEGPTEIPLAIMTSDDTYLR,LQIDDWVSSAAPNLQK,WVLFFQDTNGLLFK
mgv1a009017m	517	*	15	0.001098	0.000701	0.000897	0.001147	0.001133	0.001706	0.00111367	WNYDGSSTGQAPGEDSEVILYPQAIFK,RPASNMDPYIVTSMIAETTILGK,VFSHPDVVTEVPWYGIEQEYTLLQK,EHIAAYGEGNER,WPVGWPK,IIAEYVWIGGSGMDLR,HETADINTFK,LTGKHETADINTFK,GNNILVMCDAYTPAGVPIPGNNR,GGYPGPQGPYYCGVGADK,ITEIAGVVLSFDPKPIEGDWNGAGAHTNYSTK,PIEGDWNGAGAHTNYSTK,TLPGPITDPSQLPK,HKEHIAAYGEGNER,DIVDAHYK
mgv1a012395m	2118	*	8	0.000358	0.001417		0.001622		0.001001	0.0010995	FAFILFDTTSK,GCFFTSSGGLR,GHIENVAHLK,QNPLLPSHFAVVDDIFCLFK,SPDALVQNQQGESPSAMK,IANEVIIVIEAYR,ATFIASDGEGSVPFFWGADAEGHLVLSDDGDVVK,SYEHPVNELK
mgv1a011225m	1854	*	12	0.001041	0.001605	0.000884	0.001466	0.000559	0.001026	0.00109683	LSDLNELK,TVGSAGELPLQGDFSAEHMIFGVEGVDPVRR,MDLLEFFKEECEQR,VLNCSAFHDTSLVCNGDLAYLGESWSK,LSDLNELKNNLNLLSVVESWLR,GATIVYATHIFDGLETWATDLVYVQDGVLNK,KSSPFDSSPFR,NNLNLLSVVESWLR,TVGSAGELPLQGDFSAEHMIFGVEGVDPVR,HMAYYR,SPLFFDFNLDISPR,VQICMGLLHPYK
mgv1a008361m	1648	*	12	0.000877	0.001135	0.00237	0.000321	0.00107	0.000786	0.00109317	FFYASSACIYPEFK,TLTSTDKFEMWGDGLQTR,VVGTQAPVQLGSLR,FHNIYGPFGTWK,ESDAWPAEPQDAYGLEK,ITYFWIK,SDFREPVNIGSDEEVSMNGMAEIISSFEDK,ISITGAGGFIASHIAR,SEGHYIIASDWK,SFTFIDECVEGVLR,TLGVDLSNYGSSK,AYTYENLETEPYWPSEK
mgv1a021228m	453	*	1	0.001428		0.002274		0.000479	0.000176	0.00108925	VSAAELGDALK
mgv1a011025m	1788	*	9	0.00153	0.000726	0.002165	0.000359	0.001094	0.000653	0.00108783	GPTPEPLCQVMLR,TVLVDNADFLKELESDK,TVLVDNADFLK,GGSSVIAFAK,DPDGYLFELIQR,YDIGTGFGHFAISTQDVYK,YANAFLGFGPEESHFVVELTYNYGVEK,FLHAVYR,SAEVVNLVTQELGGK
mgv1a015084m	310	*	7	0.001606	0.000423	0.001516	0.000359	0.001915	0.000703	0.001087	VQDVMPIATGHER,VQDVMPIATGHEREELEAELK,STESVGSATAIR,DILEINHPSGPFGTK,GKDILEINHPSGPFGTK,EAPAVVQSYYGK,VSTESVGSATAIR
mgv1a014752m	780	*	4	0.001172	0.000199	0.002134	0.000505	0.001573	0.000908	0.00108183	DDPDCVYTVFVR,INNLVTWGGLMGTGYNYFER,QFTVEQWLATDTSPYELTAIR,GNLDIFSGR
mgv1a005454m	1889	*	16	0.001117	0.000368	0.002372	0.000437	0.001332	0.000856	0.00108033	DTIAAGIEAR,VGDESYDSYFAEK,NAILSSLAR,RGGYMEITGFSPEIR,ATGAYSHSQGIK,GGYMEITGFSPEIR,EVLALCDHPAILGK,ALVVINPGNPTGQVLAEK,ASQILDQIPGR,NNPNSHPFDEILYCNIGNPQSLSQQPITFFR,DGFPVDPNDLFLTDGASPAVHMMMQLLIR,LEDAFNGLEGVSCNR,VLECEYAVR,DGFPVDPNDLFLTDGASPAVHMM,LLNATGIVVVPGSGFGQVDGTWHIR,AEGAMYLFPR
mgv1a000893m	139	*	20				0.000921		0.00123	0.0010755	LLEGDPLKIDQSALTGESLPVTK,GAPEQIIELCELK,WSEQDASILVPGDLISVK,AAHLVDSTNNVGHFQK,MTAIEEMAGMDVLCSDK,HICGMTGDGVNDAPALK,KHICGMTGDGVNDAPALK,IDQSALTGESLPVTK,PLKIDQSALTGESLPVTK,LGDIIPADAR,ADGFAGVFPEHK,ADIGIAVADATDAAR,QGELEAVVIATGVHTFFGK,GASDIVLTEPGLSVIISAVLTSR,ELSEIAEQAK,KADIGIAVADATDAAR,MITGDQLAIGK,EAQWAVAQR,HICGMTGDGVNDAPALKK,HDSAETIR
mgv1a015694m	81	*	6		0.001432		0.001417	0.00054	0.000892	0.00107025	DTDSEEELKEAFR,SLGQNPTEAELQDMINEVDADGNGTIDFPEFLNL,VFDKDQNGFISAAELR,MKDTDSEEELKEAFR,EAFSLFDKDGDGCITTK,EADVDGDGQINYEEFVK
mgv1a002627m	1630		16	0.001012	0.000545	0.001855	0.000624	0.001665	0.000657	0.00105967	TAFHFQPR,YPGNPVLGPPPGIAPQDFR,VVENGLDTSDNGPEVK,AIYGSTVPVLK,YPGNPVLGPPPGIAPQDFRDPTTAWLTPEGK,DPTTAWLTPEGK,SLTEQTPVYFYISK,TGISLVYDTK,VAGTGMWECVDFYPVSK,ILVDHSIVESFAQGGR,GWASVQAIPR,TFELLNGALHR,SSEASEVDKAIYGSTVPVLK,YDYGYFYASK,TFFCADHSR,GALGPFGLLIHTHK
mgv1a019992m	1630		16	0.001012	0.000545	0.001855	0.000624	0.001665	0.000657	0.00105967	TAFHFQPR,YPGNPVLGPPPGIAPQDFR,VVENGLDTSDNGPEVK,AIYGSTVPVLK,YPGNPVLGPPPGIAPQDFRDPTTAWLTPEGK,DPTTAWLTPEGK,SLTEQTPVYFYISK,TGISLVYDTK,VAGTGMWECVDFYPVSK,ILVDHSIVESFAQGGR,GWASVQAIPR,TFELLNGALHR,SSEASEVDKAIYGSTVPVLK,YDYGYFYASK,TFFCADHSR,GALGPFGLLIHTHK
mgv1a002844m	679	*	12	0.001283	0.001747	0.000303	0.001386	0.000765	0.000866	0.00105833	VFVDSSPENPIESIQVQISNVGSK,FASALSDNGNISVEGK,ALGAELVSFDQAISTADFISLHMPLTPATNK,LGEAGLDLLR,EAQEGVAVEIAEAVVGALR,LVQHENVTVTPHLGASTK,GIIEPISDAHINLVNADFIAK,TIAAAEHGIALLAGMAR,YGVPHLTR,STKPTILVSEK,GGVIDEDALVR,GLGMHVIAHDPYAPADR
mgv1a010335m	2254	*	15	0.000857	0.00079	0.001819	0.001005	0.000511	0.00136	0.001057	KLGDLLDIAR,LWCNDHAPEDVLAALDK,GVHLTGYSPLGSPGSTWLK,IKENFDVFSWSIPNDLFVK,IPPAVNQVECHPSWQQAK,WGLQMGHSVLPK,ENFDVFSWSIPNDLFVK,KGAVGFLPENLIATDIPSTWK,IPSVGLGTWQSEPGLVGQAVEAAIK,FSEIEQAR,GTGFVHETLGQYK,SEVLKHPILVATAEK,HPILVATAEK,GAVGFLPENLIATDIPSTWK,LGDLLDIAR
mgv1a024971m	686	*	9	9.8e-05	0.001749		0.001483		0.000872	0.0010505	HPVPSNHVR,YAVHSFAR,VIVEVGTFLGASATHMVGLTR,GWGSNAPVFEHLINQVR,ILRPGGVLFGHDYAWEGVR,GWGSNAPVFEHLINQVRPR,MVNGDSLLMFQFMQNVVK,LGLDTQIICIDDFR,KLGLDTQIICIDDFR
mgv1a011784m	2087	*	15	0.001438	0.000919	0.000235	0.001836	0.000742	0.00109	0.00104333	PSYGGPPPSEPGYGYDRPK,SEEEDYRKPSYER,KSEYEEPAPEYGRK,RPEYGEEEGGGGGGGYGRPTSY,RPEYGEEEGGGGGGGYGRPTSYQAE,RPEYGEEEGGGGGGGYGRPTSYQAEGYER,RPEAEEYGSGGYVK,RPEYGEEEGGGGGGGYGR,RPEYGEEEGGGGGGGYGRPTSYQAEGYERPSYGR,REGDDDEGYGR,KSEYEEPAPEYGR,PSYGGESEYGSGGGSEFGGRPEYGSGGYGR,PARPSYGGPPPSEPGYGYDR,SEPEYGGSGYGR,GHHDGDAVDDFDEFDSTPYGGGYDIVLTYGR
mgv1a005732m	733		11	0.000951	0.000902	0.000942		0.00136		0.00103875	DATDDKVTVESAEATLK,NILNGTVFR,YYDLGLPHR,LIFPFVELDIK,TIEAEAAHGTVTR,LIDDMVAYALK,LEAACIGVVESGK,GGETSTNSIASIFAWTR,EHYLNTEEFIDAVAVELK,FKDIFQEVYEAK,DLALIIHGSR
mgv1a008998m	710	*	8						0.001037	0.001037	VAYVLQGSGVAGIVLPEKEEK,PEGMDWFSIITTPNPIFTHLAGR,SGSFTDFFLTGPNGIFTGFSTEFVGR,IADPEGMDWFSIITTPNPIFTHLAGR,NLPLVGEVGLGADLVR,TLVSSQSGNGIVK,ALSPEVLQAAFNVPADVEEK,AWDLEESTVK
mgv1a003089m	4	*	18	0.000935	0.001402	0.000314	0.001089	0.000925	0.001553	0.00103633	IDDLQWSPDGER,GSIYAISWSPDSK,YSPDVSMFASGDANR,LHVYSVTGDTLK,LHVYSVTGDTLKEEAVLEK,VLSCAFKPTR,WVQGTGYYGK,EAVVWDCASR,TADIIGELSSEDGHK,CFAAVEEEIVSSGFDNK,APLELSGHMK,DHSNFVNCVR,DLSLALLSPDLALIATETGVTLLR,IVTCGEDFLVNFYEGPPFK,NMLYHTAR,FILSSSYDGLIVK,YLDRPLEVQVYGEHGYPATVAR,AFMWDSGTNVGEFDGHSK
mgv1a015693m	82	*	6	0.000402	0.001432		0.001417		0.000892	0.00103575	DTDSEEELKEAFR,SLGQNPTEAELQDMINEVDADGNGTIDFPEFLNL,VFDKDQNGFISAAELR,MKDTDSEEELKEAFR,EAFSLFDKDGDGCITTK,EADVDGDGQINYDEFVK
mgv1a007416m	1575	*	13	0.000147	0.002441		0.001109	0.000394	0.001086	0.0010354	SAFEKLDEIYGTFEK,AGHQTSAESWGTGR,TMISDSDYTEFDNFTK,KGPLVVYGTEGAK,KAGHQTSAESWGTGR,KGYVLPR,ASIRPDVVTFAHGQISNNSR,LDEIYGTFEK,IINSDEVQSVVRPIKK,IINSDEVQSVVRPIK,HAIVSAISASAVPSLVMAR,NIPGVELAHVSR,IDEVPELPLVVSDSAESIEK
mgv1a000710m	1601	*	35	0.001128	0.001021	0.000945	0.000642	0.001115	0.00136	0.00103517	VLLQDFTGVPAVVDLASMR,ESVASAIADNDLVAAAVLSGNR,SSGQDTIVLAGAEYGSGSSR,YLLQSGLQK,FSFNGQPAELK,LRDGVTATDLVLTVTQMLR,SGDLDESVASAIADNDLVAAAVLSGNR,DGVTATDLVLTVTQMLR,TVHIPTGEK,DIWPTSEEIAQVVQSSVLPEMFK,LLNGEVGPK,IATMASEHPFNGILSGLPKPEGGEFGK,TSLAPGSGVVTK,FVEFYGEGMGQLSLADR,MFIDYNEPQEEK,WGSTAFQNMLVVPPGSGIVHQVNLEYLGR,DAYCLLLFGDSITTDHISPAGSIQK,IIDWENSAPK,SNLVGMGILPLCFK,IGNSGDLDESVASAIADNDLVAAAVLSGNR,ACELGLEVKPWVK,KHGV…
mgv1a011526m	79	*	9		0.00102	0.000228	0.001783	0.001009	0.001112	0.0010304	SPFQEYTDLLAKPTAK,SIEQIYLHSLPIK,TYGFLTPDFWK,KVLQFAGIEDVFTSSR,AFVVVGDGNGHVGLGVK,RETEEEKWVPVTK,IGKPHTVPCK,EYQIIDTLIGPSLKDEVMK,VLQFAGIEDVFTSSR
mgv1a005139m	755	*	15	0.00109		0.001286	0.000396	0.001544	0.000806	0.0010244	ILVYGAAFGPELEDAR,KILVYGAAFGPELEDAR,TDHGEEIVADVVLFATGR,LNLEAVGVELDK,SNGDVLVFTSTFNPMK,TNEAENHYDFDLFVIGAGSGGVR,VIGPNEVELIQLDGTK,AQFDGTVGIHPSAAEEFVTMR,TNLTELVK,VGVCELPFHPISSEVIGGVGGTCVIR,GINLHPR,MNLTPVALMEGTCFAK,HILIATGGR,AQRPDIPGQELAITSDEALSLEELPK,TNIPSIWAIGDVTNR
mgv1a005492m	733		11	0.000933	0.000885	0.000925		0.001335		0.0010195	DATDDKVTVESAEATLK,NILNGTVFR,YYDLGLPHR,LIFPFVELDIK,TIEAEAAHGTVTR,LIDDMVAYALK,LEAACIGVVESGK,GGETSTNSIASIFAWTR,EHYLNTEEFIDAVAVELK,FKDIFQEVYEAK,DLALIIHGSR
mgv1a013269m	2017	*	6		0.00079		0.001742		0.000525	0.001019	VTMEGESFHK,DHNNNLQAR,TVYFVDLLSADGSTFHK,KGAPESGEPADDKSEHSEGK,VHFQQLFMEK,GNYQHVLDSANHK
mgv1a020814m	492	*	10	0.001453	0.001089	0.000812	0.000577	0.001539	0.000641	0.0010185	DPAEIPWGDYGAEYVVESSGVFTTIDK,VPTPNVSVVDLTCR,GILGYTDEDVVSNDFVGDSR,GAGQNIIPSSTGAAK,RDPAEIPWGDYGAEYVVESSGVFTTIDK,VLPELNGKLTGMAFR,VVDESTLEINGK,IGINGFGR,VVHEEFGILEGLMTTVHATTATQK,DDIDVVAVNDPFIDATYMAYMFK
mgv1a011569m	2105	*	9	0.000866	0.001027	0.00023	0.001796	0.001016	0.001173	0.001018	SIEQIYLHSLPIK,TYGFLTPDFWK,ESPIIDALVPALKDEVMK,KVLQFAGIEDVFTSSR,AFVVVGDGNGHVGLGVK,TPFQEYTDLLAKPTSK,REAEEEKWVPVTK,IGKPHTVPCK,VLQFAGIEDVFTSSR
mgv1a018523m	2219		1		0.001016					0.001016	TIHFWAPTFK
mgv1a008784m	604	*	10	0.001491	0.000393	0.001407	0.000541	0.001555	0.000694	0.0010135	SHHTVSK,KENSPVVAIDGHENVPVNDEEALLK,NTSSNPGQDAESSIKDEL,ENSPVVAIDGHENVPVNDEEALLK,ANAHYVNDFNK,EGLCGIAMEASYPIK,NYPYTAANGR,FADMTSHEFK,LWDLYER,ANAHYVNDFNKK
mgv1a011790m	969	*	7	0.001666	0.000263	0.00165	0.000279	0.00149	0.000711	0.00100983	GSVEDFLAAAVDAAK,LQFPDHK,DKSTVDASTNR,IPTVGVVYNPIMDELFTAIR,DAFIEALQK,SLLATEIGTK,GAFLNGKPIK
mgv1a001307m	372	*	27	0.000711	0.00173	0.000151	0.001359	0.001002	0.001016	0.000994833	IRPVLTVNK,LWGENFFDPATK,KIWAFGPETTGPNMVVDMCK,STLTDSLVAAAGIIAQEVAGDVR,PLEDGLAEAIDDGK,VTMTPLSDFEDKL,SDPVVSFR,VTMTPLSDFEDK,GFVQFCYEPIK,LYMEARPLEDGLAEAIDDGK,SGNEYLINLIDSPGHVDFSSEVTAALR,DSVVAGFQWASK,RQETVEDVPCGNTVAMVGLDQFITK,GHVFEEMQRPGTPLYNIK,DLVDDFMGGAEIIK,NMSVIAHVDHGK,LLEPVYLVEIQAPEQALGGIYSVLNQK,AYLPVVESFGFSSTLR,NCDPDGPLMLYVSK,STGISLYYEMSPESLASYK,VENLYEGPLDDIYATAIR,LLSEEFGWDKELAK,YRVENLYEGPLDDIYATAI…
mgv1a010774m	544	*	15	0.001191	0.000118		0.001797	0.000666	0.001174	0.0009892	TGEIPIPFKPEIDIDKIR,VKVDLIVDVPVLGR,FSFEETVATLHLK,LISGLIPDAGTIHAHGSETVK,VKDFIQDIGEK,NGFCYVDVPITFRPK,STYEDIQPGSIIPYK,IEETVGFGKPTADVTDIHIPK,VDLIVDVPVLGR,IPVCLIYDDIK,GNINVDTPFGAMK,DCGSALWDMIR,TGEIPIPFKPEIDIDK,NKEDGEEEEEDDDEE,NPNPIPIPLIDINYLIESDGR
mgv1a014900m	1623	*	9	0.001378	0.001431		0.000867	0.000231	0.001019	0.0009852	FADENFTK,GNGTGGESIYGEK,HVVFGEVVDGYSVVK,VGSQSGTTSAPVVIEDCGEINED,VVMQLYADTTPK,IIPDFMCQGGDFTR,VFFDILIGK,GIGSSGKPLHYK,SGPGTNGSQFFITTAK
mgv1a010842m	717	*	11		0.000237		0.000854	0.002011	0.000837	0.00098475	ESLIENVFKPNR,TNVVGTLTLADVCR,TGWIGGLLGK,VVDIPNSMTILDELLPISIEMAK,IEYVYGSGR,NLTGIWNFTNPGVVSHNEILEMYR,LQNRPDLEADIATVKPTHVFNAAGVTGR,EYIDPSFTWK,AMVEDLLHNYENVCTLR,EEDTPNFIGSFYSK,MPISSDLSNPR
mgv1a015523m	340	*	1	0.000387				0.001557		0.000972	ELAEDGYSGVEVR
mgv1a015999m	1182	*	6	0.001086	0.000515		0.000983	0.001166	0.001071	0.0009642	RAVENGAVGVSEPEDKEWGQK,DIDGIVVR,WGELESGQTTIAFTPAK,AFGYHVR,AVENGAVGVSEPEDKEWGQK,YAYTVVYVSDVAK
mgv1a001922m	1324	*	16	0.001501	0.000289	0.001292	0.000388	0.001469	0.00082	0.000959833	VLYLQESISGAPSQVAQDVK,LWLNIENDLFYK,STCTSDGAAYSVQPMEPGFLYEPEK,VLYLQESISGAPSQVAQDVKK,ISAESYLLDQLKDLPEFISSPEIGFLTALRPK,YADAVFIHR,NSGNFVTLSDFLEIAK,VLQPATTLVQDAHK,VLIQSDDSSVLLK,ISAESYLLDQLK,SFASGIVVPK,QGVFDGAPIVGPFQLLEDK,DLPEFISSPEIGFLTALRPK,AVTGVLIHIQNAAYLASK,KYADAVFIHR,TTTAATLFMDR
mgv1a003520m	1419	*	11	0.001137	0.000245	0.001756	0.000728	0.001318	0.00056	0.000957333	VEGGIAQADK,IYPAEEVEHEIQALQTSIK,TAMALSLITSGLNAVGSIVSMCFVDR,QEKEEQVGEGGIFGQLK,GLQFEEVEK,VEGGIAQADKTEFTECWR,DDDHHHHQSK,TDNRDDDHHHHQSK,DVDCGYCSAGASLYHPGACLVMTDEVK,IFVGLGVGMASMTSPLYISEASPHR,EEQVGEGGIFGQLK
mgv1a013246m	1114	*	9	0.001061	0.000472	0.001972	0.000334	0.001246	0.000654	0.0009565	LTVEPINEYVQSCDIAAFNKI,ALDQFLSGK,SSVLLDVKPWDDETDMK,VYGAVLDSPSADLYPNACK,ESAVADDDDDLDLFGDETEEEK,SYISGDQLTK,SVEMEGLFWGASK,IGGQAAAAEAPAAEAPK,AVTFSDLHTESGLK
mgv1a009196m	1621	*	12	0.000859	0.000102	0.001094	0.000778	0.001729	0.001143	0.000950833	LMEDVVPFFQGLR,YIITVDDDCTPAR,IPEGFNLNLYTK,HFGYLMSR,AAETMVEWIK,YVDMVLTVPAR,DDEVDIVIGALQSDLTSFMEEWRPFFSR,TGVECGLSCGLWLNLADLDAPTQALKPELR,TMLPVSGINIGFNSELVGPALMPAFR,FHLIIVQDPDLK,VVGPVSNSISFSGYSCR,LSEGAVTAEDCVGEIASK
mgv1a008152m	2006	*	3	0.000391		0.001496				0.0009435	LLFNDFTR,LSPFSSLSNDESYQSR,LEVGSETVLDK
mgv1a012565m	1142	*	8	0.001584		0.000776	0.000368	0.001471	0.00048	0.0009358	DHKPDQTDER,IEDAGGFVMWAGTWR,IDGVDGNVVGLFGVFDGHGGAR,SAIADAYNHTDSEFLK,DAGSTASTAILVGDR,SSMEDFYETR,FSYGYASSPGK,QYVVADPEIQEEK
mgv1a012269m	1937	*	6	0.000937	0.000417		0.000942	0.001257	0.001096	0.0009298	IVIGLYGDDVPQTAENFR,DFMIQGGDFDKGNGTGGK,VYFDISIGNPVGK,VVISDCGELPVA,DFMIQGGDFDK,HVVFGQVLEGLDIVR
mgv1a026120m	896	*	13	0.001153	0.000114	0.00204	0.00058	0.000645	0.001042	0.000929	FVDNLWVFVHPK,SKDVQISPELGVAAR,WVFSDEAQNEEWIKDYADLGR,LTGEQFVPASIDPATR,KFVDNLWVFVHPK,LAPEYPLPTAYDDSWLALK,KVASFINH,VLVYVAEKDYLK,VGSEQGTNISLR,GIFLNCPFFGGK,VYLGGDSAGGNIAHHLAIR,DVQISPELGVAAR,DPVGVESSEEMVLWK
mgv1a007785m	2085	*	6		0.00099		0.000687		0.001085	0.000920667	IIPGYGGGMSSAK,HFAPIMNPGGATISLTYIASEK,AFIAGIADDNGYGWAIAK,SLAAAGAEILVGTWVPALNIFETSLR,QDFGTIDILVHSLANGPEVVKPLLETSR,VNTISAGPLR
mgv1a004734m	872	*	14	0.000293	0.002084		0.000972	0.000157	0.001096	0.0009204	GLCNVGDAVVALHR,CNIQGKPVVTATQMLESMIK,ASHEESTEEALEFALQHAK,IMANAPVPMSPLESLASSAVR,ETNNNNGDAGEVLVGDK,YRPGLPILSVVVPEIK,IVCTLGPASR,DKEDILNWGVPNQIDMIALSFVR,ASLILVLTR,NVNLPGVVVDLPTLTEK,KNVNLPGVVVDLPTLTEK,FNFSHGSHDYHQETLDNLR,GDLGMEIPIEK,VENQEGVANFDEILANSDAFMVAR
mgv1a016575m	2219		1		0.00092					0.00092	TIHFWAPTFK
mgv1a016384m	237	*	3		0.000578		0.000858		0.001321	0.000919	FSQMFQLMPTAQGSLFVLNDIFR,AFVEHYYSTFDANR,AGLATLYQDGSMLTFEGQK
mgv1a014426m	2043		6	0.000316	0.000936		0.001111	0.00127		0.00090825	FKDGYMISSGQPVKEYIDAAVR,ELAEDGYSGVEVR,GLCAIAQAESLR,FKDGYMISSGQPVK,FRFPEGSVELYAEK,FVADGVFFAELNEVLTR
mgv1a003337m	1790	*	16	0.000862	0.001083	0.001077	0.000281	0.001157	0.000975	0.000905833	FDYILTQQALVAVDNNAPINR,TVRPPASQDFETSVFSK,VSVQTVRPPASQDFETSVFSK,INLAGYDEYIVR,GHSYSEIINESVIESVDSLNPFMHAR,DSLAEANSDIVVK,QIGVIGWGSQGPAQAQNLR,KGSSSFAEAR,RYTENGMAEDLAYK,MVSVQTVRPPASQDFETSVFSK,ATDVALGWSVALGSPFTFATTLEQEYK,NTVESITGIISK,GILLGAVHGIVESLFR,KGHSYSEIINESVIESVDSLNPFMHAR,YTENGMAEDLAYK,FYDKEGLPSFPMGK
mgv1a021946m	1809	*	4				0.000302	0.001207	0.001182	0.000897	GLNGVPDVVECTFVQSTVTELPFFASK,TQDGGTEVVEAK,PVIGGHAGVTILPLFSQATPK,ANLSDEYIK
mgv1a014277m	2237	*	4	0.000922	0.00073	0.000979	0.000619	0.001856	0.000227	0.000888833	TIFYGAPAVITFR,AALQAAYSTAIPPLDVLGDRPPVKK,AALQAAYSTAIPPLDVLGDRPPVK,LDAGAVVSHSFELEAK
mgv1a003087m	7	*	26	0.000394	0.001051		0.001584	0.000594	0.000801	0.0008848	LHCLIPAPEGYVTPFR,NIMDMNAGLGGFAAALHSPK,TYDLIHANGVFSLYK,KHVNAYR,AWQRPMEELQEEQRK,MMDHEDGPLVPEK,TALDTGCGVASWGAYLWK,FPGGGTQFPQGADK,NVIAMSFAPR,GVPAVIGVLGSIK,SDDTDDVWYK,GDSIALEMTK,YTDYTPCQDQGR,GLIGIYHDWCEAFSTYPR,SRDYVPYANAPYK,ILRPEGAVIFR,PGGYWVLSGPPINWK,DSHEAQVQFALER,AFDMAHCSR,DKCDFEDILLEMDR,AWQRPMEELQEEQR,IASGSVPGVSVEAFMEDSR,GEIAIWQK,FWVMNVVPTIAEK,QMEQCITPNDNDNIVDLKPFPER,AIQNWIQYEGNVFR
mgv1a001101m	2240	*	27	0.001349		0.000215	0.000611	0.001583	0.000631	0.0008778	FYHSLAK,IMQSQTLSDANK,TTYEWELLNDVK,YLNFLMGLVDSDTLPLNVSR,HNDDKQYVWESK,NSLEISPDAAVEEEDDVEESVIESGATK,SSEEEEEEDTEKEDEEK,SFASQIYSSVK,RVFISDEFDELLPK,ELISNASDALDK,KNYEVIFFTDPVDEYLMQYLMDYEDTK,KLAEEDPDESNDK,LGAVPHGLSTDSDVVKR,KTTYEWELLNDVK,GLVDSDTLPLNVSR,APHDLYESYYNSNK,ADGAFAISDDEWNEPLGR,YSEFINFPINLWATK,VFISDEFDELLPK,LGIIEDATNR,LTSLDQYISR,DIFYITGTSK,EVDEEVPVGEDESNDDEETSDSK,DEAQEYLDEYK,LGAVPHGLSTDSDVVK,LMDII…
mgv1a000870m	762	*	15						0.000867	0.000867	LLEGDPLKIDQSALTGESLPVTK,LGDIVPADAR,ADGFAGVFPEHKYEIVK,MTAIEEMAGMDVLCSDK,MITGDQLAIAK,IDQSALTGESLPVTK,TLHGLQNPEAGNLFNEK,PLKIDQSALTGESLPVTK,ADGFAGVFPEHK,ADIGIAVADATDAAR,QGELEAVVIATGVHTFFGK,GASDIVLTEPGLSVIISAVLTSR,ELSEIAEQAK,KADIGIAVADATDAAR,HDSAETIR
mgv1a007964m	1890	*	15	0.000539	0.001737	0.000164	0.001163	0.000724	0.000873	0.000866667	VACIGAWHPAR,TEKDVTPMGGFPHYGIVK,KAHLMEIQVNGGTIAQK,IGKEEHTASTEFDRTEK,HGSLGFLPR,VLAHTQIR,VDFGYGFFEK,AHLMEIQVNGGTIAQK,IGKEEHTASTEFDR,QVPIDAVFQKDEMIDIIGVTK,DEMIDIIGVTK,CLNTVWAQHLSEELK,AGMTHIVR,DVTPMGGFPHYGIVK,AGQNGYHHR
mgv1a014009m	1307	*	4		0.000526	0.001254	0.000297		0.001383	0.000865	MASQPSANNTRPPTVQIR,FADDSYLDSYISTIGVDFK,GAHGIIIVYDVTDQESFNNVK,AFADEIGIPFMETSAK
mgv1a007412m	2257	*	13	0.00022			0.001256		0.001086	0.000854	SAFEKLDEIYGTFEK,AGHQTSAESWGTGR,TMISDSDYTEFDNFTK,KGPLVVYGTEGAK,KAGHQTSAESWGTGR,ASIRPDLVTFVQSQISNNSR,IDEVPELPLVISDSAEGVEK,KGYVLPR,IINSDEVQSVVRPIKK,IINSDEVQSVVRPIK,HAIVSAISASAVPSLVMAR,NIPGVELAHVSR,MALLAEAER
mgv1a009187m	894	*	14	0.000343	0.001423	0.000546	0.001077	0.000919	0.000802	0.000851667	YSPESIILVVSNPVDVLTYVAWK,GLYEIDGGDVFLSLPAQIGLGGVLGVANVHLNDEEAQK,ITVVGVGNVGMAIAQTILTQDLADEITLVDAIENK,SSSSSYLGPGGLDLSK,EVVQSAYEVIR,GEVLDLQHAAAFLPR,IHPVSVLAK,HIVPPLAK,GYTSWAIGYSVASLAR,DSANTILEVQSQLGL,RIHPVSVLAK,LRGEVLDLQHAAAFLPR,TFFTPISGGSTPSPTK,VIGSGTNLDSSR
mgv1a015345m	1385	*	3				0.000848			0.000848	KLEDIVPSSHNCDVPHVNR,DDLKLPTDDSLLSQIK,LEDIVPSSHNCDVPHVNR
mgv1a011280m	1986	*	11	0.000104	0.001487		0.000893		0.000875	0.00083975	YAYGGVILRPGFIYGTR,AGIVEEAETVQLPPPPTEK,AASDPVFPPGIVDVYGILR,LLVIGGNGFVGSHICK,GLTVASLSR,INGTANINAIR,FVYISAADFGVVNYLLQGYYEGK,PLSQIPLVGPLLTPPVNVNAVAR,LPLGVIGSPLEMVLQHAK,GVTSIISCVGGFGSNSEMYK,SSIQESWANSVMWHQGNLFSTDSWK
mgv1a009204m	752	*	11		0.000306	0.002007	0.000475		0.00055	0.0008345	STHLAAMGIAK,NPSADMLLHESELDTDLIK,APGGAPANVAVCIAK,EEVEQIIGQVSE,KAPGGAPANVAVCIAK,LALWPSEDSAR,TALAFVTLR,NPSADMLLHESELDTDLIKK,ISEEEISFLTQGDDPQDDDVVMTK,NAGILLSYDPNLR,VGNDEFGHMLADTLK
mgv1a011204m	2198	*	3		0.001354		0.000313			0.0008335	ARPHLVESTSGSR,SDELLLNLHDLTSLAAQK,VLTRPIPDQLPTVYR
mgv1a004277m	483	*	20	0.001065	0.000133	0.000595	0.000958	0.001278	0.000966	0.0008325	HEQELAAPLPSQPLTSQIELVNASS,LANEIGYPVMIK,ALNETTITGVPTTIEYHK,YAQEDIVLSGHSIECR,INAEDAFK,NAGVPTVPGSDGLLQSNEEGIR,SEAAAAFGNDGVYLEK,ITAYLPAGGPFVR,EHGINFIGPNPDSIR,NFRPGPGR,RALNETTITGVPTTIEYHK,LILEIEDFK,TAHEMGIPCVAVYSTIDKDALHVK,LLEEAPSPALTPELR,AMGDAAVAAAASIGYIGVGTVEFLLDER,IQVEHPVTEMISSVDLIEEQIR,LIVWAPTR,HIEFQVLADK,MDSHVYPDYVVPPSYDSLLGK,FGNVVHFGER
mgv1a016770m	2		2	0.000841	0.000332			0.001879	0.000276	0.000832	FVTAVVGFGK,RFVTAVVGFGK
mgv1a011178m	1463	*	3		0.001349		0.000312			0.0008305	ARPHLVESTSGSR,VLTRPIPDQLPTVYR,VYLTSDDLLLNLHDLNSPQGGK
mgv1a005989m	1333		17	0.000649	0.000462	0.000689	0.000783	0.001654	0.000735	0.000828667	FTDITMAPPDPILGVSEAFR,LNLGVGAYR,ATAELLFGTENPVILQQR,IGAINVVCSSSDVAHR,NHIPFFDVAYQGFASGSLDK,KAETLMLEWAENKEYLPIEGLAAFNK,TVGLDFDGMISDIK,TEDLQPYVLNVVK,VATVQGLSGTGSLR,PMYSNPPIHGAR,LAAALIER,GLELLIAQSYSK,VLISSPTWGNHK,IVANIVGNSDLFSEWKEEMASMAGR,WHVYMTK,ISLAGLSSANCEYLADAIIDSYHNVS,EYLPIEGLAAFNK
mgv1a005965m	1333		17	0.000647	0.000461	0.000687	0.000782	0.00165	0.000734	0.000826833	FTDITMAPPDPILGVSEAFR,LNLGVGAYR,ATAELLFGTENPVILQQR,IGAINVVCSSSDVAHR,NHIPFFDVAYQGFASGSLDK,KAETLMLEWAENKEYLPIEGLAAFNK,TVGLDFDGMISDIK,TEDLQPYVLNVVK,VATVQGLSGTGSLR,PMYSNPPIHGAR,LAAALIER,GLELLIAQSYSK,VLISSPTWGNHK,IVANIVGNSDLFSEWKEEMASMAGR,WHVYMTK,ISLAGLSSANCEYLADAIIDSYHNVS,EYLPIEGLAAFNK
mgv1a014348m	1455	*	6	0.000468	0.000185		0.001728		0.000923	0.000826	GSYAHLTETTTSHR,TVHFVEMMSADGIPYHK,NSAETIDLDIPAPTEET,VSAFFSGTQDK,KNSAETIDLDIPAPTEET,EKGSYAHLTETTTSHR
mgv1a013859m	43	*	10				0.000507		0.001136	0.0008215	AVVGEHREELNR,SMTQHNVGALVVVKPGEQK,SIAGIVTER,VGDIMTEENKLITVTPDTK,VGDIMTEENK,LITVTPDTK,NVGALVVVKPGEQK,TADGSWLWCTTEDTVYDAVK,MEEHGFESTK,HIPVVNEGGMIGMVSIGDVVR
mgv1a017558m	1429		1	0.000895			0.001125		0.000441	0.000820333	DHASVQINVGHLDER
mgv1a005817m	2122	*	12	0.000831	0.000986	0.000679	0.000804	0.000515	0.001102	0.0008195	ATSTIVGDLAELNAIK,DGFVMGEGAGVLVMESLEHAMK,AGVLVGTGMGGLTVFSDGVQALIEK,RLDDCLR,LLSGVSGITPIDR,AITTGWLHPTINQFNPEPSVEFDTVANTK,SMIGHCLGAAGGLEAIATVK,NDDPQTASRPWDK,VVITGMGLVSVFGNDVDAYYEK,KAIEDADLGGDKLNTIDK,QQHEINVGISNSFGFGGHNSVVAFSAFKP,AIEDADLGGDKLNTIDK
mgv1a024902m	1853	*	8	0.001888	0.000132		0.000223	0.000596	0.001258	0.0008194	KDPSIGVIGLVPCAVGGTTIDQWSK,GQNLYDQLLK,KVQLGIELPNVK,GLLWFQGEEDAETAEGAQSYK,SVFILAGQSNMAGR,VQLGIELPNVK,DPSIGVIGLVPCAVGGTTIDQWSK,SDLQSPELPVIQVALASTK
mgv1a011728m	1908	*	11	0.000882	0.000523		0.001164	0.000591	0.000923	0.0008166	IPSGEVWAGNPAK,RDEDYESMIGIVR,EIPPELILPDNILPEK,KLTDEEIAFISQSATNYINLAK,GDVNSISIGYGTNIQDNSLVHVAK,HAMVAAGSLVR,SPVVDKDAFIAPGASVIGDVQVGQGASIWYGSVLR,VGSLLQGSSYIEEHLSR,TLMEIFDK,SFDEIQLEK,AVYTLGNWIR
mgv1a016464m	1906		2	0.00025	0.002667	0.000531	0.000377		0.000246	0.0008142	IQGIPHLRPAEYK,TVNRPYGGVLSGGAVR
mgv1a016469m	1906		2	0.00025	0.002667	0.000531	0.000377		0.000246	0.0008142	IQGIPHLRPAEYK,TVNRPYGGVLSGGAVR
mgv1a016482m	1906		2	0.00025	0.002667	0.000531	0.000377		0.000246	0.0008142	IQGIPHLRPAEYK,TVNRPYGGVLSGGAVR
mgv1a004447m	709	*	19	0.000855	0.000609	0.000484	0.001061	0.000918	0.000955	0.000813667	VSEADVIR,IATESNLASPTSTVGVFIDAGSR,FESDETNGTAHFLEHMIFK,RIPYAELIAR,LSSDPTTATELVAK,EMEEVEGQTEEVIFDHLHATAFQYTPLGR,VGINEIAESMMAFNTNYK,NYISTHYTAPR,LSSDPTTATELVAKEPAIFTGSEVR,YNSPHPTVDSHTEILSAPLTR,EPAIFTGSEVR,ELEEEIENMGGHLNAYTSR,IDAVDTSTVKR,SSLLLHIDGTSPVAEDIGR,ALDILSDILQNSK,HMGSELAQR,FIFDRDVAISAVGPIQGLPDYNWFR,DVAISAVGPIQGLPDYNWFR,HEDIVDQATK
mgv1a024458m	532	*	5		0.000556		0.00106			0.000808	WGELESGQTTIAFTPAK,RAVENGAVGVSEPEDKEWGQK,AFGYHVR,AVENGAVGVSEPEDKEWGQK,YAYTVVYVSDVAK
mgv1a009780m	905	*	9						0.000801	0.000801	IDDESAMSLWHDNLK,NPSADMLLTPDELNLDLIR,QILSIWNQAEVIK,TALAFVTLR,LLLVTLGDK,APGGAPANVAIAVTR,VFHYGSISLIVEPCR,LGDDEFGQMLAGILR,TVDTTGAGDSFVGALLYK
mgv1a008397m	116	*	9	0.000879			0.000442	0.001072	0.000788	0.00079525	NGGVAYIHCTAGLGR,IPLSYNEEEGAWILHR,DSDLDYFGVDIGAIR,EYANSFDDIQHVR,LPAVVSTLHK,YIVNGEWVCNVDELITNPNNDGHVNNYVK,VLDENPSSNNAAIR,HELGINYNFIRPDLIVGSCLQTPADVDK,SATADILTGLK
mgv1a000687m	2052	*	36	0.000294	0.001677	0.000375	0.000933	0.000474	0.001016	0.000794833	AKLDPLNLEER,LIWSTQFENFLAAK,TQIQECNWQVVNVTTPANYFHVLR,RYPNAEIVWCQEEPMNMGAYNYISVR,LTDNFLDGTSSVYIEELQR,VYYELDEER,RDWLSAYWSGFK,IHLSLVANPSHLEAVD,IEQLSPFPYDLIQR,DWLSAYWSGFK,SNLSEFDDVQGHQGFDK,AWEQDPNSVDESWDNFFR,IHLSLVANPSHLEAVDPVVIGK,MIETGEGIDWAVGEALAFATLLVEGNHVR,LDPLNLEER,RLEQAYCGNIGYEYMHIADR,FGHNEIDEPSFTQPK,APSAATATGFYQVHGK,QTGLVVLLPHGYDGQGPEHSSAR,LNVLGNVVR,ALSAPIFHVNGDDVEAVVHVCELAAEWR,NIVIGMSHR,RFGHNE…
mgv1a014306m	144	*	9		0.000733		0.001399	0.000207	0.000838	0.00079425	HLNLDFQLTTDEETGKK,FVYAHFPINASITNSGTAIEIR,KFLDGIYVSEK,TILSSDTMDIPEGVK,TALSHVSNLIK,KVDMLDGVSIVR,FLDGIYVSEK,LKVDAWFGSR,VKDELVLDGNDIELVSR
mgv1a005422m	2265	*	11						0.000794	0.000794	LDLATSLLEK,ADDCIGPDVEALVAALPEGGVLLLENVR,ELDYLVGAVSNPK,GVSLLLPTDVVIANK,GVTTIIGGGDSVAAVEK,LASLADLYVNDAFGTAHR,KLASLADLYVNDAFGTAHR,IVPATEIPDGWMGLDIGPDSIK,KPFAAIVGGSK,SVGDLTAAELK,ADLNVPLDDSQNITDDTR
mgv1a012650m	2021	*	2	0.000246	0.002332	0.000261		0.00033		0.00079225	SVAAHPWHDLEIGPGAPQIINVVIEIPK,ILYSSVVYPHNYGFIPR
mgv1a003790m	2185	*	17	0.00085	0.001198	0.000226	0.000936	0.00057	0.000891	0.0007785	AASHITLECALQTHPNITLIGEEVAAK,GQPHFFGYEGR,MLIQMVETELEVR,LDHPLPLPSVLK,LTTPSHQLFDLLPPAIQEQLMLERDPHGNVQVAK,TGLISSVANLAAPVEEWTVGGTALTSLMDVER,YYHFVR,LTTPSHQLFDLLPPAIQEQLMLER,LDLDGLVVIGGDDSNTNACLLAENFR,YINPGPIQFVGPASDTLSHTLLLEIGSQV,YVVLNSDFIYPYR,IGVVLSGGQAPGGHNVISGIFDYLQDR,KLTTPSHQLFDLLPPAIQEQLMLER,NQGGFDMICSGR,VVDGPPSSAAGNPDEIAK,NVTDYIADVICK,YAAVYSEVQNSR
mgv1a012119m	287	*	7		0.000545		0.000982		0.000792	0.000773	KLTDDEIAFIAQSAINYSK,IPSGEIWGGNPAK,LQGNYFFQEQLSR,LAQAHAAENAK,TLMNLFDK,HAMVAAGALVR,VSIGSGTNIQDNSLVHVAK
mgv1a011100m	1756	*	7	0.000616	0.001462		0.001136	0.000275	0.000354	0.0007686	SPINATFPNGFENLLSEVCDETK,LLYNDGEAVGYGDPLIAVLPSFHGIR,IGGFELHMK,SKGDPNGAVLADSPQNGSPEKK,EGQVIGYLDQFGTELPVNSDVAGEVLK,NIDGPAISAPVVSQTTVPSLPSKPANELSPSAPPPPSK,KSPINATFPNGFENLLSEVCDETK
mgv1a011618m	1983	*	12	0.00076	0.000902	0.000231	0.000546	0.00102	0.001124	0.000763833	KFSTNENTLSVGGSYAIDSLSLVK,GGYSSGDVAAQYVYK,VSVIHYLDQSK,GPGLFSDIGK,NTFLDVK,KGGYSSGDVAAQYVYK,LNNHGSLGAVLQHELAGK,LSVSSVTESGLALTTSTVK,VSVIHYLDQSKR,SLVTISSEFDTK,GPGLFSDIGKK,SAGVGEIAR
mgv1a021611m	38	*	1		0.000761					0.000761	GLFIIDKEGVIQHSTINNLGIGR
mgv1a011868m	2232	*	6	0.000224	0.002123	0.000238	0.000844	0.0003	0.000827	0.000759333	EVAVDEFLPSGTAVDAIQYSMDLYAEYILHTLR,SVAAHPWHDLEIGPGAPQIINVVIEIPK,AIGLMPMIDQGEKDDK,ILYSSVVYPHNYGFIPR,HYTDISQLAPHR,IIAVCADDPEYR
mgv1a002215m	176	*	25	0.000899	0.000406	0.000728	0.000862	0.001207	0.000443	0.0007575	SKLESQPELFIHIIPDK,LGIHEDSQNK,APFDLFDTK,EVSHEWDLVNK,LKEDQLEYLEER,TNNTLTIIDSGIGMTK,ELISNSSDALDKIR,TMEINPENPIMEELR,TEEITKEEYAAFYK,ADLVNNLGTIAR,IKEVSHEWDLVNK,HSEFISYPISLWIEK,AVENSPFLER,ELISNSSDALDK,HFSVEGQLEFK,KTEEITKEEYAAFYK,SGDEMTSLKDYVTR,TMEINPENPIMEELRK,MKEGQNEIYYITGESK,DTSGEVLGR,KHSEFISYPISLWIEK,EDQLEYLEER,GIVDSEDLPLNISR,LESQPELFIHIIPDK,KTMEINPENPIMEELRK
mgv1a008906m	424	*	7				0.000756			0.000756	TGLPYIWHSK,VICDHLGLGVK,ELIGPAMYFGLMGDGQPIGR,EGVPTAISHGLWLNIPDYDAPTQLVKPLER,KYIFTIDDDCFVAK,NLDFLEMWR,YIFTIDDDCFVAK
mgv1a001514m	674	*	21	0.000559	0.00146	0.000475	0.000638	0.00065	0.000753	0.000755833	IPEGQLVAALDK,IDGHLETTR,SQLTGHALTSLK,SSAILMVHK,IPEGQLVAALDKK,LLVSPEMSTAASVLVMQQYR,SHNVSNLFLVGR,VFAMHLMELSER,VLEHAPCSVGILVDR,GLVELIVLNIGK,SQLTGHALTSLKEEDTVGGESDSQ,VEDLVSGLFLPLYFVSSGLK,VIAEIIGGILLGPSALGR,KGECPELGPIGK,SIPTLINLMETSR,YLHAVFPAR,SDDEEFISEFR,ALAYLLRPLR,LLTCFHSTR,EALSYGAIMAEHPGINLNVVR,AAVIILPFHK
mgv1a005258m	446	*	17	0.000977	0.000797	0.000259	0.000829	0.000819	0.000812	0.000748833	MYQLAQGGTAVGTGLNTR,THTQDATPLTLGQEFSGYTTQVK,AIMQAAQEVADGK,PVIASNLLHSLR,LNDHFPLVVWQTGSGTQSNMNANEVIANR,LLGDASASFEK,SLQNFEIGGDR,IGYDNAALVAK,VVHPNDHVNR,QLHTTLHSK,LLHESLMLVTSLNPK,AAEILGHK,VNMEYGLDPSIGK,LGVLSSEEFDTLVVPEK,DTFGPIQVPSDKLWGAQTQR,DTFGPIQVPSDK,FEALAAHDAFAETSGALNTIAVSLMK
mgv1a002975m	226	*	33	0.000677	0.000803	0.000205	0.001265	0.000778	0.000762	0.000748333	LADFGYSNEIFEK,GLIGSVHSWCEAYSTYPR,TYDLLHAWTVFSDIEKK,SDQNWMVVR,RLPYPSR,PGGYFAYSSPEAYAQDEEDLR,LALDEGEDGITPK,HSELIPCLDR,GSGLAPWPAR,IHFPGGGTHFHYGADK,LGGSYLAGEEDSDIGGKQDESSVK,DGILLLELDR,GCSGEDLLLEMDR,LWLTSESFR,KLWLTSESFR,ANIPHTHLAHEK,LGGSYLAGEEDSDIGGK,KLGGSYLAGEEDSDIGGKQDESSVK,LLRPGGYFAYSSPEAYAQDEEDLR,DKDVWVMNVVPEDGPK,YIASIANMLNFPNDILNNEGR,NSGESALEYGSR,SFELAHCSR,RVDNYWSLLSPK,ILRPTGFAIIR,RFNCLIPPPPGYK,G…
mgv1a000773m	849	*	39	0.000637	0.000611	0.000386	0.00093	0.001261	0.000657	0.000747	TGTFLGTLWDNK,VPGLEDDYGQEAAFR,ATCSVAFSLSGVR,VYLLPEFQHVQVFVAGIQAPSAGR,RGGSDEPFAWESR,DVEIEVETADR,DLAFELVENGLAK,IWENYVEGEDVPNDSGSTVER,KVTFADGAASAAGPADSR,HFTEIR,DLPPSAVGDGGNFDAMALLDAK,VVVTEVLEGGK,TNVAIPLLEAGLAK,AIHDQNFTGK,QLSSLSLQDTPLIGAFNPK,KGDIVLAQFSADK,LSELLLSSAK,HVTDLLTANAK,KGSPLEAIVDQVR,AAAESVIATESPSGEQNGDSTTEVR,AAAESVIATESPSGEQNGDSTT,FYVQSVADQK,VMDFGSVFLIHPPK,EFGSVFLDNK,MPAVVEYVLSGHR,RMPAVVEYVLS…
mgv1a007907m	376	*	13	0.000153	0.000819		0.001311	0.000309	0.001134	0.0007452	DYIHVVDLADGHIAALNK,RPGDAEIVYAETDKAEK,DQWNWASK,HGSNLSFHK,YFNPVGAHPSGYIGEDPR,RPALTVFGTDYGTK,LSDPSVGCEVYNLGTGK,GTSVLEMVAAFEK,AVIVDNLDNSSEIAVK,FEAVIHFAGLK,GIPNNLMPFVQQVAVQR,RPGDAEIVYAETDK,LFIEEICR
mgv1a015577m	458	*	4	0.000592		0.001256	0.000496	0.000794	0.000583	0.0007442	AVVVHGDADDLGK,AVVVHGDADDLGKGGHELSK,VACGIIGIQG,EHGAPEDEVR
mgv1a012976m	2043		6	0.000256	0.00076		0.000902	0.001031		0.00073725	FKDGYMISSGQPVKEYIDAAVR,ELAEDGYSGVEVR,GLCAIAQAESLR,FKDGYMISSGQPVK,FRFPEGSVELYAEK,FVADGVFFAELNEVLTR
mgv1a000844m	1252	*	38	0.000498	0.000553	0.000132	0.00122	0.001126	0.000889	0.000736333	SLLLQIAGHEDLLEGDPYLK,KLEELGNVLTSLDPGDSIVVAK,ALLDEIAVVATEEYR,MNIGSRPSK,SLCACGDGPIADGSLLDFLR,LIEYDALLLDR,HFIEFWK,HLLAQGVSDIPQEATYTSVEQFLEPLELCYR,LNPTSEYAPGLEDTLILTMK,KKGDITDESNATTESDIEETLKR,LSAAWQLYK,LLVSQDLWPFGEK,KGDITDESNATTESDIEETLK,AIPWIFAWTQTR,AGMSYFHETIWK,KPSGGIESLR,FLDILQDLHGEDLR,NQTVDLVFTAHPTQSVR,AFSHMLNLANLAEEVQIATR,SPQEVFDALR,EYIESKPAAELVK,RKPSGGIESLR,KGDITDESNATTESDIEETLKR,GGGPTHLAILSQPP…
mgv1a008652m	1268	*	11	0.000573	0.000486		0.000989	0.000659	0.000969	0.0007352	TKDLGGESTTQEVVDAVIANLD,AVTLIPGDGVGPLVTGAVVQVMEAMHAPVFFEK,ENTEGEYSGLEHEVVPGVVESLK,HLQFPSFADR,LADGLFLESCR,TPMGGGVSSLNVMLR,ELDLYASLVHCFNLQGLPTR,YDVYGDMK,YAFEYAYLNNR,HDNVDIVVIR,TANPVALLLSSAMMLR
mgv1a012302m	632	*	10	0.000826	0.00042		0.00089	0.000633	0.000872	0.0007282	VYEVATFYSMFNR,STALNYHLDSPDNKPDIPWEFSAANK,QSAVIPLLDLAQQQHGGWLPVSAMNHVAK,RGEKPPR,KNSGPQGGNTTLLGEPK,RVVEIVEAFR,EIISHYPSNYK,VVEIVEAFR,NSGPQGGNTTLLGEPK,AKEIISHYPSNYK
mgv1a006016m	2009	*	13	0.000325	0.000231	0.001243	0.000556	0.001309	0.000705	0.000728167	KPVENGTAITNGH,LLFNDFTR,RHEFPPEK,QVGNMYTASIYAAFASLLHNK,ASQQVAKPFYDAK,INEGQHPFSLSNIAAIMNVSDK,LSPFSSLSNDESYQSR,QFSINDADYFVFHSPYNK,PTGGAAAIAMLVGPDAPIAFESK,LEVGSETVLDK,LVGPDAPIAFESK,DCSLLAPGTYYLTEVDSK,ASHMSHVYDFYKPDLASEYPVVDGK
mgv1a005250m	1706	*	17	0.000975	0.000651	0.000259	0.001165	0.000572	0.000721	0.000723833	GPILLEDYHLVEK,YRPSSAFNSPFMTTNSGAPVWNNNNSLTVGTR,YRPSSAFNSPFMTTN,HPIPPVVLSGK,LGPNYLQLPANAPK,FPDMVHALKPNPK,EGNFDLVGNNFPVFFIR,HMEGSGVNTYTLINK,VGGANHSHATQDLYDSIAAGTYPEWK,FSTVIHER,SIWISYWSQADK,SHIQENWR,DEEVNYFPSR,LFIQTIDPDHEDRFDFDPLDVTK,TWPEDILPLQPVGR,GPGVQTPVIVR,GFFEVTHDISNLTCADFLR
mgv1a014218m	1899	*	3		0.000722					0.000722	YALLDESQNKLDYVLALTVENFLER,HIDFSLTSPFGGGR,HIDFSLTSPFGGGRPGR
mgv1a001214m	1490	*	29	0.000555	0.000741		0.001222	0.000465	0.000616	0.0007198	TYDLLHADHLFSGLK,DKLNSVGVAIYR,LEEHQKQEDDQFQQIQQK,QAALETQTSEESTVTHK,LNSVGVAIYR,DEHEAQVQFALER,LEEDVQIWR,VLRPGGYFVWSATPVYQK,VVLDVGCGVASLGGYLFER,SQTWRPDSYAPPS,VSMNLSENEQHVVLTAHK,VWVMNVVNIDSPDTLPIIYER,VPWHADGGALLLELNR,GLFGIYHDWCESFSTYPR,VFDVVHCAR,PSPDDFTSDYQHWK,SDGNDDQPSATTIATHDLHLEPEQILPVDPVK,DKIWYHNVPHTLLAEVK,ESLEEEEKQAALETQTSEESTVTHK,VISQIHTR,DVLTMSFAPK,GIPAISAVMGSQR,KHHEHR,RNNGGGSNKDEEDKSSSSEDYGYK,…
mgv1a007270m	574	*	13	0.000653	0.000258	0.00185	0.000292	0.000682	0.000572	0.000717833	GAPFSLCLTQEHFSR,SPGEGAVGAYLGLTGNR,EVIKELENDQLSGDTLVAEWAK,WDPSSLEEVNTAEIGALFEPLSSDVGELNV,FLDDWETDPTVK,ISTPADALYVGLGTHYVPSGSLAALK,TVLAMPENGIGLFPDVGFAYIAAK,GNVLPNGVALITLDRPK,SLCLTQEHFSR,ELENDQLSGDTLVAEWAK,IISTFGSNKPIK,AVLVDKDQNPK,EDLVATTLSEDPDQDIK
mgv1a002128m	275	*	23		0.000751		0.000616	0.000963	0.000541	0.00071775	VHILPVDDTVEGVTGNLFDAYLKPYFLEAYRPVR,LVVDEAINDDNSVVSLHPDTMEK,EIDIGVPDEIGR,EDEDRLDEVGYDDVGGVR,ELQETVQYPVEHPEK,NAPSIIFIDEIDSIAPK,EDEDRLDEVGYDDVGGVRK,LDQLIYIPLPDEDSR,AHVIVMGATNRPNSIDPALR,REDEDRLDEVGYDDVGGVR,LAEDVDLER,GILLYGPPGSGK,DFSTAILEK,ELQETVQYPVEHPEKFEK,IVSQLLTLMDGLK,ETVVEVPNVSWEDIGGLEGVK,TVFIIGATNRPDIIDPALLRPGR,SIGVKPPK,KGDLFLVR,RIVSQLLTLMDGLK,AHVIVMGATNRPN,QSAPCVLFFDELDSIATQR,VLNQLLTEMDGMNAK
mgv1a008852m	1000	*	10	0.000916	0.000296	0.001238	0.000377	0.000894	0.000575	0.000716	KTQLVLDAVK,MKEFLLDSSR,IYGSYEALLDDPEVDAVYLPLPTSLHIK,TVHTCFTFAADK,TVHTCFTFAADKNFLETDIR,FGIVGCADIAR,FHDFVIPFEENK,VKPDLDALGALGDVGWYCTR,AITLSPNSTLYAVASR,SILWAADFELPK
mgv1a010429m	405	*	7	0.000865		0.00102	0.000387	0.000645	0.000663	0.000716	INGDDSVYIGDIR,KAEQYLADSGIPYTIIR,ALFSQITTTF,NTETLASPIQGIDALIILTSGVPK,ELLVGKDDELLQTETR,QIVVVGSMGGTNLDHPLNSLGNGNILVWK,GGRPEFYFEDGANPEQVDWIGQK
mgv1a016787m	1389	*	6		0.000332		0.000705		0.001105	0.000714	IHGEHGEHGKEEK,IEETLGIGDHKEDKK,IHGEHGEHGK,KGESHSHGEHK,ESHSHGEHHEGIVEK,ESHSHGGEHK
mgv1a008537m	697	*	11	0.001215	0.000865	0.000344	0.000611	0.000326	0.000918	0.000713167	HLDLHDK,STTTEFTNAICDHI,HLDLHDKADR,VAEYAFHYAK,YDDVDLITIR,ENTEGEYSGLEHQVVR,TQSFLTWESLESVR,VADVPIEWEEHFVGTEIDPR,NLANPTALLLSAVSMLR,TKYDDVDLITIR,ATLFPGDGIGPEIAESVK
mgv1a005836m	1559		17	0.000769	7.6e-05	0.000272		0.001289	0.001136	0.0007084	NTVPGDVSAMVPGGIR,AVLLADMAHISGLVAAGVIPSPFEYADVVTTTTHK,WGVNVQSLSGSPSNFQVYTALLKPHER,LIVAGASAYAR,VAEFFDEAVK,AYQEQVLSNCSTFAK,GFLEEDFAK,SAVLFRPK,ALETFQLDPAK,ISAVSIFFETMPYR,QLNEPLEEVDPEIADIIELEK,LKDFVASMESDTHQSSMSK,WGVNVQSLSGSPSNFQVY,LDESTGYIDYDQLEK,VLEAVHIAANK,YYGGNEYIDMAETLCQK,IMALDLPHGGHLSHGYQTDTK
mgv1a011087m	1860	*	6	0.000921		0.000869		0.000686	0.000353	0.00070725	MEVATDELYTPIK,AALVNDVEDVEK,IVAISLDDPR,VKPVAALAMIDEGELDWK,ISPWHDIPLR,LGDGVFNFIVEIPK
mgv1a011042m	1921	*	11	0.00153	0.000242	0.000433	0.000513	0.000821	0.000703	0.000707	GSGDNITIVVVR,DHKPDQTDER,IEDAGGFVMWAGTWR,NLFSNLIR,VDGEVIGLFGVFDGHGGAR,DAGSTASTAILVGNR,IDRVDGEVIGLFGVFDGHGGAR,SAIADAYSHTDSEFLK,SSMEDFYETR,FSYGYASSPGK,QYVVADPEIQEEK
mgv1a012291m	2211	*	11	0.000705	0.000697		0.000177		0.001217	0.000699	YSLQFTFQVSNNIVSGLK,EMIGTFSPQPEPYTHEMPEETTPSGFLAR,GKEADPFTEPNEIGSSQPDPDIEPGTVGSVSR,EADPFTEPNEIGSSQPDPDIEPGTVGSVSR,ELSEKDKDDESLR,QMSETSLYATEDEDDEDTEAK,TQFLDDDNKSYLELNYTFEIK,ADIVLPIPEAGNPK,GSWFTLK,EQLLGSVDMNSVGETLDPEVK,WKEQLLGSVDMNSVGETLDPEVK
mgv1a005944m	192	*	17		0.000613		0.00091		0.000573	0.000698667	QEQDQAAVDSHR,DTYPDDLLAPVLR,GLPILGVFR,SFCAVGVDPAIMGIGPAVAIPAAVK,DGSTTAANSSQVSDGAGAVLLMK,TGDEKPVTISVDDGIRPN,INVNGGAMAIGHPLGATGAR,KDGSTTAANSSQVSDGAGAVLLMK,FKDEIVPVK,TMAQAQDCLLPMGITSENVAHR,GGFKDTYPDDLLAPVLR,TNVNPSEVGDIVVGTVLAPGSQR,SSVFGDDVVIVAAYR,TGDEKPVTISVDDGIRPNSSVADLGK,MAAFYAGFPETVPVR,CVATLLHEMK,KIEAQNFLSK
mgv1a009480m	2044	*	11	0.000794	0.000314	0.000936	0.000576	0.00071	0.000826	0.000692667	VLYEVFPMSFLMEQAGGQAFTGK,GDFTILLSHIVLGCK,SPIFLGSYDDVEEIK,TDLMTITR,KLDVLSNEVFINALVSSGR,TLLYGGVFLYPADKK,TLLYGGVFLYPADK,HVLNEQTK,DGDEPKLEDVLQPGK,TCILVSEEDEEATFVEPSK,LIGLAGETNVQGEEQK
mgv1a010246m	167	*	7	0.000754	0.000112	0.001201	0.000427	0.001012	0.00065	0.000692667	EGVSSLITNYESDKSAAEYAK,VDVTVGSALDIFGGNLSYK,MYKEDELTGGHVIMLGADPLSK,FTDVYLDQK,EGVSSLITNYESDK,KLGIDEELVTLLGLLSPIPVTYAGGVTDKDDLER,VLHLLATFADEFLVHGVDVEGK
mgv1a012360m	1503	*	4		0.001129	0.000253				0.000691	SIEQIYLHSLPIK,KVLQFAGIEDVFTSSR,IGKPHTVPCK,VLQFAGIEDVFTSSR
mgv1a004931m	1064	*	20	0.000477	0.001131	0.000506	0.001019	0.00024	0.000764	0.0006895	TAFLMNLESR,MVVSEDIGK,SSSLTPLGLPLENVTLPPPLPDYVEPGK,RQGDSGATHFALAFELPGGWVK,KPVDHYLK,ATVSPVSTKPASAGFFSWLTGEK,IVEEITAQDIAK,LLSSPLTMASYGDVLHLPSYDSVSR,PASAGFFSWLTGEK,LYLNVLNENPQIQSF,MVLAASGVDHDKLLEYAEPLLSDLPNVSPPSVPK,ELMAVATPGQVDK,NPAFLDWEVSEQLR,MVLAASGVDHDK,QGDSGATHFALAFELPGGWVK,EVEAIGGNITASGSR,EKDAMTLTVLQMLMGGGGSFSAGGPGK,MVELLVDCVR,LLEYAEPLLSDLPNVSPPSVPK,IASETSANPAASIGLYVNCGSIYETPASYGATHLLER
mgv1a006133m	899	*	16	0.00092	0.000312	0.000977	0.000496	0.000617	0.00081	0.000688667	IPYLWSFR,AAAVVLNSFDGIVDAAVENDLK,HLLEGFFER,AFDVVMFGEK,LAAAASPAVR,ILNVGPSPHPPLNEEER,AYDVEDGVPEGHVFSGNPLEPIGLFIGATPQNFK,RLEEVVEETGSK,LLYSMSLALPR,KRLEEVVEETGSK,SLVGLVTSYDQD,FSYFNTAGSNR,IGVGVEGGSFSASGLAK,PFFGDQMINR,KLFPAANLLPGHDNIK,LFPAANLLPGHDNIK
mgv1a005245m	941	*	18	0.000914	0.000651	0.000259	0.000981	0.000572	0.000751	0.000688	GPILLEDYHLVEK,HMDGSGVNTYTLINK,LFIQIIDPDHEDRFDFDPLDVTK,YRPSSAFNSPFMTTNSGAPVWNNNNSLTVGTR,YRPSSAFNSPFMTTN,HPIPPVVLSGK,FPDMVHALKPNPK,EGNFDLVGNNFPVFFIR,GIWISYWTQADK,FSTVIHER,VGGANHSHATQDLYDSIAAGNYPEWK,ILDFFSHHPESLNMFTFLFDDVGVPQDYR,APGVQTPVIVR,SHIQENWR,DEEVNYFPSR,TWPEDILPLQPVGR,LGPNYLQLPVNAPK,GFFEVTHDISNLTCADFLR
mgv1a007945m	1763	*	21	0.000769	0.000365	0.000326	0.001276	0.000516	0.000871	0.000687167	KDSGFYGGHGIVGAQVPLGIGLSFAQK,RMEIAADSLYK,NGPIILEMDTYR,RGDYAPGLK,GFGVEAFGADR,AKESPLPDASELFTNVHVK,KEVDEAIAK,GGSMHFYK,VDGMDALAVK,DHCIFLGR,DSGFYGGHGIVGAQVPLGIGLSFAQK,YHGHSMSDPGSTYR,LIISHDLATEK,MEIAADSLYK,GGTLFETFAELMGR,LTTSSTSPITVETSLPFTGHK,ESPLPDASELFTNVHVK,GFGVEAFGADRK,KLIISHDLATEK,TTSSTSPITVETSLPFTGHK,SVETTPQELLTFFR
mgv1a013668m	1653	*	5		0.001503		0.000142		0.000416	0.000687	VAEKPLNLTYIHSK,VSANHVFGTGNTK,NAWDFAVSR,TILDGNLVIDSANK,FQFMNSIR
mgv1a005386m	1559		17	0.000742	7.3e-05	0.000263		0.001244	0.001097	0.0006838	NTVPGDVSAMVPGGIR,AVLLADMAHISGLVAAGVIPSPFEYADVVTTTTHK,WGVNVQSLSGSPSNFQVYTALLKPHER,LIVAGASAYAR,VAEFFDEAVK,AYQEQVLSNCSTFAK,GFLEEDFAK,SAVLFRPK,ALETFQLDPAK,ISAVSIFFETMPYR,QLNEPLEEVDPEIADIIELEK,LKDFVASMESDTHQSSMSK,WGVNVQSLSGSPSNFQVY,LDESTGYIDYDQLEK,VLEAVHIAANK,YYGGNEYIDMAETLCQK,IMALDLPHGGHLSHGYQTDTK
mgv1a001304m	1660	*	20				0.000662		0.000701	0.0006815	DLVDDYMGGAEIIK,KIWAFGPETTGPNMVVDMCK,NMSVIAHVDHGK,STLTDSLVAAAGIIAQEVAGDVR,LLEPVYLVEIQAPEQALGGIYSVLNQK,SCDPEGPLMLYVSK,AYLPVVESFGFSATLR,SDPVVSFR,EQMTPLSDFEDKL,GFVQFCYEPIK,SDEKELLGKPLMK,PLEDGLAEAIDEGR,LWGENFFDPTTK,RQETVEDVPCGNTVAMVGLDQFITK,VIYASQITAKPR,YRVENLYEGPLDDVYASAIR,GHVFEEMQRPGTPLYNIK,LYMEARPLEDGLAEAIDEGR,GVQYLNEIKDSVVAGFQWASK,NATLTNEKEVDAHPIR
mgv1a017328m	1429		1	0.00074			0.000931		0.000365	0.000678667	DHASVQINVGHLDER
mgv1a015449m	683	*	3	0.001146	0.000227	0.000811	0.000288	0.001025	0.000565	0.000677	GWDQGLLGMCLGEK,GDPIEFELGSGQVIK,VCEVQAHKGDSVK
mgv1a010790m	582	*	5	0.001295		0.000846	5e-05	0.000935	0.000245	0.0006742	VNVAQDRPR,VYVGNLPYDVDSEK,GFGFVVMSNESEVNDAIANLDGQSLDGRPIR,LFEDAGVVEIAEIIYNR,GFGFVTMSTVEEAEK
mgv1a020358m	431	*	6	0.000979	0.000387	0.000924	0.000274	0.001022	0.000456	0.000673667	FPEVVLSLPELK,YNDFEGELPSK,SKVPESVCSLPGLK,LFDKDLDAIFLNSNR,ILYELDVSNNR,GLEYLQSLEIINIAK
mgv1a012983m	1010	*	8	0.000256	0.00076		0.000838	0.001031	0.000442	0.0006654	FRFPENSVELYAEK,FKDGYMISSGQPVKEYIDAAVR,ELAEDGYSGVEVR,GLCAIAQAESLR,LLGGLAVR,DGYMISSGQPVK,FKDGYMISSGQPVK,FVADGVFFAELNEVLTR
mgv1a003554m	1984	*	17	0.000985	0.000185	0.00022	0.000287	0.001531	0.000741	0.000658167	GLTFDSGGYNIK,LDLQLGGLLSEASSEEDFTGK,GDILAVGVTEK,EVIGASEISGEK,IASEHSDVLSAK,NATGFGISTLVEWVLK,FDMGGSAAVLGAAK,MPMEDSYWDSMK,TIEVNNTDAEGR,LTLADALVYACNQGVEK,VGLIGLGSTSSPTLTYR,QLVNAPANVLTPGVLAAEASR,SGVADMVNTGGR,SLGEAVAAVAK,SVDIIGLGSGPQIEK,LSTASAIATGTVLGTFDDTR,VQWMHIDMAGPVWNDK
mgv1a003906m	1842	*	20	0.000701	0.000448	0.000114	0.001193	0.000796	0.000691	0.000657167	KEVSELPASSPEPK,ENSLKPEDYEGGTFTVSNLGGPFGIK,DYSPSTSDAAPSTEAPSAPTPPK,FKDYSPSTSDAAPSTEAPSAPTPPK,ISVNDLVIK,DYSPSTSDAAPSTEAPSAPTPPKK,QFCAIINPPQSGILAVGSAER,FKDYSPSTSDAAPSTEAPSAPTPPKK,VIDGAIGAEWLK,ADIEDYLASGVK,VDTTTSSAIDYTDIPHTQIR,VSKPSQPSPAGDR,FAEDHNVSLSNIK,AKENSLKPEDYEGGTFTVSNLGGPFGIK,KFAEDHNVSLSNIK,QTIPHYYLTVDTR,KVPQCNSSWTNDSIR,VGEVIAITVEEEEDAVK,GYIENPESMLL,STSGLPPHQEIGMPSLSPTMTEGNIAR
mgv1a016607m	947	*	3				0.000661		0.000648	0.0006545	KGPIPEETHATSSGAVGDAK,KGPIPEETHATSSGAVGDAKPSAQASSDPK,KGPIPEETHATSSGAVGDAKPSAQASSD
mgv1a005376m	804	*	9	0.001295	0.000146	0.000393	0.000403	0.000993	0.000669	0.000649833	SDLHITLNQYDLK,DGGELTLLGDIALSDK,AIIDSGTTLAYLPSDIYQHIVDQMAAQQPDLK,GAIDFQLGGDGSPTNTALYYTK,LLDLPTTFFGLGPSR,KVFSHCLDGGK,TPLVPNQVHYNVELK,GGGIFAIGEVVEPK,IHMVEGQFK
mgv1a012543m	2236	*	2	0.000485		0.001289		0.000163		0.000645667	AGVAAGLPTVGLTTR,HNEDIASILFPDDHER
mgv1a014105m	637	*	5	0.000749	0.000533	0.000318	0.000528	0.001207	0.000517	0.000642	APDLSGMIQKPEPSVITQEDEDDDDVDEAGVEPK,INADEPLVEDEDDDDEDDDEDDDEGLQDGDASGR,NILFVISKPDVFK,SPTSDTYVIFGEAK,IEDLSSQLQTQAAEQFK
mgv1a014316m	526	*	7	0.000777	0.000553		0.000469		0.000765	0.000641	YHLGLSGVTTGK,LVQHQPTQYPTSEELSIGQIK,TTLLHMLK,KELDALLSDEALADVPFLILGNK,ELDALLSDEALADVPFLILGNK,TTLLHMLKDER,IDIPYAASEDELR
mgv1a004428m	1998	*	19		0.00054		0.000601	0.000687	0.000729	0.00063925	VSEADVIR,IGKEDLQNYISTHYTAPR,IATESNLASK,DVAITAVGPIQGLPDYNWFR,FESEESNGTAHFLEHMIFK,EDLQNYISTHYTAPR,HEDIVAEVK,FLQHNSPHATVDSHTEILSAPLTR,GPAIFTGSEVR,VGINEIAESMMAFNTNYK,NYISTHYTAPR,EMEEVEGQTQEVIFDHLHATAFQFTPLGR,HEDIVAEVKK,LSTNPTTASNLVAK,DTGLFGVYAVAKPDCLDDLAYAIMYELTK,ALDILSDILQNSK,HMGSELAQR,STAVAAATDAPLPSTTR,FIFDRDVAITAVGPIQGLPDYNWFR
mgv1a008923m	1911	*	13	0.000502	0.000199	0.000533	0.000547	0.000899	0.001155	0.000639167	TISFSLGNFWASVK,TALIEKDHAK,ELGIVAGLQDR,LEPSDNLLIVPHPAHDLVQFDSLSHLVTR,HMEDLGYGEYTPMDVDLLPPLYLIYAENPSDSGK,VGVRPNLILNAEK,FIISSLEEVANVALEGR,QTGLSGSSAIVCAALSCLLDFYK,LQSDGYYGGVR,TAGFLFQLVK,VMPSFLTEVDLGTMSTR,VGLLGNPSDVYNGR,LATLMNHNFDLR
mgv1a004927m	1289	*	5	0.000476	0.0012	0.000884	0.00012	0.000798	0.000322	0.000633333	GVPIEAITER,GVDDVEAELESIR,FFPLIYQR,YDDQLLQLFTSSLYLAALVSSFGASK,ILFGVGVGFGNESVPLFLSEVAPVQHR
mgv1a001153m	805	*	25	0.000651	0.000976	0.000291	0.0005	0.000781	0.000591	0.000631667	VAVVNLKPGQPPISVVINEMSK,LYLSSEIAPADPR,NKPAFTSDEVYEK,AIGDPIFLR,ANVETEAHDEL,EKFEEICEDIWEK,ISGFNKPAFTSDEVYEK,AVASIDLGSEWLK,TPSLISFHADSR,DKLESEEFEK,KISGFNKPAFTSDEVYEK,LKNWLSDKEAEQK,LVEHFTDEFNK,ERIDEVTK,ASLHFSLSR,NNLEAYIYSTK,NWLSDKEAEQKK,TVSINQFQVK,LNEVEDWLYTDGEDAAASEFQER,SGVFSFDR,HSGLNADDLYGVELIGGATR,LIGEESLNLLAR,NWLSDKEAEQK,YAVGLAETHAK,WDIELGGQNMELR
mgv1a007982m	1710	*	11	0.000154	0.00128		0.000853	0.000103	0.00076	0.00063	NEAFNVSNGDVFK,PTWNDDNPINYIR,IAWEGYSDCSDADLIAEHQIWAAVDPYAK,HYIGPFESYGK,DKGPVWDEIVK,LSPLTDITHVFYVTWANR,HICLQTGR,IETHDPPYSEDLPR,KHYIGPFESYGK,NVLDVVIPNSPNLK,EHGFLGFR
mgv1a003746m	1785	*	12	0.00053	0.00088		0.000666	0.000284	0.000783	0.0006286	KLTPSSLQLFDLLPSAIQDQLMLER,LDLDGLVVIGGDDSNTNACLLAENFR,QAAVYSEVQNSR,YVVLTPEFIYPYR,IGVVLSGGQAPGGHNVISGIFDYLQDR,SGLISSVGNLAAPVSEWTVGGTPLTSLMDVER,LDHPLPLPSVLK,GQSHFFGYEGR,NQGGFDMICSGR,NVTDYIADVICK,VVDGPPSSAAGNPDEIAK,YYHFVR
mgv1a015522m	1897	*	5	0.000387	0.000688		0.000389		0.001048	0.000628	VEVTEPANFVVK,KPVFVK,EDNNLSLIEYELVNVA,APATTAQQQGGASAANKPGLR,VENLKPGTTGHTLTVK
mgv1a017528m	134	*	1		0.001031		0.000219			0.000625	VHFSASQWVDGKPEKPTTR
mgv1a022994m	54	*	18	0.000719	7.1e-05	0.000255	0.000422	0.001207	0.001064	0.000623	NTVPGDVSAMVPGGIR,AVLLADMAHISGLVAAGVIPSPFEYADVVTTTTHK,WGVNVQSLSGSPSNFQVYTALLKPHER,LIVAGASAYAR,VAEFFDEAVK,GFLEEDFAK,SAVLFRPK,ALETFQLDPAK,GYDLVSGGTDNHLVLVNLK,ISAVSIFFETMPYR,QLNEPLEEVDPEIADIIELEK,LKDFVASMESDTHQSSMSK,WGVNVQSLSGSPSNFQVY,LDESTGYIDYDQLEK,VLEAVHIAANK,YYGGNEYIDMAETLCQK,DFVASMESDTHQSSMSK,IMALDLPHGGHLSHGYQTDTK
mgv1a006379m	862	*	12	6.7e-05	0.001356		0.000406		0.000662	0.00062275	HAVIQTEPLWIIFSR,LADCGLGFGYK,AHGYDGPCMATNPIDR,MQITVAFNHFGK,NPIIISQGNR,EYSPESVWSQWIWR,IVSHLNLHSTR,NIIIHGLLIHDIVPGDGGMIR,SEGDIFLR,GAFFVQSGDPTYTSK,DSVDHYGFR,FGYIHVVNNDYTHWNMYAIGGSK
mgv1a009483m	1586	*	13		0.000628		0.00071		0.000521	0.000619667	EGIPLMEEDFR,PLVHPQTEDYWGNVNPIGVR,LREGIPLMEEDFR,LMEGDNTGPINIGNPGEFTMLELAETVK,TNVIGTLNMLGLAK,SFCYVSDMVDGLIR,ILLTSTSEVYGDPLVHPQTEDYWGNVNPIGVR,VVSNFIAQAIRDEPLTVQLPGTQTR,VVSNFIAQAIR,IYHLACPASPIFYK,LMENEKNEVIVVDNYFTGSK,DEPLTVQLPGTQTR,ILVTGGAGFIGSHLVDK
mgv1a014188m	782	*	4	0.000151				0.000812	0.000895	0.000619333	WSAYVVDGK,KLDLSIDLSAALLGPR,ASVAVGSDLISAAPDVSLQK,APSEFEVSGGDVILDQI
mgv1a005116m	207	*	11				0.000426	0.000892	0.000536	0.000618	GINLHPNTTLTELTK,RLNLESVGVELDNR,AQFDSTIGIHPSAAEEFVTMR,NYGWELNER,AHRPAIPGQELAITSDEALSLEELPK,VGICELPFHPISSETIGGVGGTCVIR,LNLESVGVELDNR,VIGPNQVELIQLDGTK,MNLTPVALMEGTCFAK,TNIPSIWAIGDVTNR,HILIATGSR
mgv1a001503m	1135	*	15				0.000617			0.000617	LVVDEAVNDDNSVVAIHPATMEK,ELQETVQYPVEHPEK,YTQGFSGADITEICQR,EDEDRLDEVGYDDVGGVR,NAPSIIFIDEIDSIAPK,REDEDRLDEVGYDDVGGVR,GILLYGPPGSGK,IVSQLLTLMDGLK,ELQETVQYPVEHPEKFEK,AHVIVMGATNRPN,RIVSQLLTLMDGLK,KYQAFAQTLQQSR,QSAPCVLFFDELDSIATQR,VLNQLLTEMDGMNAK,KGDHFLVR
mgv1a005165m	292	*	15	0.000363	0.000431		0.000883	0.000406	0.000985	0.0006136	HKGGELINEGETELYELGIR,GGELINEGETELYELGIR,FAHAETLLPFSCLIGLFLDGR,YFVQVLHNER,FPELFNENYHPDVFPIK,ASSSAVAFGMGLFSDR,ELEFFATR,GISENSFVPSNIPDQCKPIHLNLVAR,ILSWIFSSSAK,GYGNSLNYHMGVPLLDDVIQSMEQAIMAK,LGVLLENAK,LKEPVLNEITQELVTR,EFQQILNEQPLQPPLKPPQK,MKELEFFATR,SHLSTVTR
mgv1a010745m	1991	*	13	0.000693	0.000117	0.00063	0.001144	0.000265	0.000829	0.000613	MNHINQSYDYVMK,AGAYTHLMNDEDRENLNWLK,KDYPNEDWLHLTALIHDLGK,DNPDINNPAYNTK,TESQGGFEAPDINAFGNTFR,QTPSDSDFPVPR,VDVEQLKPYYLSLIDKYFPAK,DYPNEDWLHLTALIHDLGK,NGSTLPSPALFIIR,NGIYEEGCGLDK,KNGSTLPSPALFIIR,VDVEQLKPYYLSLIDK,YFKDNPDINNPAYNTK
mgv1a016788m	348	*	2	0.00028		0.00119	0.000423		0.000552	0.00061125	AIELDTEGDGAELQSALAQLTGQR,HIGGCDATTALHK
mgv1a015769m	1095	*	7	0.000205	0.000487		0.000826		0.000911	0.00060725	SWTGTIIGPHNSVHEGR,LFCDKDYPEKPPGVR,TLGSGGSSVVVPR,KLVQPPEGTYF,EYTMEDILTQLKK,GISDGTVSYGMDDGDDIYMR,EYTMEDILTQLK
mgv1a017251m	1406	*	2				0.000526		0.000687	0.0006065	LVQSPNSFFMDVK,VLSNDIDLLNPPAELEK
mgv1a008879m	462	*	7	0.000416	0.001284	0.000354	0.000838	0.000335	0.00041	0.000606167	PGLSVGIVGLGGLGHVAVK,HNILPDVEMIPIDYLNTAMDR,ATGENDVQFK,LILVGAPEKPLELPVFPLITGR,VLYCGVCHSDLHMAK,KSISGSAIGGIK,SISGSAIGGIK
mgv1a002820m	916	*	22	0.000615	0.000561	0.000502	0.000476	0.000634	0.000839	0.0006045	SYGASGVEYSEQAEK,SNPEDLTPTEAK,RTFNEVMLGR,GKEDGYYVVVGGITPTPLGEGK,GGDPITADDLGVGGALAVLMK,DAINPTLMQTLEGTPVLVHAGPFAN,IAHGNSSIVADK,GAPSGFVLPIR,VLLSVIDELK,MHGGGPDVVAGRPLDR,GAVDLGIAVQK,TFNEVMLGR,DAINPTLMQTLEGTPVLVHAGPFANIAHGNSSIVADK,STTTVGLCQALGAFLDK,MHGGGPDVVAGR,TQYSFSHNASEK,YSGLKPQCAVIVATIR,EDGYYVVVGGITPTPLGEGK,KISIGQGPEEK,TAALSAGAFDAVICTHHAHGGK,LVGPGGFVVTEAGFGADIGTEK,ACESVTQPLTFLYPLDISIK
mgv1a022906m	280	*	11				0.00066		0.000547	0.0006035	ILITGGAGFIGSHLVDK,VVSNFIAQAIR,VVSNFIAQAIRDEPLTVQLPGTQTR,EGIPLMEEDFR,PLVHPQTEDYWGNVNPIGVR,LREGIPLMEEDFR,LMENEKNEVIVADNYFTGSK,DEPLTVQLPGTQTR,LMEGDNTGPINIGNPGEFTMLELAETVK,SFCYVSDMVDGLIR,ILLTSTSEVYGDPLVHPQTEDYWGNVNPIGVR
mgv1a015003m	584	*	2	0.000877	0.000416	0.000745	0.000617	0.000706	0.000259	0.000603333	EAYFTAVESGSGSTSENGASK,SLIDELSSFDSGGFLDLGHPLLNR
mgv1a000672m	1048	*	25	0.000293	0.000869		0.000575		0.00065	0.00059675	RYPNAEIVWCQEEPMNMGAYSYIAPR,LIWSTQFENFLAAK,TQIQECNWQVVNVTTPANYFHVLR,HSVLHDQETGER,APSAATATGFYMVHTK,IHLSLVANPSHLEAVDPLVVGK,AITTLPETFKPHR,SADLGVESIVIGMSHR,IHLSLVANPSHLEAVD,LTDSFLDGTSSVYLEELQR,SNLSEFDDVEGHPGFDK,AWEQDPNSVDESWDNFFR,KPLIVMAPK,FGHNEIDEPSFTQPK,QTGLVVLLPHGYDGQGPEHSSAR,LNVLGNVVR,RFGHNEIDEPSFTQPK,QIFSEFSGGTKPVDEVGLYTGTGDVK,YHLGTSYDRPTR,ALSAPIFHVNGDDVEAVVHACELAAEWR,TIPDDLDPGLYGFSEADLDR,NTGVKPE…
mgv1a021721m	1212	*	12	0.000124	0.001029		0.000623		0.00061	0.0005965	LCLEVER,EVEEFHDADDQQK,STSVLYGADWGSSTPTTATASTNNPFSK,LGSVSDYCVQHCACPVVVVR,LGLSAVIMGSR,ANHLAQPLVEAHVPVK,YNNHDDKSEAAAAAEEKEVEEFHDADDQQK,YNNHDDKSEAAAAAEEK,WAVENYLRPGDTVILLHVR,TSPQQMEEDYDNFTAAK,SEAAAAAEEKEVEEFHDADDQQK,IHIVKDHDMK
mgv1a003013m	1553	*	20	0.000535	0.000866	0.000207	0.000808	0.000392	0.000743	0.000591833	NPGPLQYDGPGADAK,VPDAQIITEHAAVR,NQGGYDLLGR,QLLLHPESDDSAQLSQIETEK,ASHVALECTLQSHPNMVILAEEVAASK,KQLLLHPESDDSAQLSQIETEK,SVLLGFLGGSDGLFAQK,VHFGDATAAADPTGAHTISR,LLQEHLDK,SFPLTYGQPLAHFLR,SHYQPELPPCLQGTTVR,LLQEHLDKVR,VNSQLISNVCTDALSAEK,LTIFDITNQICDAVQAR,FNAICHFFGYQAR,TLEVTDEVLATYK,LLAHLVEAEMNKR,LDALVIIGGVTSNTDAAQLAETFAER,FLMDDVYR,LLAHLVEAEMNK
mgv1a002992m	609	*	27	0.00034	0.00046		0.001269	0.00026	0.000622	0.0005902	INFPGGGTHFHYGADK,RLPYPSR,PGGYFAYSSPEAYAQDEEDLR,KLGSSYLGAEEDKQDESSIK,VLRPGGYFAYSSPEAYAQDEEDLR,HSELIPCLDR,GSGLAPWPAR,LGSSYLGAEEDKQDESSIK,DGILLLELDR,GCSGEDLLLEMDR,KLWLTSESFR,LWLTSESFR,ANIPHTHLAHEK,TYDLLHAWTIFSDIEKK,SRDEVWQANIPHTHLAHEK,SFELAHCSR,RFNCLIPPPPGYK,FGLDDGEDGITPK,GLIGTVHNWCEAFSTYPR,GIPAYLGVLGTK,SSPEAYAQDEEDLR,KGCSGEDLLLEMDR,AHLGSFAAALK,ILRPSGFVIIR,TYDLLHAWTIFSDIEK,DKDVWVMNAVPEDGPK,LDLSVMEHY…
mgv1a014209m	991	*	4	0.000457	0.000722					0.0005895	YALLDESQNKLDYVLALTVENFLER,HIDFSLTSPFGGGR,IFEGEALLR,HIDFSLTSPFGGGRPGR
mgv1a013374m	539	*	4	0.00054	0.00032		0.001155	0.000181	0.000732	0.0005856	GIVYGKPTNQGVTQLK,YFEVILIDPAHTTVR,VLNSYWINEDSTYK,INWICNPVHK
mgv1a015613m	323		3	0.000794	0.000471				0.000489	0.000584667	IITGEVDQSDGSFLDDNQMK,EGYLLTCVSYPTSDCVIHTHK,LVGPDGTETEFDAPDDAYILDSAEEAGLELPYSCR
mgv1a015630m	323		3	0.000794	0.000471				0.000489	0.000584667	IITGEVDQSDGSFLDDNQMK,EGYLLTCVSYPTSDCVIHTHK,LVGPDGTETEFDAPDDAYILDSAEEAGLELPYSCR
mgv1a014288m	1199		3		0.000917		0.000233			0.000575	SFQQSNVHVHDLLAFQK,VAGNFHFAPGK,LQTLPGAFFFYDLSPIK
mgv1a011115m	1329	*	13	0.000821	0.000487		0.000723	0.000275	0.000557	0.0005726	VMQGIDEDHTLTQLANAWLNLSVGGSK,DAKDPETLANLIVCSLHLGK,LSHPDHVLVK,GEFDEAETLLLEALNK,HTNAGGTMELHALNVQIFLK,IQEAYLIFQDFSEK,EAAISSLNEWLGDPAIGNNPILR,DPETLANLIVCSLHLGK,SQVTSLILNGK,LLALYLSGPENK,LIAGIIFTHEQDYNEALK,SYIALGSYQLVINEIDSSAATPLQAVK,NNFYLGAYQAAINNSEIPNLSHDEIVER
mgv1a008289m	308	*	13	7.9e-05	0.000659		0.000638	0.000426	0.001055	0.0005714	YFRPTEVDNLKGDASK,YYQAGSSEMFGSTPPPQSEATPFHPR,VLVDAGYMDAHQQP,YFRPTEVDNLK,IALITGITGQDGSYLTEFLLEK,LFLGNLQASR,VGFEELVK,VAAHWYTVNYR,RGENFVTR,GYEVHGLIR,INHIYIDPHNANK,LHYADLTDASSLR,RSSNFNTQR
mgv1a005036m	244	*	15	0.000481	0.000927	0.000383	0.000574	0.000322	0.00074	0.000571167	TCHAHPTMSEALK,AIDDAEGLVK,NIIIATGSDVK,HSFANHGVK,VVSVDTAGNGVK,ALLHSSHMYHEAK,IVSSTGALALK,EAAMATYDKPIHI,FLSPTEISVDTLDGGNTVVK,FPLLANSR,FTSNVPGVFAIGDVIPGPMLAHK,EGHVDYDLVPGVVYTHPEVASVGK,TPFTAGLQLDK,SSGSDENDVVVIGGGPGGYVAAIK,AGELIHEAVLALHYGASSEDIAR
mgv1a012202m	2123	*	8	0.00093	0.000138		0.000701		0.000515	0.000571	SYEAASATANTDLPSTHPIR,ICQDILSVIDK,DSTLIMQLLR,DNLTLWTSDLPEDGEDNIK,QAFDEAIADLDSLSEESYKDSTLIMQLLR,HLIPSSGSGEATVFYYK,QAFDEAIADLDSLSEESYK,DNLTLWTSDLPEDGEDNIKTEESKPAQPEQ
mgv1a010817m	2072	*	9	0.000498	0.0013		0.000301	0.000401	0.000344	0.0005688	YLGCHGR,GVDEFPFCVHLVSWEK,GAFGKPQGVCAR,VHPFHVLR,ENVSSEALEAAR,KPGTAFLSEGPMAK,CKDGNSHHAQEALR,DGNSHHAQEALR,VAIGQVLLSVR
mgv1a001501m	1373	*	24		0.000705		0.000579		0.000421	0.000568333	GILLFGPPGSGK,YTQGFSGADITEICQR,ELQETVQYPVEHPEK,NAPSIIFIDEIDSIAPK,VHILPLDDTIEGITGDLFDAYLKPYFLEAYRPVR,NNPDSMEEDIDDEVSEITPAHFEESMK,DFSTAILER,LDQLIYIPLPDEDSR,LVVDEAVNDDNSVVALHPATMEK,AHVIVMGATNRPNSIDPALR,ELQETVQYPVEHPEKFEK,IVSQLLTLMDGLK,LGDVVSVHQCPDVK,TVFIIGATNRPDIIDPALLRPGR,SIGVKPPK,RIVSQLLTLMDGLK,AHVIVMGATNRPN,KYQAFAQTLQQSR,YQAFAQTLQQSR,EDEERLDEVGYDDVGGVR,FTESAPGAAASGSDPFAASAVGADEDDLYS,QSAPCVLFFDELDS…
mgv1a012386m	835	*	6				0.000778		0.000352	0.000565	TLTHEETLEIPK,RIPTGELWAGNPAK,CVIHAAWSSPTGLPAETLIER,HSILEAGTVVPPGR,IPTGELWAGNPAK,SAEAVQLAENPSPPPPAPIIK
mgv1a008848m	1697	*	12	0.000833	0.000296		0.000461	0.000447	0.00078	0.0005634	YFGLDKPGMSVGVVGLGGLGHVAVK,NHETEHPVGAFGWAAR,VKPGDNVGVGVLVGSCR,LGADEFLVSR,VLYCGVCHSDLHMAK,EAIELLGADEFLVSR,DTSGVLSPFNFSR,NNILPEVEVIPIDYVNTAMER,ATGEYDVQFK,LLELPAFSMIAGR,WPENFPLDIGAPLLCAGITTYSPLK,NEWGVTLYPVVPGHEIVGVVTEVGSK
mgv1a016650m	1687	*	1			0.000563				0.000563	GPGLFSDIGK
mgv1a012244m	1460	*	4		0.001107		0.000352		0.00023	0.000563	DKPSIGTVIAVGPGPLDEEGK,YTTLKPLGDR,KPLSVAPGNTVLYSK,TAGGLYLTDASK
mgv1a011024m	193	*	3	0.000816	0.000847		0.000154	0.000821	0.000151	0.0005578	VYVGNLPYDVDSEK,LAQLFEPAGVVEIAEVIYSR,IERPPPSFEPTHK
mgv1a001756m	1066		4			0.000583		0.000526		0.0005545	TDALDAAGNTTAAIGK,AAVIGDTIGDPLK,AADVGADLVGK,DTSGPSLNILIK
mgv1a003111m	662	*	15	0.000543	0.000645	0.000105	0.001292	0.000133	0.000608	0.000554333	VIACIGDGSFQVTAQDVSTMIR,LGLEAAVEAAAAFLNK,DFLSELAK,NETAYENYK,VNVLFQHIQK,AVKPVMIGGPK,TVTCYQAIVNNLEDAHEQIDIAISTALK,VVVGNGPAFGCVLMK,ILHHTIGLPDFSQELECFR,AVSTVHDSSHVPSSAAPEATLGR,TAVIAETGDSWFNCQK,RNETAYENYKR,AGPAFVELADASGYAVGVMPSAK,VYCEEELIAAIETASGEK,ESKPVYISISCNLPGIPHPTFSR
mgv1a007511m	1225	*	16	0.000518	0.000527		0.000633	9.9e-05	0.000985	0.0005524	GRPSTIVDKDEGLGKFDAAK,LGSVAIEGALK,ISGYADAAQAPELFTTAPALAIPK,APAAANDSIKPR,IDYYEINEAFAVVALANQK,ETGGTVTAGNASSISDGAAALVLVSGEK,ILVTLLGVLK,GIAAQDASAFAWEIVPVEVSGGR,ANIDPSLVEEVFFGNVLSANLGQAPAR,GRPSTIVDKDEGLGK,LGHDSLVDGMLK,PAAANDSIKPR,TPMGAFLGSLSSVPATK,EQQDDYAVQSFER,LGLQVIAK,VNVHGGAVSLGHPLGCSGAR
mgv1a008641m	1323	*	10		0.000194		0.000616		0.000845	0.000551667	GGGSEPIPADASQINSWFNK,KATLAPELAAAEANPK,VVNTAPRPDGK,VVYAFSDLGDAVNPDGWYTGTGK,SASAEPNGYVFAHCK,VTVGANKPFVTLR,LYGFQDTLFDDK,GDAGNMPTIVYDDTAK,LYGFQDTLFDDKGK,TVYFGEYNNK
mgv1a001720m	1066		4			0.000579		0.000523		0.000551	TDALDAAGNTTAAIGK,AAVIGDTIGDPLK,AADVGADLVGK,DTSGPSLNILIK
mgv1a006615m	122	*	12	0.000549	0.000163	0.000583	0.000759	0.00046	0.000778	0.000548667	GHSLADPDELRDPAEK,KIDEELEEAVEFAEESPVPAR,YILENNLASEADLK,RGEGPTLVECETYR,SQLLENVFADPK,SSSSLSNLLITR,MFGFVHLYNGQEAVSTGFIK,DHVHALSK,EHNVLGGFAFIGEGIPVATGAAFTSK,GQGGSMHMFSK,GPAFGMPGVHVDGMDVLK,KGPAFGMPGVHVDGMDVLK
mgv1a005516m	1725	*	15	0.000249	0.000296	0.000794	0.00047	0.000836	0.000645	0.000548333	LLSSTNQPSFVETK,GINQVYIIGGDGTQK,AIPSNASDNVYCTLLAQSAVHGAMAGYTGFISGLVNGR,TIDNDILVIDK,EIVHSLDYMYGVSEVLGIDGGYR,QYFVDMDDSVPQK,TVDDIHKR,KDDAPPTQMLDDAGSSGDGITGNNNTITK,VVTGEFGYILQDVPHLADYIPDLPTYPNPLR,ENGHMVIVIAEGAGQELLAAK,DLNDDDVRKDDAPPTQMLDDAGSSGDGITGNNNTITK,GAAVIYEEIR,SFGFDTAVEEAQR,LLQDVGLWISQK,IVDSIQDR
mgv1a016204m	640	*	1		0.000547					0.000547	GKDTLVFHCALSQVR
mgv1a011404m	2249	*	3		0.001005		0.000426		0.000209	0.000546667	SHLFNNILNEPDFWTATENAIR,STHPMEDYVFAQFK,YITHGYHLVEGK
mgv1a003536m	628	*	15	0.000932	0.000369		0.000234	0.000764	0.000434	0.0005466	VTISKDDTVVLDGAGEK,TALVDAASVSSLMTTTEAIVVEQPSSDK,NVVIEQSWGAPK,EGVITIQDGK,TLFNELEVVEGMK,QRPLLIIAEDVESDALATLILNK,GYISPYFITNQK,CELDDPLILIYEK,MISTSEEIAQVGTISANGDREIGELIAK,AAVEEGIVPGGGVALLYAAK,LLESVDPDLGYDAAK,IGGASEAEVGEK,STIELSTSDYDKEK,GVEELADAVK,IGVQIIQNALK
mgv1a013021m	1605		7	0.000515	0.000153	0.000273	0.000712	0.000863	0.000761	0.000546167	GLISEIIAR,ERPFFNGLCDFLSSGPVLAMVWEGEGVIK,TFIAIKPDGVQR,GDLAVVVGR,NIIHGSDGPETAKDEINLWFKPEELVSYTSNSEK,NIIHGSDGPETAK,DEINLWFKPEELVSYTSNSEK
mgv1a007905m	823	*	7	0.000843	0.000273		0.000501	0.000617	0.000491	0.000545	PGLSVGIVGLGGLGHVAVK,ATGENDVQFK,LGADEFLVSR,VLYCGVCHSDLHMAK,NEWGFSQYPIVPGHEIVGVVTEVGAK,SPETEHPVVAYGWGAR,DTSGVFSPFK
mgv1a005493m	1726	*	5	0.000249	0.000296	0.000794		0.000836		0.00054375	GAAVIYEEIR,SFGFDTAVEEAQR,LLQDVGLWISQK,AIPSNASDNVYCTLLAQSAVHGAMAGYTGFISGLVNGR,VVTGEFGYILQDVPHLADYIPDLPTYPNPLR
mgv1a012962m	1605		7	0.000512	0.000152	0.000272	0.000709	0.000859	0.000758	0.000543667	GLISEIIAR,ERPFFNGLCDFLSSGPVLAMVWEGEGVIK,TFIAIKPDGVQR,GDLAVVVGR,NIIHGSDGPETAKDEINLWFKPEELVSYTSNSEK,NIIHGSDGPETAK,DEINLWFKPEELVSYTSNSEK
mgv1a012096m	360	*	5	0.00023	0.001226		0.000635	0.000154	0.000453	0.0005396	GVITEIIHDPGR,ANLVVGNVLPLR,AMVGQVAGGGR,KANLVVGNVLPLR,SIPEGAVVCNVEHHVGDR
mgv1a007618m	1141	*	13	0.000523	0.000532			0.0001	0.000995	0.0005375	GRPSTIVDKDEGLGKFDAAK,LGSVAIEGALK,ISGYADAAQAPELFTTAPALAIPK,IDYYEINEAFAVVALANQK,ETGGTVTAGNASSISDGAAALVLVSGEK,GIAAQDASAFAWEIVPVEVSGGR,ANIDPSLVEEVFFGNVLSANLGQAPAR,GRPSTIVDKDEGLGK,PAAANDSIKPR,TPMGAFLGSLSSVPATK,EQQDDYAVQSFER,LGLQVIAK,VNVHGGAVSLGHPLGCSGAR
mgv1a011464m	1145	*	5	0.000853	0.000127		0.000537		0.000631	0.000537	AFDTSYVGFMK,DGAQWLVDNTDVK,LVGTDYLSVAAFDDLIPAHLVFLK,AGIYSVHCLPLR,IIDISHQYHSEMPSWESDGGVGQLLWLPK
mgv1a003190m	303	*	24	0.000748	0.000296	0.00053	0.000426	0.000803	0.000418	0.000536833	AVGILQDNYPEFVSR,ENDPDFSTQDAASEVNVK,ISWQHESIR,SKLEEAILTHK,DLSLISDENAFVADLK,TTNVSLPISNK,EGHPVCYNVYGVFDDEATYNK,MIVTEKDDKADEEVDKDIALWGVPLLPSK,TANVSLPISDKENGVAK,CLSNENGNEIATK,DDKNAKDDENAK,TTNVSLPISDKENGVENAK,GDSATDILLFK,HDENAKDDKNAK,DFKPNDAFEMLR,IDSITEEELSESFYDTVGYMK,DRDLSLISDENAFVADLK,YIAAEEIPIIYGGLQR,NMSENVEKEEIVSK,VAAEANGDHIK,LLQINDLK,HDENAKDDKNAKDDENAK,NNEEKIEEESSDKITDENEKQDIVADK,HDENAKDDK
mgv1a013334m	1042	*	7	0.000941	0.000319	0.000571	0.00027	0.000902	0.000199	0.000533667	FFPYYSFNVLGGLDHEGK,VGYSSQGSGSTLITPFLDNQLK,HLLYQHQHNK,MSTGYSILTR,DIYTGDKLEIVVLNASGIR,DAVTPLSETEAIDLVR,SPSPLLLPAK
mgv1a021290m	2151		1				0.000532			0.000532	LVQSPNSFFMDVK
mgv1a008655m	982	*	11	0.000164	9.7e-05	0.000696	0.000494	0.000769	0.000969	0.0005315	AYADAVSSWDNIVVAYEPVWAIGTGK,AAYALSQGVGVIACIGELLEER,VASPEQAQEVHLAVR,EDIDGFLVGGASLK,HVIGEDDQFIGK,RHVIGEDDQFIGK,FFVGGNWK,KEDIDGFLVGGASLK,HVIGEDDQFIGKK,WVVLGHSER,GPEFATIINSVTSK
mgv1a016657m	1072	*	4	0.000535			0.000135		0.000923	0.000531	VTVHCTGFGK,DPGQEPFSFQVGMGK,GWDEGVLGMQVGEVAR,KPVVGQK
mgv1a012233m	2129	*	7	0.000933	0.000138				0.000517	0.000529333	SYEAASATANTDLPSTHPIR,ICQDILSVIDK,DSTLIMQLLR,DNLTLWTSDLPEDGEDNIK,QAFDEAIADLDSLSEESYKDSTLIMQLLR,HLIPSSGSGEATVFYYK,QAFDEAIADLDSLSEESYK
mgv1a017257m	2151		1				0.000526			0.000526	LVQSPNSFFMDVK
mgv1a004880m	1557	*	13		0.000562		0.000358	0.000477	0.000701	0.0005245	TCHAHPTMSEALK,NIIIATGSDVK,FPFLANSR,IVSSTGALALK,ALLHSSHMYHEAK,FATNVQGVYAIGDVIPGPMLAHK,EAAMATYDKPIHI,QGHVDYDLVPGVVYTHPEVASVGK,ASGSDENDVVVIGGGPGGYVAAIK,TPFTSGLQLDK,HSFASHGVK,AEEDGVACVEYIAGK,AGELIHEAVLALHYGASSEDIAR
mgv1a006138m	2190	*	11	0.000659	0.000469		0.00063	0.000177	0.000682	0.0005234	LRPTLFDVFGDDSSPK,KAVMIGCNYPGTK,LPAETGEDDDTGYDECIVPSDMNLITDDDFR,SLPLSTLIELLK,KEEAYAGSANR,LEENDEGYAKPALETHVEK,TGKDDIDVGK,FMNVIFSK,HNQDEEEEETNEGEGYMK,LQGNNEEGGDGGSGGFLGMVGGLAQQFLK,AALADLVNSAQPGDFLFVHYSGHGTR
mgv1a003760m	1496	*	9	0.000637	0.000692	0.000338	0.000427	0.000285	0.000758	0.000522833	HLSSPEPAYPK,GISTLTGLLDYVAGQFSDR,ISPIEVDSFLLSHPDIAQAVAFGVPDDK,TAFQFGWFHTGDLGFIDSDGYLHLVGR,IVSEHFLAQISTAK,GVPLTQQNLYSSVR,FSASTFWSDMK,MYNATWYTAVPTIHQIILDR,LEEAFGAPVLEAY
mgv1a010036m	2059	*	5	0.00037	0.000878		0.000651	0.000248	0.000456	0.0005206	FQSVVAFLPTTSTVLSPEIVER,DIGLSITELQK,EAEAGGSLGELDSYEIEGGETK,GLWQPFTALLGDMPSVDVK,NPLNYTQVAVIADDILK
mgv1a013409m	373		5	0.000407			0.000614		0.000535	0.000518667	FYCWDTAGQEK,RHLTGEFEK,HLTGEFEK,SNYNFEKPFLYLAR,NLQYYEISAK
mgv1a012246m	824	*	10		0.000277		0.000587		0.00069	0.000518	YEEMVEFMEK,DNLTLWTSDAADDAGDEIKEA,EAAESTLLAYK,DNLTLWTSDAADDAGDEIK,DSTLIMQLLR,IISSIEQKEESR,ICDGILGLLESHLIPSASSAESK,SAQDIAVGELAPTHPIR,QAFDEAISELDTLGEESYKDSTLIMQLLR,QAFDEAISELDTLGEESYK
mgv1a012042m	1131	*	1	0.00057				0.000459		0.0005145	VAIGQVLLSVR
mgv1a015077m	329	*	2		0.000847		0.000179			0.000513	AIGLMPMIDQGEKDDK,HYTDISQLPPHR
mgv1a009621m	133	*	7	0.000892	0.000212	0.000568	0.000179	0.000958	0.000264	0.000512167	IHEIGIGYDHNYVLDCGDEK,FSLDGVHYSLPINNPPNSLHGGHK,HITPVDQNSIPTGEITPVK,LADVVLGFDTLDPYLK,LFELNNGTIQLK,HGAACLETQGFPNAINQPNFPSVVVRPGEK,VIWEVAEYNQGDSPSITFK
mgv1a010374m	1224	*	9	0.000668	0.000566	0.000608	0.000144	0.000897	0.000188	0.000511833	NFEYFPGTSDR,IIMVSGTIDDVLK,FLLSNAEAGSVIGK,ISSQDTYYPGLHDR,LLDEFYPEDGGETDPQSK,NIMELSQLSGAR,LVTVSGSLGEQMR,LVEDQYYHQSAHAPFPYPVVAYNGMNYGPNAPGPK,SIHMAESMISEK
mgv1a015717m	2286	*	5	0.00081		0.00043	0.000407		0.000399	0.0005115	EIALWFPDGIAEWR,LIGATNPAESAPGTIR,KEIALWFPDGIAEWR,GDFAIDIGR,KLIGATNPAESAPGTIR
mgv1a012954m	509	*	5				0.000642	0.000513	0.000377	0.000510667	YTEDMELDDAVHTAILTLK,NIEIGVIGNDK,KLPSILVDETSVQK,LYKEPIPVTQLVR,VLTASEVEDYLQEVE
mgv1a001913m	312	*	21	0.001013	0.000288	8.6e-05	0.000652	0.000598	0.000399	0.000506	RNPVAGAR,IMAQCSALLLK,FVYLMGADDVDLEKLPEDSFVVYQGHHGDR,PVASCAMPALPGMK,VHFPNPDDAIEVFVDGYPVK,GSGEEIGTYVER,DALAVVAEVIHK,FCYHDR,IGTVAPNLLQADER,AEAAAAAAQPEVDLPK,ANVILPASAFSEK,NPVIILGSNIFNR,SNASVNTLLVNAAQAAALDLGLVPESSGK,LMTSELSGNVIDICPVGALTSKPFAFK,FASEIAGVQDLGVLGR,VGSTFSSSLLRPEVK,NAEAAAAAAQPEVDLPK,KSNASVNTLLVNAAQAAALDLGLVPESSGK,ALAEVAGVGLPYDNLSGVR,GTESIDVTDAVGSNIR,LNEDINEEWISDK
mgv1a006693m	1341	*	7		0.000819		0.000417		0.000272	0.000502667	GVATIAALDADAHQSLAQEYGIK,YLDLLLSVAEK,VFSPGKPPVDYQGAR,AQIIEFVNEASQGGK,HVGVGGYGYPALVALNIK,DIKPIAEFALK,SPFSFLWAAAGK
mgv1a011610m	1343	*	2	0.000869	0.000129					0.000499	AFDTSYVGFMK,LVGTDYLSVAAFDDLIPAHLVFLK
mgv1a012267m	390	*	2			0.000746	0.000118	0.000628		0.000497333	LSLFNPSLSQVQEFLEK,IVYLVSGGFR
mgv1a009964m	591	*	12		0.000873	0.000195	0.000509		0.000408	0.00049625	SFSSGGEDGYVR,TGTPLFTFNFDSPAR,GHNGAVWSCDISR,ATDVSHFLTGSLDK,LHHFDQDYFNIKI,GHFGPINALAFNPDGR,DHNPTVWFADNGER,ESDKEDGHKKPITSLSK,TYVTERPVNAVAMSPLLDHVVLGGGQDASSVTTTDHR,GHERPLTFLK,LHHFDQDYFNIK,TIISAGEDSIIR
mgv1a006861m	881	*	17	0.00042	0.000748	0.000297	0.000599	9.4e-05	0.000794	0.000492	IGGNLNMEYLPMGGSVK,VNVGVGAYR,LTNEFHIYMTR,NAPNGSFFLLHACAHNPTGVDPTEEQWK,HVEPAPKDPILGVSEAFLADPSPHK,IAAVQALSGTGACR,DDNGKPVVLNCVR,GHFAFFDMAYQGFASGDPER,HVEPAPK,GLDFASMMDDIK,PMYSNPPVHGALIVSTILGDPELK,DPILGVSEAFLADPSPHK,LAYGDNSDLIK,TFHYYHPETK,IFLEDGHQIGCSQSYAK,ISMAGVTTGNVGYLAK,ENLENLGSPLSWEHVTK
mgv1a012289m	1716	*	4	0.001176	0.000418	0.000749	0.000118	0.000315	0.000174	0.000491667	GVKPSVTNYLHGYMVDK,IEDIPGQQTITLTR,EYVTWLQNVQK,GVKPSVTNYLHGYMVDKDSK
mgv1a012104m	1096	*	7	0.000115	0.000409		0.000809		0.000623	0.000489	FGESGSIPFVGAFHSK,VLHVGPETCSIVSQLLK,LDGGVSCTQEVQR,SLSSACQVFHIKPLH,VSSDGLVILSGYPGQQR,SFSLVIVSDALDYLSPK,RFGESGSIPFVGAFHSK
mgv11b013921m	844	*	1	0.000265				0.000712		0.0004885	MDLGNSTTTVK
mgv1a017459m	627		1		0.000487					0.000487	AGAADHHGPPK
mgv1a002418m	1584	*	4	0.000486						0.000486	ELLLLDVTPLSLGIETLGGIFTR,GVNPDEAVAMGAAIQGGILR,IINEPTAAALSYGLNNK,GELLVGTPAK
mgv1a012506m	548	*	3				0.000486			0.000486	GCIVSPDLSVLNLVIVK,KLEIDDDLKLR,KGDNDLPGLTDVEKPR
mgv1a012815m	1134	*	4	0.000502	0.000298		0.000946	0.000168	0.000495	0.0004818	GIVYGKPTNQGVTQLK,VLNSYWINEDSTYK,YFEVILVDPAHTTVR,INWICNPVHK
mgv1a013516m	1459	*	5				0.000622		0.000339	0.0004805	IISVENTPDDPR,LMENEKNEVIVADNYFTGSK,LMEGDNTGPINIGNPGEFTMSELAETVK,HDVTEPLLVEVDR,ILVTGGAGFIGSHLVDK
mgv1a014163m	1546	*	4		0.000539	0.000322	0.000609		0.000448	0.0004795	IDHDEPLIEDEEDDDEDDEDEDDAEGQEDGSGR,SPNSDTYVIFGEAK,NILFVISKPDVFK,IEDLSSQLQTQAAEQFK
mgv1a003968m	1271	*	21	0.000217	0.000451	0.000115	0.00071	0.000656	0.000723	0.000478667	CSAQSILFMHENWSK,QNELQLVLNVLEK,LSLPEVSDFFAK,EIFGPFQVVTEYK,AEELSGSQPAEVLNLVQGNWIGSSNR,SYEQALGEVFVTGK,FLENFCGDQVR,TTGAPQNHWFGPAGDPR,VSLVMEQMLR,GIQPFVESLSK,LLHECGLPAEDVDFINSDGK,IKLEDAGFDWK,LEDAGFDWK,LDDLTVGPVLTVTTK,HGLHNPFK,KLDDLTVGPVLTVTTK,YLMLGDVSIK,SFAVPGNHLGQQSNGYR,RKLDDLTVGPVLTVTTK,EVIYDIGPVPQNWQTPKPT,MHAHLTAAVVSNDPLFLQEVIGNSVNGTTYAGLR
mgv1a002292m	751	*	13	8.7e-05	0.000979		0.000437		0.000407	0.0004775	IDSAEIAILENDLGSVETQK,SAASELLSSADGSFGSLEETYEALK,LKHDSGVEHIFVVANSGK,VPIHVTGVIK,LTTPSGQVFKPHQAFLK,TRVPIHVTGVIK,KLDLPGESAVALSANHLQK,GSVPLILSLPATVLSVTK,LNSNNPESSNDAAGIALEALSGVISLASSEIDSSLIATLK,LVDAHGHK,FFLGIGIPGSAK,AARPPPQPVDMYSR,HDSGVEHIFVVANSGK
mgv1a019537m	503	*	16	0.000427	0.000316		0.000805	0.000358	0.000473	0.0004758	TNVTQSMIAR,ILWANHGDDISIQYSGTPALK,RLGVFDAEETISTHPNFDDSFK,KYGNVLAVDLVNK,YGNVLAVDLVNK,LGVFDAEETISTHPNFDDSFK,FEIVRPEEAPR,LHDLGDESK,LLAGSYLFVITER,LWEFPDQYVVEPTDGSSASLLAINR,QDAIDLLQGHYIVSVSR,FGQAMEPLASDDVR,TIQGVVNDGWNALMR,LIDDIPQSTSLR,LDPYLLPVMQGTFQSFQAAIGK,GSIPLLWDQIVDLTYKPK
mgv1a004441m	1513	*	14		0.00054		0.000629	0.000229	0.000505	0.00047575	HPAESTNATNESVLK,MHSNHLLLEEPIR,EDDKVILVPDQGQEASSDVLPINFAGLAK,YRPTMPVLSVVIPR,AEATDIANAVLDGCDAILLGAETLR,CNMAGKPAVVTR,FVGEPMTHLEAIASSAVR,IDFSWGDGDYHQETVNNLK,VVDSMTDNLRPTR,IDFLSLSYTR,IENVEGLTHFDEILEEADGIILSR,GLYPVETISTVGR,GLFPLLADPR,LGDLSQTQIFAK
mgv1a013013m	2046	*	4			0.000273	0.000582		0.000571	0.000475333	QTVGNACGTIGLLHAVGNITSEINLVDGSYLDK,AGPISHGASSTSTLLK,DLSSEVYFMK,NPDSINFNVIAISK
mgv1a003684m	1515	*	19	0.00021	6.2e-05	0.000335	0.000767	0.000776	0.0007	0.000475	LNWLLHFGEPPK,MFGVVGIPVTSLANR,KPAVINVVIDPYAGAESGR,GDFQELDQIAAVKPFSK,THPWIESIK,GAERPLIVFGK,DVVGILHK,LIAHALSSR,NPEEITGPHKEDPAPTSFVPGAAYHLLMESFGGK,SALEESFSAR,YQFPVVVIVFNNGGVYGGDR,ATDITEIPSSVFSVVDWAVAGR,GLLPDTHELAATAAR,GYLVSTPDELK,DAISGVGAPAPIVVSEGANTMDVGR,NPEEITGPHK,PGAAYHLLMESFGGK,RNPEEITGPHK,PGGTYLDLPSDILHQTVDLSEAER
mgv1a014384m	1895		6		0.000559		0.000789		7.7e-05	0.000475	AVVIHVPYR,DKDAEPTEFEENVAQALFDLENTNQEIK,TLTAVHDAMLEDIVYPAEIVGK,AKNDTENKLETFSGVYR,DLYINSALQIDVSGSK,NDTENKLETFSGVYR
mgv1a014394m	1895		6		0.000559		0.000789		7.7e-05	0.000475	AVVIHVPYR,DKDAEPTEFEENVAQALFDLENTNQEIK,TLTAVHDAMLEDIVYPAEIVGK,AKNDTENKLETFSGVYR,DLYINSALQIDVSGSK,NDTENKLETFSGVYR
mgv1a014296m	1549		7	0.000309	0.000183		0.000855		0.000533	0.00047	QWYLTHYGVDIGR,VLDVVYNASNNELVR,LNTGNYSWGSEAITR,GGADKKEETEEGEAAQEAK,GGADKKEETEEGEAAQEAKK,KLDPHVEEQFSSGR,SAIIQVDAAPFK
mgv1a015014m	2096	*	4	0.000882	0.000209		0.000266		0.000521	0.0004695	LASAAASDEDLKVFDADFVK,SSDGEVFEVEDAVAVESQTIK,SLLDLTCQTVADMIK,VDQATLFDLILAANYLNIK
mgv1a012206m	2273		1					0.000468		0.000468	VLDVDLSWR
mgv1a003216m	965	*	9	0.000551	0.000416	0.000106	0.000503	0.000604	0.000617	0.000466167	GLIEPISSVFVNLVNADFTAK,IGEISAVEELVYLK,GLGMNVIAHDPYAPADR,LVQNENVIATPHLGASTMEAQEGVAIEIAEAVVGALK,LAVQLVAGGSGVK,VGSILGEENVNVSFMTVGR,GGVIDEDALVK,VTLDGSPENPLELIQVQIANVESK,AIGVELVSFDEAIGTADFISLHMPLTAATSK
mgv1a000353m	665	*	33		0.000319		0.000763	0.000295	0.000482	0.00046475	GPPALVFDFSHLDEK,TLDVPVYITK,HFSTILHTIPLIVVETR,TVQFHHEYPWIVSASDDQTIR,AFTSAPVLSIAVER,LSFHYLITGNLDK,YVLEGHDR,IWNWQSR,VSIFDLQQR,KIDEKDHWYR,ILENVGHLPLAYITASVHGLHDVTER,VWDIGALR,CLFTLLGHLDYIR,SQFTDLHMGSQTYLR,SSVFVAPTPGMPVSQIWVQR,LAGELGENIPSLPK,GVNWASFHPTLPLIVSGADDR,SGAWDDNGVFIYTTLTHIK,NRPIIIDSTEYVFK,GIFEGGLDDAGR,NDVMGQFHDALYLGDVR,DATQLNYDFR,FNLALESGNIEK,SVLPIPTDAIFYAGTGNLLCR,IVLGELQTSFVR,YVVWSPDMESVALLSK…
mgv1a007175m	454	*	4	0.000649	0.000342		0.000689		0.000178	0.0004645	THAAAETILQTYNGAMMPNAEQSFR,TDDSPEHTIFVGDLAGDVTDYVLQETFK,QSGQSEGYGFLEFR,MNWASLGAGDKR
mgv1a017248m	291	*	3		0.000409		0.00052			0.0004645	RHLQHQQDHAAH,HLQHQQDHAAH,ELPSHLKPIFSISNLK
mgv1a013561m	1033	*	1	0.000555				0.000372		0.0004635	GQALADEYGIK
mgv1a013177m	2260	*	3				0.000463			0.000463	FLLTSTSEVYGDPLQHPQVETYWGNVNPIGVR,LMEGDHVGPFNLGNPGEFTMLELAK,SFQYVSDLVEGLMR
mgv1a007171m	396	*	6						0.000462	0.000462	SKFEAAGIWYEHR,DQYLNTEEFIDEVAEELR,NILNGTVFR,TIEAEAAHGTVTR,CATITPDEAR,LIDDMVAYALK
mgv1a011212m	864	*	9		0.000246		0.000626		0.000511	0.000461	FAISDTYQQTDR,FAISDTYQQTDRDFLASER,VGGVLAMSR,IDGQSVCLFGIFDGHGGSR,DDGSTASTAVLVGNHLYVANVGDSR,AIPLSEDHKPNR,KLTETAFGR,HPEFFK,DTFRDDGSTASTAVLVGNHLYVANVGDSR
mgv1a011888m	1941	*	2	0.000561		0.000715		0.000452	0.000111	0.00045975	LLDSGSTPVEVFYK,LGDYSNWLQK
mgv1a001984m	257	*	14	0.000123	0.000536	8.7e-05	0.000744	0.000386	0.00087	0.000457667	RGSVLSLGGGEGEPVHAAALVSR,VSGHGSIGEAIDKQVEGSGGGAAAAAK,GSVLSLGGGEGEPVHAAALVSR,VSGHGSIGEAIDK,YGSMAAAASQSMIPTMDPMVTLFGSVHEK,PMVTLFGSVHEK,GMPLEVITEFFAVGAK,QDHAVVDKDQIK,PVTGQQSTLGMVSR,VPEMGSMLFSNFGSMLINTK,LYGAEEGQSWIAKPVTGQQSTLGMVSR,IFLHQEGGGVGGMVGAGSR,TDGDDEVGHEWDEENPHHK,GGGEGEPVHAAALVSR
mgv1a021808m	2195	*	1				0.000735		0.00018	0.0004575	DHASVQINVGHLDESGR
mgv1a010621m	1039	*	5	0.000391	0.000232	0.000622	0.000196	0.000917	0.000385	0.000457167	ANVVAVAVEYR,VFVGGESAGATIANDVAIR,VVFLVAEKDFLR,RVVFLVAEK,EIVLDLSPFFR
mgv1a014214m	2171	*	1	0.000457						0.000457	IFEGEALLR
mgv1a013661m	2186	*	8	0.00014	0.000499		0.000705		0.000483	0.00045675	AHSEIMLFNR,SIAECLADELINAAK,LTNSLMMHGR,HPIFMPHTAGR,HAMEIIHLLTDQNPIQVIVDAVINSGPR,RVNQAIYLITTGAR,QAVDISPLR,VNQAIYLITTGAR
mgv1a024096m	513	*	1		0.000456					0.000456	AATTDEEGIEILQVYSK
mgv1a010388m	699	*	7				0.000434		0.000472	0.000453	WWTSETIAVVTGANR,IYINCYCPGWVK,KLDDEETLTEELIDETVNTFLEQVK,KKLDDEETLTEELIDETVNTFLEQVK,DGTWIEGGWPQTFTDYSLSK,IFAERPEGEK,LDDEETLTEELIDETVNTFLEQVK
mgv1a014213m	2094	*	1	0.000304	0.000903				0.00015	0.000452333	HYAPGVPIVLVGTK
mgv1a017275m	278	*	1				0.00071	0.000473	0.000174	0.000452333	GSIIDILPEKDDDGSYASGGWK
mgv1a006103m	246		4	6.6e-05	0.000934			0.000352	0.000453	0.00045125	ESTLHLVLR,TLADYNIQK,TITLEVESSDTIDNVK,IQDKEGIPPDQQR
mgv1a014428m	2029	*	4	0.000789		0.000335	0.000238	0.000423	0.000467	0.0004504	NLGTVWEELGK,DTAWFVK,EVITLTTETFSDK,VDIHSYPTFK
mgv1a010974m	460	*	5			0.000647	0.000102	0.000545	0.000501	0.00044875	SLVMIGDGATDLEAR,LSLFNPSLSQVQEFLEK,QMINPIASILGIPLENIYANQLLFK,SSGDFSGFDTNEPTSR,IVYLVSGGFR
mgv1a000859m	283	*	13						0.000448	0.000448	ADGFAGVFPEHKYEIVK,MTAIEEMAGMDVLCSDK,IDQSALTGESLPVTKG,HICGMTGDGVNDAPALK,ADIGIAVDDATDAAR,MITGDQLAIAK,KHICGMTGDGVNDAPALK,IDQSALTGESLPVTK,PLKIDQSALTGESLPVTK,ADGFAGVFPEHK,KADIGIAVDDATDAAR,HICGMTGDGVNDAPALKK,HDSAETIR
mgv1a015866m	564	*	4		0.000501		0.000531		0.000312	0.000448	KGHAVGDIPGVR,KPFAGSSHAK,VSGVSLLALFK,GHAVGDIPGVR
mgv1a010375m	1031	*	6			0.000203	0.00048		0.000659	0.000447333	VLVIGGGDGGVLR,VTLHIGDGVAFLK,EHFPSVAVGFNDPR,RPVNPIDADDSLAQAK,KVLVIGGGDGGVLR,FYNSEIHSAAFCLPSFAR
mgv1a015811m	494	*	2	0.00062	0.000245		0.000312		0.000611	0.000447	SVASDWAVEAMPTFIFLK,KDELQQIIAK
mgv1a003097m	2071	*	20	0.000296	0.000643		0.000546	0.000331	0.000413	0.0004458	MLDFDFLCGR,SIGLIGHTFDQK,VTDGIYEGIAIGGDVFPGSTLSDHVLR,RVELLQEFSR,APTHIISTISDDR,ISKPVVAWVSGTCATLFK,SEVQFGHAGAK,DLVSSLVSGLLTIGPR,TTQALFYNYK,VELLQEFSR,HPWEDVLYTK,VVIGPATVGGIQAGAFK,MIVVLGELGGRDEYSLVEALK,IGDTAGTIDNIIQCK,GLTPYEFVESMK,FGGAIDDAAR,SGGMSNELYNSIAR,ETPSVAGIINPGSEGFQK,LYRPGSVGFVSK,EAGAIVPTSYEAFEGAIK
mgv1a016009m	502	*	2		0.000779				0.000108	0.0004435	GRPDGPQFNQMR,VDQIRPGTNGHNLVVK
mgv1a010658m	772	*	5			0.000208			0.000676	0.000442	VLVIGGGDGGVLR,VTLHIGDGVAFLK,AVPEGTYDAVIVDSSDPIGPAQELFEKPFFQSVAK,KVLVIGGGDGGVLR,FYNSEIHSAAFCLPSFAR
mgv1a013972m	1355	*	5				0.000443		0.000435	0.000439	FWYFLR,LWATNEVR,ALPTEKDEHPK,FHQYQVVGR,SNGQMLAINEIFEK
mgv1a021022m	1431	*	9	0.000131	0.000702		0.000661	0.000441	0.000259	0.0004388	DSLETSITTAK,IIEEAFIVQR,EGMAAVFQELNSGKPVTSGLR,DAGAADPSIVAFDDLISQHVNGVTIAAEK,DGQIVTTPVSHSGA,SDFFHHLK,LEALSAGGFLHVGAAEVSR,SSEINVLVPASETDGDWGEHALPQQYIHVYK,THYPLGPTWSATGK
mgv1a010922m	630	*	2	0.000404	0.00012	0.001072		0.000542	5e-05	0.0004376	FDDSFSFGSIK,GSIGTIAPIAIGFIVGANILAAGPFSGGSMNPAR
mgv1a002786m	676	*	13	0.000141	0.00067		0.000473		0.000464	0.000437	FPNGTTGHVLDVLAR,GHIGLGNAR,EILAPFLDNSEMEWLK,LIQTATNLVDEVWTSRPPPETNPVVVQPLEFAGR,LTEVSVSDKLEEFR,GYLSFEHITWAPYQTK,VFLHSSPLALAK,ENAHDISQNPNDLIWVDPGSCFALYSK,DYGEVSSDAALLASNK,LMDLSLLVPEEVEWLNK,TVHFGKPTSHEK,NPVEIEGLK,DGAAVVQYLVWLDK
mgv1a012053m	1878	*	8	0.000342			0.000631		0.000337	0.000436667	EVIAILMQR,GSKPWVSLPK,LGNVYTIGK,GSFETVHIQDSTGHEFATR,LHSIRDEEAK,HWMLDK,FDVGNVVMVTGGR,LGGAFAPKPSSGPHK
mgv1a014224m	328	*	2	0.000304	0.000903		0.000383		0.00015	0.000435	DDKQFFVDHPGAVPITTAQGEELKK,HYAPGVPIVLVGTK
mgv1a014323m	1013	*	4	0.000311			0.000469	0.000417	0.000536	0.00043325	FNGYESLITMLTFPE,LDLKPHPEGGFYSETFR,DSEEHFSLVGCTCAPAFQFDDFELAK,IPCAETWHFYLGDPLTVVELDDKDGSVK
mgv1a015303m	2106	*	3	0.000745			9.4e-05	0.00025	0.000642	0.00043275	AIMGSVSNFVVNNATCPVTVVK,WAIDNLTR,YGLTPDPETLDMVSTAASQK
mgv1a017288m	836	*	1		0.000429					0.000429	FEVEAMELQPTGIIR
mgv1a018871m	1837	*	9	0.001002	0.000216		0.000229		0.000269	0.000429	GVGLLASDQIMASDPR,FFHDCIVGGCDASLLISSNPFNR,GFSVQEMVALTGAHTIGFSHCSEFANR,FDNMYYLNLQK,TKLELECPGIVSCADVLAEATR,IVQDVVVEK,TKPFVDLYAANQSAFFEAFAHAMEK,DLVSMVGGPYFPVR,ATDVEGHIALPNMSLTHIIEQFSSK
mgv1a006302m	1838	*	14	0.000467	0.000158		0.000403	0.000358	0.000757	0.0004286	TADVTGKVELPENVK,EHILLAR,GITIATAHVEYETAK,TTATGVEMFK,MVMPGDNVTAVFDLIYPVPLEAGQR,TKPHVNVGTIGHVDHGK,VDAVDDPELLELVEMELR,QLDKPFLMPVEDVFTIQGR,TLDYGQAGDNVGLLLR,LMDAVDSYIPDPVR,GSALAALQGTNEEIGKK,HYAHVDCPGHADYVK,VEQGIIKPGEEVEILGLSQNK,AVAFDEIDKAPEEK
mgv1a002208m	1052	*	8			0.000727	0.000129			0.000428	LGIHEDSQNK,ADLVNNLGTIAR,LKEDQLEYLEER,KPEEITKEEYSAFYK,GIVDSEDLPLNISR,TNNTLTIIDSGIGMTK,ELISNSSDALDKIR,HFSVEGQLEFK
mgv1a003876m	654	*	14	0.000215	0.000765	0.000114	0.000378	0.000505	0.000582	0.0004265	ALVEGQFLSMR,IESSDSASMGAALR,IVSPTIMWVEALDLILHR,NGSSEILSSLDPK,TVLEVTAPGLEK,EVTEFDAASEVR,LQESNFDFGK,DHEITPPLPVGYHR,YVLENFNENTLDGVK,IIATGGASANNSILGSAASIFGCDVYK,VVAVSGSGQQHGSVYWK,RAEIENGLVLK,SWDVFNSFLQQTQPLNVGK,LVPAYAVAGSIAPYFVER
mgv1a009320m	1080		9		0.000103		0.000481		0.000685	0.000423	FLNWLWTR,EANEHVAER,GVELVVVSPLLR,HAQGFHNVAGEK,IPSGPDAPSDDADEKK,SVSEYKPLFPAIDFSLIENDADTLWELEVR,HVHSSGLSR,DHSAYMSPDLFDAQLTPLGWDQVDNLR,EHLGVHWCDK
mgv1a016841m	2288		1						0.000422	0.000422	SLAHGGLVK
mgv1a009271m	1080		9		0.000102		0.000478		0.000681	0.000420333	FLNWLWTR,EANEHVAER,GVELVVVSPLLR,HAQGFHNVAGEK,IPSGPDAPSDDADEKK,SVSEYKPLFPAIDFSLIENDADTLWELEVR,HVHSSGLSR,DHSAYMSPDLFDAQLTPLGWDQVDNLR,EHLGVHWCDK
mgv1a016370m	99	*	3				0.000243		0.000596	0.0004195	VHIVYTEKPEGQEPEDYHIR,HAASGFSAK,TLTSVLGSEEAAK
mgv1a001108m	907	*	24	0.000338	0.000481		0.000475		0.000383	0.00041925	SLPYDTPAQTFVAYEKPEGIPAIGK,LSFGIDGSK,ATLYLNTLGDGSVTETHK,NPVVASAALVSGIHLLQTTPEIVK,SDDVNVSDVIHEIVASG,KPTGLGAPPPPPTSAADAYER,SSAPVELTEAETEYAVNVVK,IIDGTLLTQIER,KDDDRDEEVDYSPFMGIEK,NYLQNPAEKPFDITSVPR,VILENATVR,ELTPAITVLQLFLSSSK,FGAMVDTLKPR,SPLAQCLLIR,SHTCLLSGVYIGNVK,AITELSNVTTR,FEATDVFFAVTK,QAIVDKNPVVASAALVSGIHLLQTTPEIVK,LLYLLNQGETFTK,ILTAIPEFASFGK,SLMNFLSNILR,ELTPAITVLQLFLSSSKPVLR,SIATLAITTLLK,EVDTSTGE…
mgv1a001103m	314	*	26	0.000371	0.000561		0.000594	0.000136	0.000433	0.000419	SLPYDTPAQTFVAFEKPEGVPTVGK,IDEYGLGPR,VILENATVR,ELTPAITVLQLFLSSSK,KDDDRDDEVDYSPFLGIEK,SHTCLLSGVYTGNVK,AEMVIFEAAR,SPLAQCLLIR,EVDTSTGEADDDGVEDEYQLEDFEVVAADYILK,EFLFGSLDIPLTNFEISLK,AITELSNVTTR,NYIQNPAEEPFNINSVPR,RCLFDTDDEVRDR,FGAMVDSLKPR,TEATEVFFSVTK,LSFGIDGSK,SSAPVELTEAETEYSVNVVK,NPVVASAALVSGIHLLQTTPEIVK,IIDGTLLTQIER,KPTGLGAPPPPPTSAVDAYER,ELSPSSDEVIIVTSSLMK,QAIVDKNPVVASAALVSGIHLLQTTPEIVK,SLMNFLSNILR,…
mgv1a013531m	1549		7	0.000275	0.000163		0.000761		0.000474	0.00041825	QWYLTHYGVDIGR,VLDVVYNASNNELVR,LNTGNYSWGSEAITR,GGADKKEETEEGEAAQEAK,GGADKKEETEEGEAAQEAKK,KLDPHVEEQFSSGR,SAIIQVDAAPFK
mgv1a016727m	1609	*	3		0.000979		0.000138		0.000136	0.000417667	IRHDYFNEEEK,LQALWNHPAGPK,TIHFWAPTFK
mgv1a012994m	104	*	4	0.000772	0.000153		0.000324	0.000518	0.000317	0.0004168	SIGDDTVDTLLTQK,IVHAPIFQK,SLPHLVWDLDSTLPFPSPLATYVAETIR,LGVLVGESQLEELFSR
mgv1a005441m	1935	*	14	0.000372	0.000442	0.000264	0.000281	0.000833	0.000306	0.000416333	GFPISVYNR,GELQSFLIEITADIFGIK,NSDLANLLVDPEFAK,AKLEGNLPLFGFHDPESFVQSIQKPR,IGLAGLAVMGQNLALNIAEK,GDCIIDGGNEWYENTER,VFGDILSDEVVVDK,ERLPANLVQAQR,DYFGAHTYER,GWGLELGELAR,VFGDILSDEVVVDKEQLIDDVR,LEGNLPLFGFHDPESFVQSIQKPR,LPANLVQAQR,ICSYAQGMNLIR
mgv1a005789m	556	*	16	0.000128		0.000406	0.000385	0.000685	0.000471	0.000415	ALIDSTSSEESLKEESGIR,MVALFDHEEVGSDSAQGAGSPVTLDALSR,GGYLEVGVQPYGGGLWHTWFDR,HSYEHFK,AFFQEFSNLDAK,IPTLAIHLDR,QTHLAPVLATSVK,TVDVGAPQLSMHSIR,ITYSFSSDTK,YATNAVTSFLFR,NHSTIVAFAIGK,GGYLEVGVQPYGGGLWHTWFDRDLAIAGR,IPTLAIHLDRDVNEGFK,DGSESYSHR,MLPIAIQR,HNLPVQDFVVR
mgv1a009372m	2264	*	5				0.000614		0.000215	0.0004145	ELLADPSNPSNGISSK,HEAYLLFPVHLDGTLLDNTK,GQSPLATLMDFGSAR,APELWDCPSHADIDER,EFFSTSHVLQIFR
mgv1a012482m	105	*	9				0.000484	0.000162	0.000593	0.000413	IIYGVHDEAK,VPEDLLEEAK,VFQIEYAAK,HSGMAVAGLAADGR,SEATNYESVYGEPIPVK,AVDNSGTVVAIK,IHAVHR,DGPQLYMVEPSGISHR,IIYGVHDEAKDK
mgv1a003086m	68	*	17	0.000295		0.000209	0.000545	0.000528	0.000485	0.0004124	RVELLQLFAR,MLDFDFLCGR,SIGLIGHTFDQK,VTDGIYEGIAIGGDVFPGSTLSDHVLR,APTHIISTISDDR,SEVQFGHAGAK,DLVSSLVSGLLTIGPR,TTQALFYNYK,HPWEDVLYTK,VLIGPATVGGVQAGAFK,VVAIIAEGVPESDTK,IGDTAGTIDNIIQCK,GLTPYEFVESMK,FGGAIDDAAR,SGGMSNELYNSIAR,ETPSVAGIINPGSEGFQK,LYRPGSVGFVSK
mgv1a009326m	1399	*	6		0.000412		0.000568		0.000257	0.000412333	DLDTANIGYQPPIPADQVK,GPPGNGFAPGGEYEEGGYER,KDLDTANIGYQPPIPADQVK,IVGLHQVTAIQSTDITDTWEPLEEGLQTLETTR,SYITYAMSLLQEK,KVSMVTITLSK
mgv1a015230m	959	*	4				0.000644		0.00018	0.000412	KYEVPIDIEVLDILDTAAR,YEVPIDIEVLDILDTAAR,WSIDNLADSGDTFYILHIK,SGSPLIPLVEFR
mgv1a011507m	2283	*	7	0.000107	0.000765	0.000228	0.00027	0.000144	0.000953	0.000411167	HLLGVQFHPESIITSEGR,GVLISPGPGTPQDSGISLQTVLELGPK,YHSLVIEK,SPYGVVHGK,SSLVYYNEGEEDGLFAGLSNPFTAGR,VPLFGVCMGLQCIGEAFGGK,TIVQNFIK
mgv1a012886m	511	*	5	0.000506			0.000254	0.000509	0.000374	0.00041075	ITSPLLEPSSVEK,AIGSGSEGADSSLQEQYNK,LFQVEYAIEAIK,DLTISEAETIALSILK,VSPTYHLYSPSEVEAVIAR
mgv1a019265m	1144	*	17	0.000111	0.001188		0.000373	5e-05	0.000329	0.0004102	TPLENLEPVLR,LNEALADPVEALFDGASNDTWPAIK,STLLNHLFGTNFR,TETEYTVGQAIAAQEASR,TLQSGLSSSASSEVISSENKNEYSSPSTHQK,ETETAVTGFSNELLGFEMDEATK,FFHSIAPGGLAGDRR,SDNCCSTHLIDGDGEFNAGGIDNFMK,IWDAVPKPEAHR,KLADEGQTSGGSAAPQNNPPPPPK,FFHSIAPGGLAGDR,SISADPLASSTWDK,MLSNLENHAR,LDDEADNIESTLSLALVDPK,LLQLVQPAYQFMLGHIR,DIDAHITAVR,FSTLFSHDAESMPR
mgv1a011486m	152	*	3		0.001016		0.000108		0.000106	0.00041	GVIEETVGEGTHFLVPWLQKPFVFDIR,AVVAQFNADQLLTERPHVSALVR,TRPHTFSSVSGTK
mgv1a000357m	306	*	30	0.000123	0.000437		0.000803	0.000264	0.000412	0.0004078	HSIIIADKK,SSLAAEHAASGNFDTAMR,TVQFHHEYPWIVSASDDQTIR,LSFHYLITGNLDK,SQFIDLHMGSHSYLR,YVLEGHDR,GIFEGGLDDTGR,IWNWQSR,KPSLLIPPNPVLSAGDWPLLMVSK,SSVFVAPTLGMPVSQIWVQR,KIDEKDHWYR,TLDVPVYVTK,VWDIGALR,CLFTLLGHLDYIR,GVGGSAVFVAR,GVNWASFHPTLPLIVSGADDR,GPPALIFDFSQLEEK,SGAWDDNGVFIYTTLTHIK,NRPIIIDSTEYVFK,DATQLNYDFR,NDVMGQFHDALYLGDVR,FNLALESGNIEK,SLLPIATDAIFYAGTGNLLCR,RPGANSLNQAPR,ITASVHGLHDIAER,LAAELGENVPSLPEGR,NPF…
mgv1a011013m	2225	*	6	0.000406		0.001079	0.000153	0.000136	0.00025	0.0004048	AGVAAGLPTVGLTTR,EMLQEIGFNGGVPIDEEFFVK,EHTCVFEDSVSGIK,LAPLEAVLFDIDGTLCDTDPLHFDAFR,LWTVLDELDK,HNEDIASILFPDDHER
mgv1a025284m	1034	*	7		0.000757		0.000367		9e-05	0.000404667	DPSQFSKPPLDR,NGLATHLPVPK,SRAEVLEVLEQVSK,VAQSLIDFADSFVFPLEEEK,KMEEGLVPLQQQVR,ALDVCNAVSHGVELVR,LGQIAAAALQQTPIGEGQVR
mgv1a013576m	2113		4	0.000555			0.000279	0.000372	0.00041	0.000404	GQALADEYGIK,NIEQHASDNVNK,TNLNVEEVFFSIAK,INQPDATGAGGQLAQK
mgv1a016232m	1283	*	2				0.000464		0.000341	0.0004025	HGYIGEFEYVDDHR,DIEPWTAR
mgv1a007504m	309	*	5		0.000176	0.000157	0.000819	0.000199	0.000657	0.0004016	QDNVTASTASKPGHELLLFEALR,GYDPEVIDIR,SLKPFDLYTIGNSVK,SDNPVILFEHVLLYNLK,LESYFQSIPGIQMVACSTPYNAK
mgv1a013507m	2113		4	0.00055			0.000277	0.000369	0.000407	0.00040075	GQALADEYGIK,NIEQHASDNVNK,TNLNVEEVFFSIAK,INQPDATGAGGQLAQK
mgv1a013563m	251	*	4	0.000555				0.000372	0.000274	0.000400333	TNMNVEEVFFSIAR,GQALADEYGIK,NIEQHASDNVNK,ITQPDQAAGAAQAAQK
mgv1a009042m	83	*	8	0.000169	0.000801	0.000179	0.000382	0.000453	0.000416	0.0004	HLGVAGLGGLGH,YPIVPGHEMVGEVIK,DTSGVLSPFNFSR,ILYCGICHSDLHSATNEWGFTK,AEAIENLGADDFLVSSDPVQLK,HLGVAGLGGLGHIAVK,AFGLAATDTSGVLSPFNFSR,LITVGLPDKPLELAIFPLVLGR
mgv1a007681m	1589	*	9	7.5e-05	0.000178		0.000529		0.000815	0.00039925	SSVSGIIATVFGATGFLGR,EHGGIMR,ANVVINLIGR,NYSFEEVNHHMAEQLAVIAK,GYPVEFLIQYR,IQPVYVVDVASAIIAALK,VYELGGPDIYTMHQLAELMFETIR,ILNPWAHFAK,ELPEATVVRPAVMIGTEDR
mgv1a009387m	861	*	7	0.000349		0.000555	0.000175	0.000701	0.000215	0.000399	GTIVVDNSSAFR,FGPIAVDK,GAALNAIQIAELLL,KFGPIAVDK,APGVVVIDDR,AHAESVNLQFETPLDEAAAR,AANKFPTPLEVSNKDDVAVGR
mgv1a006927m	1110	*	12	0.000422	0.000167		0.000495	0.000283	0.000624	0.0003982	RPLLESDVSSGNFDGVPR,IMLKPIDDPHVDLIATVGGPLDHK,WQSDVDDPHTFVDLFVSNSEPTLVMR,PHVDLIATVGGPLDHK,AETAFGFGIR,MLESSYNLLFGK,IMLKPIDDPHVDLIATVGGPLDHKVDEK,NSQFIASFYQHVVVQR,VGPLSSSIALAFK,EHLAEGIHWK,FGFGAFGIFPVLMK,SWWKPSFTLSVSAVR
mgv1a001747m	785	*	12	0.00047	0.000186	0.000583	0.000217	0.000526	0.000406	0.000398	TDALDAAGNTTAAIGK,SNSADGNNGFTEALIEEEEGISEHSVIR,AVNEIEPALK,AAVIGDTIGDPLK,TGAATNVIFGLALGYK,AADVGADLVGK,VEQNIPEDDPR,AAVIGDTIGDPLKDTSGPSLNILIK,DTSGPSLNILIK,GFSTSHQPCAYDSTK,KYIEAGASEHAR,ERTDALDAAGNTTAAIGK
mgv1a011253m	373		5	0.000312			0.000471		0.00041	0.000397667	FYCWDTAGQEK,RHLTGEFEK,HLTGEFEK,SNYNFEKPFLYLAR,NLQYYEISAK
mgv1a008742m	213	*	4	0.000165	0.000684		0.000414		0.000325	0.000397	GNSGGGDGGSGGWSEGGDSDESK,CLNNILGGVSFVVLAR,IDGFGPIGALLSGWR,KIDGFGPIGALLSGWR
mgv1a009314m	571	*	4		0.000411		0.000261		0.000512	0.000394667	MSNIVGSYVDSFTPGSAITGYGVGR,KGETVFISAASGAVGQLVGQFAK,ISYVEDVAEGLESAPAALVGLFSGR,IGDLIWGITGWEEYSLIK
mgv1a006722m	882	*	4	0.000138		0.000294		0.000743		0.000391667	SVLGIILGGGAGTR,IINSDNVQEAAR,VDTTILGLDDER,IYVLTQFNSASLNR
mgv1a014343m	2174	*	3		0.000553				0.00023	0.0003915	LVQHQPTQHPTSEELSIGK,ELDALLYDDSLANVPFLILGNK,TTLLHMLK
mgv1a004748m	1318	*	12	0.000117	0.000834		0.000294		0.000317	0.0003905	KLYPNVDFYSGLIYR,MAGYLSHWR,SSICYIDGDEGILR,LYDPGYLNTAPVR,MLSDIGSIDNIPDFIEGVK,HLASSGVDVYTALSGAVGALYGPLHGGANEAVLK,YRVPVSEDGTIK,AMGFPTEFFPVLFAIPR,APTIAAAAYLR,HYMPLR,MAGRPPVLPSSNLSYSENFLYMLDSLGNR,LSEEVFSIVGRDPLIEVAIALEK
mgv1a001899m	481	*	17	0.000404	0.000288		0.00063	0.000271	0.000358	0.0003902	ALSEVAGAPVPYDTVAAVR,LMSSELSGNVIDICPVGALTSKPFAFK,PVASCAMPALPGMK,RTPVAGAR,ISTVAPNLLNVDER,VHFPNPDDAIEVFVDGYPVK,VGYVGPTADFNYDNDHLGAGPETLIELAGGR,VGATFSSSLLRPEVDEK,APFGVAVENFYMTDAITR,KDKDVIFSLVEK,ANVILPASAFSEK,GSGEEIGTYVEK,FATEIAGVQDLGVLGR,SGYIMNTSISGLEK,DALAVVADVIHK,GTESIDVTDAVGSNIR,LNEDINEEWISDK
mgv1a013936m	239	*	2					0.00039		0.00039	EAAISSLNEWLGDPAIGNNPILR,LLALYLSGPENK
mgv1a017601m	963	*	2		0.000635		0.000269		0.000264	0.000389333	GHANIWNSHPK,VCGNPHGLIR
mgv1a002772m	399	*	15	0.00061	0.000223	0.000498	0.00026	0.000315	0.000416	0.000387	RDGSSLTTYEHGFR,DIANYNQLETQDEAQEETGWK,DFQREDELQVK,FYLPGVAPR,YFIHNHLSFR,DGSSLTTYEHGFR,NIIQGGAVPQEVDTDKELIFTYDVTFK,IDDEYRVNMILDNLPVAVLR,NIIQGGAVPQEVDTDK,IENSVYTFHMR,VSNVAENLGEVLR,VMYHKDPETDSAR,LVHGDAFR,VNMILDNLPVAVLR,KPVIDDPVK
mgv1a004316m	246		4	5.6e-05	0.000801			0.000302	0.000388	0.00038675	ESTLHLVLR,TLADYNIQK,TITLEVESSDTIDNVK,IQDKEGIPPDQQR
mgv1a014096m	334	*	4	0.000298				0.0002	0.000661	0.000386333	DAINVEQAFLTMTGEIK,FADDSYVDSYISTIGVDFK,MGNQPTANKPGSTVQIK,ALADELGIPFLETSAK
mgv1a016569m	576	*	2				0.00039		0.000382	0.000386	LVQSPNSFFMDVK,VLSNDYDLLNPPAELEK
mgv11b016088m	1993	*	1	0.000394		0.000419	0.000198	0.000529		0.000385	FSNFDIINVDDILLDLK
mgv1a010409m	1050	*	7				0.000385			0.000385	AHQLVMEGYNWAHEQK,GAGYTFGQDISEQFNHTNNLK,VVTIFSAPNYCYR,QITQVYGFYDECLR,SPVTICGDIHGQFHDLAELFR,EHTFIQFEPAPR,VQEVPHEGPMCDLLWSDPDDR
mgv1a008793m	1655	*	9	0.000248			0.000292		0.000612	0.000384	IVMIGTLTGAQWGLYDAFK,IEMFSPQYYAACSVGGILSCGLTHMTVTPLDLVK,GWVPTLLGYSAQGACK,VSIGLPTTGGVAPVAIEPAKE,IGLLGLFTR,FASFETIVELIYK,SISSGFGVLLK,SEGALGLYK,FGFYEFFK
mgv1a013810m	651	*	6			0.000606		0.000192	0.000352	0.000383333	LLMIGDSGVGK,VNVEQCFEELVLK,ETFTNLSDIWGK,ILETPSLLAEGSAGVK,LAIWDTAGQER,EIDLYSTNQDCIK
mgv1a012369m	2178	*	4				0.000179		0.000586	0.0003825	VVDGDESTFPK,FQWLDDDEIGEIPFVWNFLVGHNR,GKLESTEFSFSR,MDGAVQTVYPR
mgv11b022793m	871	*	1		0.000539				0.000224	0.0003815	VCGNPHGLIR
mgv1a009858m	858	*	11		0.000216	0.000387	0.000321	0.000489	0.000494	0.0003814	SLILWNLTK,VDLKQESEMISEGNGQTAASK,KLYSLDAGSIVHAVCFSPNR,STLAGHSGYVNTVAVSPDGSLCASGGK,LWNTLGECK,IWDLESK,AHTDWVTAIATPIDNSDMIVTSSR,DGFILLWDLAEGK,LWDLQTGATTR,LYSLDAGSIVHAVCFSPNR,FSPNNLQPTIVSGSCDK
mgv1a023189m	469		2						0.000381	0.000381	NVAAFNDEITPER,LTEDQNSLQNVTPGELNQAIDIEK
mgv1a012142m	1175	*	5	0.000346	0.000274		0.000464	0.000309	0.000511	0.0003808	NSVATGEVYPLESEGR,LINHTTGK,EHAPVALGAAGVAAVVAESYAR,LGSYALIGLPSSYTNR,EYGLKPIGDAGPVIEAGGIFAYAR
mgv1a005415m	2074	*	12	0.000248	0.000294	0.000132	0.000779	0.000249	0.00058	0.000380333	VLEDGILDPETTIVAIFPSPMLYAGPTEVQWHAK,RDLYDPDHGKK,DGSFVNMSLPIVLGVDDGVK,LYAGPTEVQWHAK,DLYDPDHGKK,IDLEWVHVIGEGWASPLK,SSLIDPDGGSLVDLAVPEGK,TWGTTAPGLPYVDEAIAQAGNWLVGGDLEVINPIK,NPVHNGHALLMNDTR,NPILLLHPLGGFTK,DPAGMAHPTEK,YYESLQAEDSPTK
mgv1a003078m	1056		17	9.8e-05	0.000467		0.000495		0.000461	0.00038025	FDFSLGDAAYHQETLENLR,GLYPVETISTVGK,MHSNHLLLEEPIR,EDDKVILTPDEGQEASSEILPINFAGLAK,YRPTMPVLSVVIPR,IENVEGLTHFDEILQEADGIILSR,CNMAGKPAVVTR,HPAESTSATNESILK,KLCAVMLDTVGPELQVVNKK,VVDSMTDNLRPTR,IDFLSLSYTR,FVGEPMSHLEAIASSAVR,VFNQDQYFK,AEATDVANAVLDGCDAILLGAETLR,GLFPLLADPR,NSATLAGSLFTLHASQIR,HGDLSQTQIFAK
mgv1a007004m	1038	*	8	0.000142	0.000589		0.000499	0.000285	0.000384	0.0003798	APITTFIVEPFVPHDEEYYLSIVSER,VLSATEGFIHTLDEK,RGGPNYQTGLAR,LVVKPDMLFGK,ALLIGGGIANFTDVAATFNGIIR,SGLVALNLDLAQVAAFVK,KWGDIEFPLPFGR,WGDIEFPLPFGR
mgv1a008933m	538	*	11	0.000251	9.9e-05		0.00059		0.000578	0.0003795	NGVEEIYPLGPLNEYER,AIVNVISNPVNSTVPIAAEVFK,DDLFNINAGIVK,EVDVPVVGGHAGVTILPLLSQIKPACSFTQEETK,IQNGGTEVVEAK,MNPLVSVLHLYDVVNTPGVTSDISHMDTGAVVR,EVDVPVVGGHAGVTILPLLSQIK,GFVGQTQLEDALTGMDLVIIPAGVPR,LLGVTMLDVVR,VAILGAAGGIGQPLSMLMK,ANTFVAEVLGLDPR
mgv1a010242m	2273		1					0.000379		0.000379	VLDVDLSWR
mgv1a010002m	815	*	7		0.000219		0.00051	0.000371	0.000409	0.00037725	HMVDPDMVR,EVAFAGFEIPIQMDVSAEK,SAFHDTALISSGDLSYLGGEWR,KANGLPEHEK,VQICMGLLKPFK,FTYPGIDGHPPPGSAPLIEDFSLSLFPGDR,VLDVDLSWR
mgv1a019975m	1999	*	4				0.000377			0.000377	IYGSYEALLDDPEVDAVYLPLPTSLHIK,TVHTCFTFAADKNFLETDIR,VKPDLDALGALGDVGWYCTR,FHDFVIPFEENK
mgv1a003711m	1491		16	0.000211	0.000188	0.000112	0.000796	0.000354	0.000598	0.0003765	NVVPDVWQVLDK,FGIDPNNAFAFWDWVGGR,NITGLDPETTLVVVVSK,GEVVSNHDELMSNFFAQPDALAYGK,GASSIDQHFHSAPIEK,ENVPHHLVTHK,FLANVDPVDVAR,AHVDDIKK,AEPVEGFNFSTTALLTR,SVLHVALR,FAPHIQQVSMESNGK,HMVAVSTNLTLVEK,ALTNVIAVGIGGSFLGPLFVHTALQTDSEASEFAK,EWISAALGPEAVAK,KKAEPVEGFNFSTTALLTR,APSALICETQPWK
mgv1a021784m	814	*	24	0.000391	0.000232		0.000459	0.00035	0.00045	0.0003764	NVVSAHLDSGR,STASLVEAFR,GMIEDALEVATDPDYR,PMYLLGYLANQSR,SVGADYEVADGERLPLAVK,SVDEQGVEDAFELLYEINER,QANDLSGLLLLYSSLGDAEGITELASLAK,KQWVVAGADDMFIR,GNYPPAAEYAQHADR,SFEVTELPVR,SVGADYEVADGER,IWHATTYR,VSEIVDLWR,GVNCVDYFTGGDKPYIITGSDDHTAK,IWNLGSPDPNFTLDAHLK,HNEIQTVNIK,NLYWADSGDLVAIASDASFYILK,VFEAHTDYIR,AAESLADPEEYPNLFDEWQVALSVEAK,TGLWVGDCFIYNNSSWR,IPEAALMAR,DTNTFASASLDR,LENTLNYGLER,NNVAFLCLFMLGK
mgv1a000936m	2244	*	29	0.00032	0.000379	6.8e-05	0.000482	0.000472	0.000535	0.000376	IAEFLKPGSTVK,LQAETDSGEFWVLFGGFAPIAK,KAAIQAAEDFVTSQNRPK,IYQFNGANSNIQER,ALEVIQFLK,YHEGTCDVAIVDDGK,TVELDAVLGGR,FLSYFKPCIIPLEGGIASGFK,GLNDETYTADGVALIR,GGAYLYDIHFWLGK,LIQGYETHSFK,KPEEEEFETR,EGTESSSFWFALGGK,KVMLLFGGHGAEER,ASFDSWPSGSAPSVAEEGR,ASALAALNSAFSSSSSPK,FKPCIIPLEGGIASGFK,FYSGDSYIILQTSPGK,EAYLSDEEFESVMGMPK,SENPVTGIDFK,DPHLFTFSFNK,EPPQFVAIFQPMVILK,SAPVNEEVPPLLEGGGK,IENFQPVPLPK,SSLNHDDVFILDSK,VMLLF…
mgv1a003701m	1491		16	0.000211	0.000188	0.000112	0.000795	0.000353	0.000597	0.000376	NVVPDVWQVLDK,FGIDPNNAFAFWDWVGGR,NITGLDPETTLVVVVSK,GEVVSNHDELMSNFFAQPDALAYGK,GASSIDQHFHSAPIEK,ENVPHHLVTHK,FLANVDPVDVAR,AHVDDIKK,AEPVEGFNFSTTALLTR,SVLHVALR,FAPHIQQVSMESNGK,HMVAVSTNLTLVEK,ALTNVIAVGIGGSFLGPLFVHTALQTDSEASEFAK,EWISAALGPEAVAK,KKAEPVEGFNFSTTALLTR,APSALICETQPWK
mgv1a002762m	2120	*	17	0.000281	0.000167		0.000165	0.000566	0.000692	0.0003742	LVSVADVVTEHWATYGR,FVFDAMHAVTGAYAK,ASASGSPSATVAQSPELK,FVFDAMHAVTGAYAKPIFVDK,FNYSSGQPAPESITDK,IMYGDNGPAFGAASDGDGDR,KLNLPFFEVPTGWK,FNYSSGQPAPESITDKIYGNTLSISEIK,IYIEQFEPEASK,HDVDAQIALKPLIDLALSTSK,FFEVPTGWK,GGVLVLGGDGR,LGASPDSILNGVPLEDFGHGHPDPNLTYAEDLVK,DGIMSTPAVSAVIR,IYGNTLSISEIK,GFFVTPSDSVAIIAANAEEAIPYFK,LNLPFFEVPTGWK
mgv1a010414m	990	*	10	0.000958	0.000341	0.000203	0.000289	0.000257	0.000189	0.000372833	QVYAETYGEDLLK,ADAKDEYLSILR,AQINATLNQYK,YGGDDVNLILAK,ALDKELTSDFER,SLEEDVAHHTSGDFRK,DTTGDYENMLLALLGHEEEA,SLEEDVAHHTSGDFR,AFSGWGTNEGLIISILGHR,KLLVPLVSSYR
mgv1a012115m	363		4				0.000404		0.00034	0.000372	MDGYQDTLYAQTHR,KPMDNQQNTVTAQGR,NTAGPEGHQAVALR,HQAVALR
mgv1a001049m	2255		21	0.000232			0.000484	0.000311	0.000458	0.00037125	GMIEDALEVATDPDYR,SVGADYEVADGERLPLAVK,GKYPPAAEYMQHADR,SVDEQGVEDAFELLYEINER,QANDLSGLLLLYSSLGDAEGITELASLAK,DVVSAHLDSGK,KQWVVAGADDMFIR,IWHSTTYR,SFEVTELPVR,VSEIAALWR,SVGADYEVADGER,IWNLGSPDPNFTLDAHLK,HNEIQTVNIK,EHLNSVAHFLESR,VFEAHTDYIR,IPEAALMAR,TGLWVGDCFIYNNSSWR,DTNTFASASLDR,LENTLNYGLER,NNVAFLCLFMLGK,STASLIEAFR
mgv1a023841m	1231	*	8				0.000428		0.000314	0.000371	AHQLVMEGYNWAHEQK,GAGYTFGQDISEQFNHTNNLK,VVTIFSAPNYCYR,QITQVYGFYDECLR,EILMLESNVQPVK,SPVTICGDIHGQFHDLAELFR,EHTFIQFEPAPR,VQEVPHEGPMCDLLWSDPDDR
mgv1a013777m	70	*	7	0.000428	0.000169		0.000431	0.000192	0.000633	0.0003706	ETFNHLASWLEDAR,IQDGAFDVSNESYGIK,SCLLLQFTDKR,TAQNVEEAFIK,VGYGGIQGPSEGR,FQPVHDLTIGVEFGAR,LQIWDTAGQESFR
mgv1a017021m	466	*	1		0.00037					0.00037	GGHGHDEPYYLHAK
mgv1a002903m	1056		17	9.6e-05	0.000454		0.000481		0.000448	0.00036975	FDFSLGDAAYHQETLENLR,GLYPVETISTVGK,MHSNHLLLEEPIR,EDDKVILTPDEGQEASSEILPINFAGLAK,YRPTMPVLSVVIPR,IENVEGLTHFDEILQEADGIILSR,CNMAGKPAVVTR,HPAESTSATNESILK,KLCAVMLDTVGPELQVVNKK,VVDSMTDNLRPTR,IDFLSLSYTR,FVGEPMSHLEAIASSAVR,VFNQDQYFK,AEATDVANAVLDGCDAILLGAETLR,GLFPLLADPR,NSATLAGSLFTLHASQIR,HGDLSQTQIFAK
mgv1a005364m	1719	*	14	0.000308	0.000511		0.000433	0.000165	0.000425	0.0003684	LKPPFPANAGLYGCPTTVTNVETVAVSPTILR,LEEIDMLQEVTK,RGPEWFASFGR,LFCISGHVNKPCTVEEEMSIPLK,DICEDVLMDFDALK,GGWDNLLAVIPGGSSVPLITK,ASAAYIYIR,AVQSGLGTAAVIVMDK,KEAYDAGLLGK,STDVVDAIAR,THFGGLKDEDR,GTDWIVNEMK,GPEWFASFGR,IFTNVYGLHDPFLK
mgv1a001019m	2255		21	0.00023			0.00048	0.000309	0.000454	0.00036825	GMIEDALEVATDPDYR,SVGADYEVADGERLPLAVK,GKYPPAAEYMQHADR,SVDEQGVEDAFELLYEINER,QANDLSGLLLLYSSLGDAEGITELASLAK,DVVSAHLDSGK,KQWVVAGADDMFIR,IWHSTTYR,SFEVTELPVR,VSEIAALWR,SVGADYEVADGER,IWNLGSPDPNFTLDAHLK,HNEIQTVNIK,EHLNSVAHFLESR,VFEAHTDYIR,IPEAALMAR,TGLWVGDCFIYNNSSWR,DTNTFASASLDR,LENTLNYGLER,NNVAFLCLFMLGK,STASLIEAFR
mgv1a024691m	2011	*	2		0.000574		0.000162			0.000368	SGFIDDKELQALLSGYNQSFGMR,TVHLLMYNFTNSNVR
mgv1a013549m	884	*	3	0.000553		0.000293	0.000347	0.000371	0.000272	0.0003672	SAFSKPESLAEATVR,RPWPELLDR,AFFTGISETVR
mgv1a000998m	2255		21	0.000229			0.000477	0.000307	0.000452	0.00036625	GMIEDALEVATDPDYR,SVGADYEVADGERLPLAVK,GKYPPAAEYMQHADR,SVDEQGVEDAFELLYEINER,QANDLSGLLLLYSSLGDAEGITELASLAK,DVVSAHLDSGK,KQWVVAGADDMFIR,IWHSTTYR,SFEVTELPVR,VSEIAALWR,SVGADYEVADGER,IWNLGSPDPNFTLDAHLK,HNEIQTVNIK,EHLNSVAHFLESR,VFEAHTDYIR,IPEAALMAR,TGLWVGDCFIYNNSSWR,DTNTFASASLDR,LENTLNYGLER,NNVAFLCLFMLGK,STASLIEAFR
mgv1a007650m	220	*	7	0.00045			0.000151	0.000603	0.000259	0.00036575	VISNLANYGNTSAASIPLALDEAVR,IVDTNDEWISVR,HLNATMK,NNPLAYDITAACSGFVLGLVSAASYVR,NVLVIGADALSR,AGLTGSNIDWLLLHQANQR,DSLTDLAAEAAK
mgv1a010987m	1398	*	10	0.000305	0.000121	0.000216	0.000613	0.000273	0.000651	0.000363167	AGAAVIDVGTNAVDDPSKK,VPGLAVVIVGK,SFDIDLPEDVSQSDLITK,VAGWITPVPGGVGPMTVAMLLK,ADATVTVVHSHTK,LVGDVDFEEASK,LHQLNANPDVHGILVQLPLPK,AGAAVIDVGTNAVDDPSK,DVDGFHPLNIGK,SNIVGLPVSLLLLK
mgv1a005054m	623	*	12	0.000361	0.000143	0.000128	0.000424	0.000727	0.000386	0.0003615	TPEMSAMHQDTSSDLR,LTSGMYLGEIVR,LAAAGIFGVLK,MLISYVDNLPTGEEEGVFYALDLGGTNFR,ELGFTFSFPVMQTSINSGTLMR,SGEMVINMEWGNFR,VAALVNDTIGTLAGGR,GVFYALDLGGTNFR,NILEISNTSLK,SSHLPITDYDHALDVESLNPGEQIFEK,LANFVAEEEQIFHQPPGK,RVVVELCNIAATR
mgv1a009313m	1261	*	1		0.000822		0.000174		8.5e-05	0.000360333	TPISGGVQSATSAHGLPR
mgv1a009045m	1201	*	5	0.000338		0.000179	0.000637	0.000227	0.000416	0.0003594	VSVGLPTTGGGSSAPAQK,FGFYEYFK,VELFSPAYYAACTAGGILSCGLTHMTVTPLDLVK,SISSGFGVLLK,FATFENIVEAIYK
mgv1a001027m	1548	*	27	0.000363	0.000235	7e-05	0.000481	0.000398	0.000601	0.000358	YGAVWTGDNSADWDHLR,IILLGLSTQPK,QYTSVTGTSALPQSFAIAYHQCR,MVTIVDPHIK,VDITWGPLLLR,FDEHDIPYDVLWLDIEHTDGK,PLWMEFPSDEK,LKIDEDQTLAPPR,DALHHGDVEHR,VLSLNSNGLFDFEQLK,HDPFEVFVR,MVTIVDPHIKR,TFEFQQGSYIHR,RFEVPDVIVPEFLNK,FDEHDIPYDVLWLDIEHTDGKR,MLFPNPEEMQNK,GGPGPSVLTIR,KVDITWGPLLLR,LFNLDVFEYAHDSPFGLYGSVPFMTSHGK,LTSSNAGPATAGDHK,RREPWLFGER,FEVPDVIVPEFLNK,WYQLGAYYPFFR,WNYRDEEDVYNVDAK,ELHNAYGYYFHMATAEGLVK,HVSVYLPGDES…
mgv1a013771m	1221	*	4		0.000506		0.000357		0.00021	0.000357667	VHGHPLSPAAR,YLGGEEYSLADLHHIPIISNLFK,MAIIGQWLEVEAQK,EPFISINPFGQVPGFEDGDLTLFESR
mgv1a011691m	1481	*	5				0.000387		0.000325	0.000356	GPAPFNLEVPTYTFLEENK,ITYDEHNHER,AFAYFVLTGGR,KGPAPFNLEVPTYTFLEENK,HGSHYDISGR
mgv1a016943m	627		1		0.000356					0.000356	AGAADHHGPPK
mgv1a012326m	1015	*	4				0.000475		0.000233	0.000354	GPPGNGFANGEFEDGGYEGNR,IADLHQITAIQSTDITDTWEPLEEGLQILETTR,SYITYAMTLLQEK,KVSMVTITLSK
mgv1a006812m	201	*	8	0.000349	8.3e-05	0.000296	0.000386	0.000561	0.000447	0.000353667	DWLSSYETLTTFVVPR,VGTLDSLLSLSDDLSK,ANSFIEGVSHK,YWVASLPVGQGTSASSLWSR,YGLPPSFLSVVLAPSLK,GEDEVGMGGFGGDSDAHPYVSFTVNLV,ETVDGIHVQIAR,DLSNMVKPQDIITTEHLTTLLAVVPSYSQK
mgv1a005758m	2213	*	14	6.4e-05	0.000302		0.000384		0.000659	0.00035225	VQLGNITVDMVLGGMR,PAGEPLPEGLLWLLLTGK,YWEPTYEDSLNLIAQLPIVASYVYR,VVPGYGHGVLR,ALGLALERPK,FYTVLFGVSR,MVSNLYEVVPPILLELGK,AIVPDHVYK,HLPNDPLFK,NPWPNVDAHSGVLLNYYGLTEAR,SVTMEWLENYVK,NGQVIPMDDSLDYGANFAHMLGFNDPGMLELMR,GMTGLLWETSLLDAEEGIR,TIDALPVTAHPMTQFATGVMALQVQSEFQK
mgv1a007445m	225	*	11		8.7e-05		0.000407	0.000296	0.000617	0.00035175	DLAHIEEHMK,RAEGGFLGADVILK,TALYDFHVAHGGK,MVPFAGWSMPIQYK,SLLALQGPLAAPVLQHLTK,TGYTGEDGFEISVPSENAVDLAK,GGDVSWHIHDER,DKDLAHIEEHMK,LVIADVAGLAPGTGCLTVFTNEK,VGIFSSGPPAR,AEGGFLGADVILK
mgv1a013915m	1471	*	6	0.000291			0.000146	0.00039	0.000574	0.00035025	GNIPYFETSAK,EGTNVEEAFQVIAK,SFDNLNNWREEFLIQASPSDPENFPFVVIGNK,LFTLQIWDTAGQER,SGEEEEIYLPDTIDVGSSSQQR,FQSLGVAFYR
mgv1a014750m	1872	*	3	0.000335			0.000505	0.000225	0.00033	0.00034875	HVFPDLR,GLFFDLGHPLLNR,AAGIGAVHAVSR
mgv1a005979m	797		9	0.000649	7.7e-05		0.000228	0.000435	0.000352	0.0003482	KVQYQNSLVEAAWPLGSAIEAVS,KPGLSGYAK,NLFVASFFFDR,VHVFCFNQQLELVPMGK,ISDGEESYVQEMFLK,YAVIFDAGSSGSR,VHPADFEDAAKR,DPEAAAHSLSDLLEK,AAEAGFVDPSLPVAK
mgv1a004310m	737	*	11	0.000337	0.000133	0.000478	0.000226	0.000604	0.000305	0.000347167	LLINGQFVDAASGK,HNDEIAALETWDSGK,SNLKPVTLELGGK,YGLAAGVFTSNLDTANTLTR,DEIFGPVQTILK,TTAAAALEEPIKPPVNVK,AVELAHFALFFNQGQCCCAGSR,AGTVWINCFDTFDATIPFGGYK,TGEVITHVPEGDAEDINR,VGPALACGNTIVLK,SGMEQGPQIDSEQFEK
mgv1a007303m	834	*	11	7.3e-05	0.00026		0.00066		0.000395	0.000347	IHDLIGVNTDVPAPDMGTNAQTMAWILDEYSK,MGAFTLGVNR,LTDFDGADSMDSNDVLTHECDVLIPCALGGVLNR,FIIEAANHPTDPDADEILSK,FHGHSPAVVTGK,VIAVSDITGAVK,GVVYATEALLAEHGK,YHPEVDPDEVNALAQLMTWK,TAVADIPYGGAK,DDGTLVSYVGFR,NLNGIDIPALIQHK
mgv1a012995m	1576	*	5	0.000515			0.000129	0.000173	0.000571	0.000347	AVVTLDSIEIFK,LFEDADDIEDELGIGPLSHVV,THEWLPSKPTVFFSCK,HVLYTFK,GEESWQPLTELQNIK
mgv1a004465m	72	*	9	0.000114	0.000542	0.000243	0.00023	0.000613	0.000338	0.000346667	ETDADITVAALPMDEK,KPVPDFSFYDR,SVLGIILGGGAGTR,VDTTILGLDDER,IINSDNVQEAAR,DKFPSANDFGSEVIPGATAMGLR,IHHSVVGLR,AKPAVPLGANYR,IYVLTQFNSASLNR
mgv1a015785m	728	*	3	0.000205	0.000487					0.000346	RGHVSAGHGR,DNAPLIDVTQFGYFK,GHVSAGHGR
mgv1a017317m	89		1	0.000366				0.00049	0.00018	0.000345333	GTAAAAAANLR
mgv1a019415m	89		1	0.000366				0.00049	0.00018	0.000345333	GTAAAAAANLR
mgv1a017627m	2290	*	1	0.000461					0.000227	0.000344	EGDILTLLESER
mgv1a022220m	1316		2	0.000177		0.000377		0.000476		0.000343333	LVFLGDQSVGK,DSSVAVIVYDVANR
mgv1a016200m	589		5				0.000345		0.000338	0.0003415	RVLMSAPLSGDLR,WVIHIER,VNGSTVNVGIHPSK,AHFTAPSSVR,KAHFTAPSSVR
mgv1a005078m	1639	*	14	6e-05			0.000607		0.000357	0.000341333	LTSLPDSISHCR,RWDQIVLEEEQK,LLEELDASFNK,RANEGQVQPQTGLLTR,SNTDQYLNQQL,LTYLPTNIGFELVHLK,LLDLHFNEINAIPNSIGK,FKVDQNPLEVPPKEVVAGGVEAVK,SAVADVAQTR,TLGTRPDHETIEVAR,RWDQIVLEEEQKR,STSWLSDVVSNVSGSVSGYLGGAGK,FKVDQNPLEVPPK,ELDLSNNQIHALPDK
mgv1a013931m	568	*	4	0.000146	0.000518	0.000309		0.00039		0.00034075	LVFLGDQSVGK,AGFNIKPLFR,DSSVAVIVYDVANR,GSDVIIVLVGNK
mgv1a004632m	311	*	12	0.000116	0.000275		0.000408	0.000389	0.000514	0.0003404	HTSSHNFSAK,SGGLLDVQHDMEALKK,AGTTFASAIQIGDPVSIDR,TVVVSTAHGLK,ADFGSVMDVLK,HCGISHTGSFK,EVTSELPIYLANSLNSLR,YANPPVHVK,KEWVLPEIDSDDIVSAFEGNSNLFWAER,SGGLLDVQHDMEALK,LVCAQAANANPLYLHYK,YVPFNAEPTSTESYSLDEIVYR
mgv1a001311m	2229	*	23	0.000107	0.000169		0.000591		0.000491	0.0003395	YATPVLLSADVR,EFQVNESFPFPIALSWK,AVEKEFEMALQDR,TFTPTQVLGMVFSDLK,AVIDAATIAGLHPLR,KQHQDTLPK,SLPFLVTEGPDGYPLIHAR,ALAEAGLTVENIHSVEVVGSGSR,EFEMALQDR,LIHETTATALAYGIYK,DFDEALFQHFAAK,ILAHSFDR,PAVKPATPEAAPSPASSQGGEPHSHGAEK,VLSANPEAPLNIECLMEEK,NAVEAYVYEMR,FLGTAGAASSMMNPK,DEFEQISSPILER,EATKMETDEAPGATPSTTETDVNMQDAK,FDHIDVAEK,LNDKYHEFVTESDKEQLISR,RDEFEQISSPILER,GSAPDTQNGAADNQQSTVVFPK,LQEVEDWLYEDGEDETK
mgv1a010032m	154	*	7		0.00022		0.000326	0.000124	0.000684	0.0003385	EMQQWYVLSK,YCLVESVAHYSEIVNVLR,VVLTSSVAAVAYNSKPR,TQHLLALDGAK,SLGVEFTTLK,DVANAHILAFENTSASGR,KTQHLLALDGAK
mgv1a012906m	415	*	3	0.000381		0.00027		0.000511	0.000188	0.0003375	ITQLTDNVYICR,YYLHQHTIQLGQPSTVK,SGSAADSQIVSDYVR
mgv1a012922m	1523	*	3	0.000381		0.00027		0.000511	0.000188	0.0003375	SGSAADSQIVSDYVR,ITQLTDNVYVCR,KFYPGDTLPLWHEEIEAQNSLLDIVAAASPEPMIT
mgv1a010776m	284	*	6	0.000298	0.000118		0.000499	0.000133	0.000636	0.0003368	EWSQFHVFSDHK,ESVDGEWQEVTTVDQ,IDQAHPVGVTSVSWAPSMAPGALVGSGAFEPVQK,DVAWAPNLGLPK,SSVNSIAWAPHELGFCLACGSSDGNISVYTSR,IETGHSNVVHDVAMDYYGK
mgv1a001629m	1617	*	12		0.000455		0.000328		0.000227	0.000336667	FLLPASECEYALDSLLDELATDQWPVAPGNR,IIALVGGPCTEGPGAIVSK,KDDPASFTLNPCFSLFPQIMFNLR,QLVSQGHVLDVFASALDQVGIAEMK,TGGGPSPLAGAGPNSGINR,WVDSSLGNEDLVQGFDQEVAAVVLAR,KGPAVANTVIGQGNTTAWK,NMGYQNQQGHEPFAQLLQSPHDEAQLIIR,RSQFVQVFNNSPDETAYFR,SQFVQVFNNSPDETAYFR,KAVHFYDELGK,TGGLVVLAESFAHSVFK
mgv1a012403m	1651	*	2	0.000239		0.000507		0.000481	0.000118	0.00033625	IQELNVYEINER,LQQIIFPFK
mgv1a007042m	1065	*	6				0.000322		0.00035	0.000336	LNIHEYQGAELMGK,MLGQILVTK,AILVNIFGGIMK,LHGGTPANFLDVGGNASESQVVEAFK,FNFDDNAAFR,SAGPLIIACK
mgv1a004899m	1022	*	12	5.9e-05	0.000352		0.000597	0.000319	0.000351	0.0003356	LAEVYGQVK,STCTINYGSELPLAQGINFG,TLNEAIEINNSVPQGLSSSIFTR,LLLHESVYQK,ILAEGIGEVQEIVDMCDFAVGLSR,RPEIIFK,SVLFAAVGTAGQR,KEHDFLK,RLLLHESVYQK,GTLIGPLHTR,VGLMVQQTVNQR,NNLPGAIFTAFCGGAEIGQAIAK
mgv1a005893m	914	*	9		0.000153		0.000226	0.000518	0.000444	0.00033525	AAGITAAPKPNLVAAAAPSAAAAAPVVSPPK,IESPAAPAVAAAPPTPGK,AAAQSSPAPAPPVEQSAPVAAK,SFPEIPGSNVVPFTAMQSAVSK,MLVNVTADHR,VGYPIATDALDALYEK,AVAMALVQHPVVNATCK,IIYGADLAAFLQTFSK,EIFMPALSSTMTEGK
mgv1a011651m	1595	*	7	0.000109			0.000603	0.000146	0.000483	0.00033525	FSLSVPSSTGMALTATGIK,AAISFNVPDNK,LSDFGNSFSIGSVHR,KDQIFVGDLSTQYR,DQIFVGDLSTQYR,SVATLSAEYDTK,ASYAHLVNPVTGTEVAAEMTHR
mgv1a017178m	1882	*	1				0.000335			0.000335	HLFYHDADALR
mgv1a015207m	1007	*	1	0.000182				0.000487		0.0003345	MGLEGLPDGTK
mgv1a008937m	2256	*	6				0.000379		0.000289	0.000334	LGLWGLFTR,IELFSPQYYAACTFGGILSCGLTHMAVTPLDLVK,GWVPTLLGYSAQGACK,SISSGFGVLLK,SEGALGLYK,FGFYEFFK
mgv1a003301m	1143	*	10		0.00042		0.000381		0.000199	0.000333333	VMQALGVLLNLK,GLEIDPNNDALK,KGAVQFFMK,GGGPGSNPFGEAFGPEMWVR,AIELDDEDISFLTNR,KDFDTAIDHYSK,SGLADAEAASSR,GNAAFSAGNFDDAVAHFTDAIGLAPTNHVLYSNR,LGAAHMGLR,FSEALSDAEK
mgv1a014906m	1316		2	0.000172		0.000366		0.000462		0.000333333	LVFLGDQSVGK,DSSVAVIVYDVANR
mgv1a014263m	1831	*	5	0.000307			0.000232	0.000412	0.000379	0.0003325	NGLEADELEALYKK,NGLEADELEALYK,LNALNSAAVADEDDDDEDDE,GALDGGLDIPHSDKR,SLDAEVHRK
mgv1a007682m	441	*	10	0.000376	8.9e-05		0.000265	0.000302	0.000629	0.0003322	GLTESDVDSFVEDVLVNGK,IAGNWYGYVTPGDVHELLDK,VEEVEKVEEPK,LANGTTVISEEK,CGVCGPILIEK,SHESWPSR,MTGSYVFVCAHNNR,LTICEAGDDVK,HVFLCYK,LSDGDVLIFPEMVVYR
mgv1a020075m	1509	*	1						0.000331	0.000331	SGFFYFISGATGHCEK
mgv1a012491m	1612	*	8		0.000143		0.000424	0.000162	0.000593	0.0003305	IIYGVHDEAK,IHAAHR,VFQIEYAAK,HSGMAVAGLAADGR,SEATNYESVYGEPIPVK,AVDNSGTVVAIK,DGPQLYMIEPSGISYR,IIYGVHDEAKDK
mgv1a013361m	1465	*	8		0.00032		0.000272		0.000399	0.000330333	EVLSSSEDKKETIEKPVKPVSDE,DEEEDEDSKPAADDEDTGAQIAPIVK,RDEEEDEDSKPAADDEDTGAQIAPIVK,DKIEEIAESQSK,HLVLSTMSVQEHQGNEK,ETIEKPVKPVSDE,ICANHLVLSTMSVQEHQGNEK,ESGDSEEADTAASLIEK
mgv1a013887m	1091	*	1	0.00029		0.000308		0.000389		0.000329	ILYSSVVYPHNYGFIPR
mgv1a005859m	179	*	9	6.4e-05	0.000228		0.000517		0.000506	0.00032875	KSELLIEPR,ATFVIGYAVPLQDFLFESAAGAR,HLLAELPPR,YYAISLVKPLAK,NVAPEHNVPFQVHYK,VLLAFTPTQFDHLSLVK,SYVPLEVSPTELPNSPNETK,VEYQSKPTASGVSSFK,SPYSNSPIVIHFENNHPFAVVEELER
mgv1a011567m	1835	*	5				0.000327			0.000327	AFAYFVLTGGR,KGPAPYNLEVPTYSFLEEHK,IVYDEHNHER,GPAPYNLEVPTYSFLEEHK,LANSVDLASLRDPQEDAIR
mgv1a015762m	1992	*	5	0.000411	0.000487		0.000207		0.000202	0.00032675	RGHVSAGHGR,NQFHCPIVNIEK,GNAGGMHHHR,DNAPMIDVTQFGYFK,GHVSAGHGR
mgv1a013159m	1362	*	5				0.000395		0.000258	0.0003265	DITAEMFNK,ASGLENGSEVTR,LRQELEQLKR,FLLQSVITTPGLTAK,MFVDSHDKLPEVK
mgv1a020054m	817	*	1		0.000326					0.000326	TINLEDVIATMTSLVFDDYVNPQTVILTK
mgv1a004399m	985	*	11				0.000314		0.000335	0.0003245	FKDYTPSTSDAAPAPEAPSAPTPPK,VDSTTSSPLDYTDIPHSQIR,QEVSEVPVTSAEPK,LAEDHNVSLSSIK,VIPGIGPDQFK,ISVNDLVIK,AKENTLKPADYEDGTFTVSNLGGPFGIK,KLAEDHNVSLSSIK,KVPQCNSSWTNDYIR,ADIEDYLASHSK,VIDGAIGAEWLK
mgv1a012705m	2241		7		0.000294		0.000374		0.000305	0.000324333	KQHVPIEEYKENLR,FLSDGLHLTPEGNGVVFGEVVK,MRPQIVVFGDSITQQSFGSGGWGASVADIYSR,SPNTLVVLITPPPVDQQGR,TNEVTGTYAEQCVALAK,ELGLPSINLWSK,IFDEAGFSDLPFDFPQHSDIDGEHPEK
mgv1a012043m	2110	*	8	0.000342	0.00027		0.000516		0.000169	0.00032425	GTKPWVSLPK,EVIAILMQR,LHSIRDEEAK,HWMLDK,GSFETVHIQDSTGNEFATR,FDVGNVVMVTGGR,LGGAFAPKPSSGPHK,LSNVYTIGK
mgv1a008776m	622	*	9	0.000413	0.00049	0.000175	0.000125	0.000332	0.000407	0.000323667	SNYMSAGQISVPIVFR,MAVPQVEDIVR,DALNSALDEEMSADPK,GPNGAAAGVGAQHSQCYAAWYASCPGLK,VFVMGEEVGEYQGAYK,EGISAEVINLR,MVGYALQAAEILAK,DVTITAFSK,LVTLEEGFPQHGVGAEICATVVEDSFEYLDAPVER
mgv1a003938m	1055	*	9	0.000108	0.000643		0.000191		0.000347	0.00032225	GNPTVEVDLITEDDSLYR,QPNDGSHVLTPGSLANLYR,SSLQSSVDIQIVGDDLLVTNPK,VNQIGTVTESIQAALDSK,MGSEVYHILK,IEEELGNVR,SGETEDNFIADLSVGLASGQIK,AAGWGVMVSHR,GVLNAVHNINSLLAPK
mgv1a014177m	878		1			0.000322				0.000322	LVFLGDQSVGK
mgv1a021743m	506	*	11	7.9e-05	0.000187		0.000594		0.000427	0.00032175	IHDLIGVNTDVPAPDMGTNAQTMAWILDEYSK,FIIEAANHPTDPDADEILFK,MGAFTLGVNR,GLTFAIQGFGNVGSWAAK,NPNGIDIPALLQHK,GVVYATEAVLAEHGK,VVAVSDITGAVK,YHPEVDPDEVNALAQLMTWK,TAVADIPYGGAK,DDGTLVSYVGFR,FIIEAANHPTDPDADEILFKK
mgv1a004397m	1115	*	7		0.000202		0.000314		0.000447	0.000321	STCHGISAASGK,VLQTDIEADHPPKPAADPALAAADK,DIFSAIGWIPPAK,TMNAIQEVYTIAR,NSYGLFSNEFLHR,SLEDMSGENEEEAPAS,APAYEVDPIASTAPQADYLWR
mgv1a009946m	2223	*	2		0.000545		9.2e-05			0.0003185	IAKPEKPSDTEKPQANK,CSHGGCVISPSNYIAHEGR
mgv1a013716m	2101	*	5				0.000356		0.000279	0.0003175	SKDSTDGSEQALIDELK,DSTDGSEQALIDELK,AAAGAPDILGDCPFSQR,LHLINTDDKPQWFLEVNPEGK,ALDEHLSTK
mgv1a007922m	191	*	12	0.000613	9.1e-05	0.000163	0.000193	0.000617	0.000227	0.000317333	MAEDIIIDFSK,AGDYAEVYSDPSK,FSEHEPGVTHVLVTGGAGYIGSHAVLR,MPITENTPQVPINPYGK,DYIDVTDLIDAHVK,VTIVDNLSR,YFNVIGSDPLGR,RPPVISPSTK,TSDMAVMILR,VGIYNVGTGK,ILQELYPEPGR,LQFIYADLGDAQAVNR
mgv1a012882m	715	*	4				0.000382		0.000249	0.0003155	ITSPLLEPSSVEK,AIGSGSEGADSSLQEQYNK,VSPNYHLYSPTEVEAVIAR,LFQVEYAIEAIK
mgv1a012406m	2241		7		0.000283		0.00036		0.000294	0.000312333	KQHVPIEEYKENLR,FLSDGLHLTPEGNGVVFGEVVK,MRPQIVVFGDSITQQSFGSGGWGASVADIYSR,SPNTLVVLITPPPVDQQGR,TNEVTGTYAEQCVALAK,ELGLPSINLWSK,IFDEAGFSDLPFDFPQHSDIDGEHPEK
mgv1a015884m	2288		1						0.000312	0.000312	SLAHGGLVK
mgv1a012041m	95	*	5		0.000541		5.7e-05		0.000337	0.000311667	TLQALQYVQDNPDEVCPAGWKPGEK,GLFIIDKEGVIQHSTINNLGIGR,SGGLGDLTYPLVSDITK,EGVIQHSTINNLGIGR,SYGVLIPDQGIALR
mgv1a004609m	797		9	0.000579	6.9e-05		0.000204	0.000388	0.000314	0.0003108	KVQYQNSLVEAAWPLGSAIEAVS,KPGLSGYAK,NLFVASFFFDR,VHVFCFNQQLELVPMGK,ISDGEESYVQEMFLK,YAVIFDAGSSGSR,VHPADFEDAAKR,DPEAAAHSLSDLLEK,AAEAGFVDPSLPVAK
mgv1a023436m	918	*	3	0.000271			0.000273	0.000364	0.000334	0.0003105	AFLSNISDTVGSGLASR,RPWPELLDR,SAFSKPESLSEASLR
mgv1a014740m	1892	*	2	0.0005		0.000354		0.000223	0.000164	0.00031025	NFHDLSAAILK,LAYDSVIGNIK
mgv1a002169m	547	*	10	0.000467		0.00018		0.000342	0.000251	0.00031	HIETTLTR,IINEPTAASLAYGFER,FDIDANGILSVAAIDK,VVGIDLGTTNSAVAAMEGGKPTIVTNAEGQR,AVVTVPAYFNDSQR,NQADSVVYQTEK,GPDGDVIDADFTDSK,IAGLEVLR,QAVVNPENTFFSVK,IVDWLAASFK
mgv1a013770m	760		3				0.000429	0.000191		0.00031	ETFNHLASWLEDAR,FQPVHDLTIGVEFGAR,LQIWDTAGQESFR
mgv1a019477m	231	*	13	0.000196	0.000155	0.000138	0.000492	0.000525	0.000353	0.000309833	GFPISVYNR,MVHNGIEYGDMQLISEAYDVLK,AGAPVDQTIAALSAHMEPGDTIIDGGNEWYENTER,GRLPANLVQAQR,IGLAGLAVMGQNLALNIAEK,EGQLPLTGHYNPK,NVGGLSNDELAEIFEEWNR,NEGLKEEIENVGDVDK,DYFGAHTYER,VKDLETGNGHLVDK,NPGLANLLVDPEFAR,GWGLNLGELAR,LPANLVQAQR
mgv1a001552m	47	*	25	0.000263	0.000134	0.00016	0.000416	0.000303	0.000575	0.0003085	WNYRDEEDVYNVDSK,RDDSYFIHEEASK,MVTIVDPHIK,WYQLGAFYPFFR,FDEHDIPYDVLWLDIEHTDGK,PLWMEFPSDEK,RFEVPDVIVPEFSDK,HDPFEVFVR,GGETYKLDVLEDSVPSFIR,ELHNAYGYYFHMATAEGLAK,ETNQETPTKPLVLK,QYTSVTGPTALPQLFSIAYHQCR,LDVLEDSVPSFIR,MVTIVDPHIKR,FEVPDVIVPEFSDK,HAEVYLPGDQPWYDFK,DKTGNDFDGWCWPGSSSYLDMVDPK,MLFPNPEEMQNK,LKIDEDPDLNPR,YGAVWTGDNTAEWEHLR,SRQPGACPLTATDVSISGGDLVAK,RREPWLFGER,DALHYGDVEHR,DDSYFIHEEASK,YMLLPYFYTLFR
mgv1a006041m	1170	*	7	0.000391	7.7e-05	0.000415	9.8e-05	0.000612	0.000257	0.000308333	VTSVASFFVSR,LADDTENTIEAAK,SFDSLLDSLQEK,YEAVIDAYLDGLEASGLDDLSR,DIESAYWELVVK,KTTLHDLYEK,TIDSNVSEAEGIYSALEK
mgv1a015764m	589		5				0.00031		0.000304	0.000307	RVLMSAPLSGDLR,WVIHIER,VNGSTVNVGIHPSK,AHFTAPSSVR,KAHFTAPSSVR
mgv1a015787m	589		5				0.00031		0.000304	0.000307	RVLMSAPLSGDLR,WVIHIER,VNGSTVNVGIHPSK,AHFTAPSSVR,KAHFTAPSSVR
mgv1a013860m	878		1			0.000306				0.000306	LVFLGDQSVGK
mgv1a013879m	878		1			0.000306				0.000306	LVFLGDQSVGK
mgv1a015755m	1657	*	5	0.000408			0.000308		0.000201	0.000305667	VLDKDGTGYVVVSDLR,HLKPEPFDR,LNAPFDFAR,HILTSIGEK,IAPSELGILMR
mgv1a013011m	91		1		0.000305					0.000305	AGLEYVQLHGHGSR
mgv1a015708m	1658	*	2	0.000203			0.000611		0.0001	0.000304667	VYHPNINSNGSICLDILK,VLLSICSLLTDPNPDDPLVPEIAHMYK
mgv1a015738m	1401	*	3				0.000308		0.000301	0.0003045	MTLDFHTNKK,IAGFSTHLMK,RMDFVPDESAIK
mgv1a023984m	585	*	6				0.000237		0.000372	0.0003045	LPTSAATGESPQNPSAHAVLSK,NQAADPVAGDQWITDYGDFSR,IAGTILNQPFFGSNR,ADDQYFPLPVQDLLWELALPVGSDR,LPAQYDDAADAVFWVR,PVQDLLWELALPVGSDR
mgv1a012444m	1461	*	5		0.000142		0.000121		0.00065	0.000304333	FADDSYLESYISTIGVDFK,GAHGIIVVYDVTDQESFNNVK,MASQPANNSARPPTVQIR,AFADEIGIPFMETSAK,VVSTETAQAFADEIGIPFMETSAK
mgv1a007827m	36	*	9				0.000421		0.000187	0.000304	GAHEGQGLGNNFLSHIR,IEHELCLR,AFEDPDIIHVDDQVDPVR,SEVSAFLEIHDIAGLVR,APQAAGAIHTDFEK,AFEDPDIIHVDDQVDPVRDLETISAELR,AVDGIFHVLR,TYIVQDGDIIFFK,FEDLKELGSEPAVK
mgv1a001218m	1633	*	13				0.000419		0.000188	0.0003035	LVERPQNYTLAPLSSK,NAILAVMSIYK,QILIQAIHSCAIK,AQISHSQPDDLIDFYHLK,RPAILADGTYATQSAASETAFSAPAVVQGSLTTGNLR,NAFLMLFNCAQDR,LNEVEIIEPLIPSIMSNLEHR,EALEGNDIPAK,VLPEMILICQNLR,YVLPSEDHTVQK,NNLQHPNEYIR,LLLNGETLPQLFITIVR,QCLGDLPFFSISEDEEAGDSSK
mgv1a003210m	1247	*	14	0.00035	5.9e-05	0.000106	0.000226	0.000536	0.000542	0.000303167	IGEVTALEVR,LGFMGFVISDWEALDR,ASGAQYAFAPCVAVSR,SADWADMIDGLQK,IEALVVAWLPGSEGR,ILVAGTHADNLGYQCGGWTISWEGTSGK,GITDVIFGDYPFQGK,HFVGDGGTENGTNEGNTITSYDDLER,FIGSVLSGGGSKPFENAK,LHTDHFLLTELLK,LGIPIIYGTDAVHGNNNVYGTTIFPHNIGLGATR,LPMTWFR,MTSIVTGLQGQPPEGHLK,ITEGTTMLEAIK
mgv1a013431m	1263		4		0.000162		0.000411		0.000336	0.000303	SASDGIAFENITR,FVEHHVANSGWAIEK,TLIVLSHYLETAR,HILEVVPGFEQAIQAYAVHVLSLTYQK
mgv1a015193m	307	*	4	0.000182			9.1e-05	0.000487	0.000448	0.000302	MGLEGLPDGTK,MTQDMLLR,GTCNPVWNEELTIYIK,AEIDIKPLIECLR
mgv1a012472m	987		4	0.000361			0.000484		5.9e-05	0.000301333	ISQEVNGDALGEEFK,GCIVSPDLSVLNLVIVK,KLEIDDDLKLR,KGDNDLPGLTDVEKPR
mgv1a012493m	987		4	0.000361			0.000484		5.9e-05	0.000301333	ISQEVNGDALGEEFK,GCIVSPDLSVLNLVIVK,KLEIDDDLKLR,KGDNDLPGLTDVEKPR
mgv1a016317m	427		3	0.000238			0.000359			0.0002985	FSQVTSNALDMK,HYWGLR,AGELSNAEIDSLMVIVANPR
mgv1a000648m	1486	*	27	0.000116	0.000379		0.00038	0.000156	0.000458	0.0002978	SYIGMGYYNTYVPPVILR,EYAAYPAAWLK,VHGLAGTLSVGLK,ATSNICTAQALLANMAAMYAVYHGPEGLK,KLGTVEVQSLPFFDTVK,GAPHPPSLLMADAWTKPYSR,FGVPMGYGGPHAAFLATSQEYK,SGDVCGVLVQYPGTEGEVLDYGEFIK,FCDALISIR,DNLSALMVTYPSTHGVYEEGIDEICK,NVCIIPVSAHGTNPASAAMCGMK,TTAGIEAEDVAKR,RHNSATPEDQSK,LMDYGFHGPTMSWPVPGTLMIEPTESESK,TLDELIDATVPK,MDLPIFGEGLTEAQMLSHMSDLASK,GNINIAELK,IAILNANYMAK,LNATTEMMPVTWPAFADIHPFAPTEQAAGFQEMFK,TFCIPHGGGGPGMGPIGVK,…
mgv1a003012m	1909	*	12	0.000146	0.000462		0.000269		0.000312	0.00029725	VNSQLISNVCTDALSAEK,NQGGYDLLGR,QLLLHPESDDSAQLSQIETEK,KQLLLHPESDDSAQLSQIETEK,STLLGFLGGSEGLFAQK,SFPHTYGQPIAHFLR,FNAICHFFGYQAR,LLAHLVEAEMNKR,VPDAQIITDHPAVR,LDALVIIGGVTSNTDAAQLAETFAER,FLMDDVYR,LLAHLVEAEMNK
mgv1a010439m	444	*	7		0.000342		0.000338	0.000129	0.000379	0.000297	SNVNDFTLAAEASLPIICAVLADIQK,ALFPSVPDLVISGINK,SAVGHSITWR,FHVLVCAPDSEK,HQNLLFK,ALVHVLVSSNR,GGGGDRPTVMVTNDDGIDAPGLR
mgv1a007833m	669	*	9	0.00038	9e-05		0.000383	0.000102	0.000525	0.000296	LYHDIEVPPQR,LSPQSAASYNFSNEELVK,RGEDPGLALVTK,ALVNVGGDLAR,NHSNDPEVEAALK,LAYDTQGIVR,IPSTWQGIEASR,QDVFNLLGVDYIISPLK,GEDPGLALVTK
mgv1a020588m	1650	*	1			0.000296				0.000296	SPVTTGGADDGVLCPLTAACWWHSGR
mgv1a008786m	1531		1		0.000295					0.000295	APTNVVNLNNLPPAIGLSSQGTTVSSSKPK
mgv1a008803m	1531		1		0.000295					0.000295	APTNVVNLNNLPPAIGLSSQGTTVSSSKPK
mgv1a009261m	1354	*	9				0.00026	0.000116	0.000509	0.000295	AHITTPWDGPR,ALALGASGVFIGRPVIYGLAADGER,VPVFLDGGIR,FFQLYVFK,TNDSGLASYVAGQVDR,LSVQAGAAGIIVSNHGAR,NFEGLDLGTIDKTNDSGLASYVAGQVDR,MAHPEGEFATAR,QLDYVPATIMALEEVVK
mgv1a007125m	238	*	3		0.000596		0.000252		3.5e-05	0.000294333	DYIDVTDLVDAHVK,IGHVGIYNVGTGR,RPGDYAEVYSNPTK
mgv1a008768m	1531		1		0.000294					0.000294	APTNVVNLNNLPPAIGLSSQGTTVSSSKPK
mgv1a008774m	1531		1		0.000294					0.000294	APTNVVNLNNLPPAIGLSSQGTTVSSSKPK
mgv1a016661m	606		1		0.000318		0.000269			0.0002935	VARPHGNSGVVR
mgv1a016676m	606		1		0.000318		0.000269			0.0002935	VARPHGNSGVVR
mgv1a013993m	664	*	5				0.000296		0.00029	0.000293	HVVFGEVLSGMDVVYK,KAHEDLKEVTQK,AHEDLKEVTQK,VYFDIEIDGKPAGR,IIPSFMIQGGDFTLGDGR
mgv1a013134m	1694	*	5				0.000198		0.000387	0.0002925	AGMKPHELVF,VDLSGVNVEK,AVAAAPVAEKPPK,ASITPGTVLIILSGR,RVNQAYVIGTSTK
mgv1a005353m	507	*	10		0.000292		0.000433		0.000152	0.000292333	VGTLVTGEIDCTDFK,NGHAPIFLWYTLNR,MWQLACEGNMAHIVVMPNVTVEK,LWEIEKDDYWGYITNCGTEGNLHGILVGR,HINALSR,GAVDDLDLVIQTLVENGFSHDR,KPIGSVSVSGHK,DKPAIINVNIGTTVK,QFEVGVLDWFAR,EAGISAMLNELSSTVVFERPR
mgv1a004873m	74	*	7	5.9e-05	0.000703	0.000126	0.000268	0.000159	0.000438	0.000292167	ELLYSDGFPVAK,NAPYVWVHFPGQSSWEVFGEILEK,THVVTTPGSGFGPAGEGFIR,SFALSTFDGYSGYGAEQGEK,RTDIIFFCSPNNPTGYSASR,VISLGIGDTTEPIPDVITSAMSK,EVALEVSSFSK
mgv1a006129m	1587	*	10	0.000394	0.000312		0.000165	0.000265	0.000324	0.000292	VVLYFQPCGWFGANR,YEVDGYVYNANEEPK,SVNGMLGHEGMEVINPEGGKEDAEEEAHR,VNNLIFGR,AATPPGDKYQFTYFAHK,FLGNSLDVYPVGR,TWVDSPGEMVMTNLTTGDK,YQFTYFAHK,WFDQTDDITPTPWGDLEVYR,MAEIVEYSHLLDQADK
mgv1a021183m	2220		1	0.000291						0.000291	NVLTNFWGMDFTTDK
mgv1a002545m	153	*	12	0.000363	0.000216	9.6e-05	0.00032	0.000366	0.000381	0.000290333	YEELDKEAQAQMNEELSGWK,IDEMYQVNVILDNLPAIR,TIYVGDHK,DSAENLGELLMGDR,YEETNVAR,YPSPINCDPGTVAMAIK,VNSLTSIDTEIPYSYYSLPYCLPQGGIK,APHIEYPVR,FYLPGSYPHNYGIGDYLNMK,FTVLVHK,ENEPVAFSYEVSFVER,LVVGDIFR
mgv1a006606m	1728	*	8				0.000207		0.000372	0.0002895	LAVAGAFHTGFMEPAVSR,VPAAAELYK,IPVISNVDAQPHADPDTIKK,LDSTVLSQPAIYVTSLAAVEVLR,DYTPSSAFLFPGQGAQTVGMGVEAQK,LRGEAMQDAANAAK,LEAVLASTVIRPPR,IPVISNVDAQPHADPDTIK
mgv1a014515m	1815		3		0.00038		0.000323	0.000215	0.000237	0.00028875	HVMFFDR,HALTHPHSLTSDELK,NNDGIIYPSETFQGFR
mgv1a016103m	1625	*	2		0.000531		0.000113		0.00022	0.000288	TEITCAACGGHLGHVFK,AILSPEQFHILR
mgv1a007992m	1199		3		0.000458		0.000117			0.0002875	SFQQSNVHVHDLLAFQK,VAGNFHFAPGK,LQTLPGAFFFYDLSPIK
mgv1a014669m	1408	*	3				0.000249		0.000325	0.000287	AQIEEELEQVFK,DIDYDEVLENLKDAFEVFDIDK,LGLGVPSPNQPTPINSR
mgv1a019927m	2220		1	0.000287						0.000287	NVLTNFWGMDFTTDK
mgv1a012555m	1133	*	6		0.000434		0.000306	0.000163	0.00024	0.00028575	CDPAGHFFGHK,AAGITSIGVR,NDPAFSYDETVQTAISALQSVLQEDFK,HITIFSPEGR,LLDQTSVTHLFPITK,VLSTDEIDEHLTAISERD
mgv1a013853m	2191	*	4				0.000145		0.000426	0.0002855	HEFVAYHQGVYR,FVIDREECFSHK,DEHFKPLFEHIGK,GPNGEQIHDIR
mgv1a001324m	389	*	15	0.000107	0.000127		0.000556		0.000352	0.0002855	EFQVNESFPFPIALSWK,TFTPTQVLGMVFSDLK,AVEKEFEMALQDR,SLPFSVTEGPDGYPLIHAHYLGESR,AVIDAATIAGLHPLR,DFDEALFQHFAAQFK,EFEMALQDR,LIHETTATALAYGIYK,FDHIDLADKQK,ILAHSFDR,HATPVLLSADAR,NAVEAYVYEMR,FLGTAGAASSMMNPK,REEFEEISIPILER,LQEVEDWLYEDGEDETK
mgv1a009055m	1606	*	3		0.000603		0.00017		8.3e-05	0.000285333	SFTENDLDLSIETLCNDVLAVLK,HTGHAIQEDVPDEFANLVLNFVSR,IGPHGVEIPGIR
mgv1a014577m	428	*	4	0.000162	0.000384			0.000435	0.00016	0.00028525	RGHVSAGHGR,DNAPVIDVTQFGYFK,GHVSAGHGR,GLLPAGQPVVVK
mgv1a015286m	1216	*	3	0.000185			9.3e-05	0.000497	0.000365	0.000285	GVDEILCISVNDPFVMK,FALLVEDLK,AANIESGGEFTVSSADDILK
mgv1a016834m	337	*	2				0.000287		0.000281	0.000284	HMSQHAIK,HFEIGGDKK
mgv1a001141m	1275	*	22	0.000409	4e-05	0.00029	0.000257	0.00032	0.000387	0.000283833	ITLEVPSDLVALSNMPVTEEK,VHINAAWVK,EHWDHINK,AEEVQQFFATR,IVGDAAPELADNIK,TYGAGFLVTR,DELDYTVLSNLLSIASK,HLAEAVQELAYR,FLVLNAAELSVKPNSVTFTSDNK,EYFAVPYSLPK,LYFINLFQNSAER,FISAVVSPFSSYEK,DPEIIQEFLNFLLSPEVR,VNLDQTGFYR,VKYDEDLSAR,LDGLAESHPIEVDINHAGEIDEIFDAISYR,NMAVTQFEPADAR,GELLTVLASFGHDLTLNEANRR,SQDAVMGLSVSGDAR,TEDLWSVLQEESGEPVNK,KNFLLQTK,GELLTVLASFGHDLTLNEANR
mgv1a011714m	1530	*	6	0.000329		0.000466	0.000166	0.000295	0.000162	0.0002836	LSGDDVGELHYK,FDLSVEEAAELAR,IIEINPYMLGTMAGGAADCQFWHR,DGASGGVASVYHVGPNGWEK,MLANILYSYR,FSVGSGSPYAYGVLDSGYR
mgv1a006998m	997	*	6				0.000356		0.00021	0.000283	SAQVTESTDFKELVDSEPWMSSTK,ELVDSEPWMSSTK,LVVKPDMLFGK,WGNIEFPLPFGR,VMSPTESFIHGLDEK,GPITTFIVEPFVPHDEEYYLNIVSER
mgv1a011348m	1684	*	1					0.000283		0.000283	LIAVVFPSFGER
mgv1a004237m	1078	*	20	0.000279			0.000308	7.5e-05	0.000467	0.00028225	DKASDAYYSASER,DKASDAYYSTSER,KAHDAYESSAR,ASDAYYSTSER,ASDAYYSASDR,AHETYENSANR,DKASDAYNSASDMGSDALDK,ANDAYEIGSDK,ETVYDLYEDAR,AHDAYESSAR,ASDAYYSASER,ASDAYNSASDMGSDALDK,KAHETYENSANR,DSADSWTGWAINK,FSEGIGMDR,AKDSAHETYESASR,VNDAYDSAR,AHGAMDAASDMGTDAR,DKANNAYESTSDHAGR,STDTLNSAAFETSK
mgv1a006605m	1749	*	8	0.000206		0.000437	0.000138	0.00046	0.000169	0.000282	IASGIADGFTTGSPIKVEVPNTDQR,GRHDPCVVPR,VRGDSVGGVVTCIVR,VTTFGESHGGGVGCVVDGCPPR,VAFKPTSTISR,IASGIADGFTTGSPIK,LPLSEEDIQGDLDR,GNDYTEMSLAYRPSHADATYDFK
mgv1a010488m	221	*	8	9.7e-05	0.000115		0.000486		0.000429	0.00028175	DVVSFLSWAAEPEMEER,FPQPYSNEQAAR,EGLHYNPYFPGGAIAMPK,LSDRFPQPYSNEQAAR,DLVGVAYTEEETK,AMAAEIEVVDGPNDEGEMFTRPGK,GILSSYDHSSVR,HNGQNYAFALLTGYR
mgv1a024085m	1378	*	8				0.000455	6.7e-05	0.000322	0.000281333	ILVGGSNPHVK,FSALSPSTKPR,ETTDPKEENNLYPFLHLLPDGNLFVFANR,GSAGWECGDEPVLSPVMYYPDEPDPAKR,YPTDLSLEAYSPPYLGTEYAHLRPSIL,EENNLYPFLHLLPDGNLFVFANR,MYHSAAILLPDGR,VMPDMLLLPTGDVIIVNGAAR
mgv1a006003m	2142	*	8	0.00013	0.00054		6.5e-05		0.000385	0.00028	ATIPQNADVYDSGTDGPSAGNFR,HLYDGGVNIR,MGVNWGTQASQNLHPSIIVQMLK,VIIGEIGWPTDGDGSATVDLAK,AINEHGLGDK,HWGVFQYDGKPK,LFDSDSWVVK,YVAVGNEPFLK
mgv1a007595m	1349	*	5				0.000338		0.00022	0.000279	VFPDGLGALIYNDSWAVPPVFK,NHVETSGGDKGEVLTYK,DAGVDIDAGSELVR,GIAHITGGGFTDNIPR,NIDVGDVIIGLPSSGVHSNGFSLVR
mgv1a012800m	1263		4		0.000149		0.000379		0.000309	0.000279	SASDGIAFENITR,FVEHHVANSGWAIEK,TLIVLSHYLETAR,HILEVVPGFEQAIQAYAVHVLSLTYQK
mgv1a016112m	1070	*	3				0.000113		0.000444	0.0002785	QLALPADRDVTGDSK,KQLALPADRDVTGDSK,KQLALPADR
mgv1a013814m	1517	*	2		0.00034		0.000216			0.000278	LTNSLMMHGR,RVNQAIYLLTTGAR
mgv1a014037m	2210	*	4	0.000295	0.000175				0.000364	0.000278	SVADIIAIEATPVDR,TPSAYMAPRPPTPSTIPSK,AADLPAETSGDSK,LTVNLVLPYDSVLSAK
mgv1a017968m	1959	*	8			0.000347	0.000164		0.000322	0.000277667	NYLNDAGADIHVIVK,STHNIQFK,AEVSDIAIAVR,IESADSIPNLHSIITASDGAMVAR,GDLGAELPIEDVPLLQEEIIR,DADVVHELK,NHTSEMFAYHATK,AAQVMHAVSLR
mgv1a012410m	1328	*	4					0.00032	0.000235	0.0002775	YMYSHFLGLYPK,NFLQLVFSGDDSGR,RNFLQLVFSGDDSGR,TNGDLYIADAYFGLMK
mgv1a013564m	730	*	5				0.000279		0.000274	0.0002765	AQIWDTAGQER,VDHEYDYLFK,AFQTILLDIYQIISR,KALAAQEAIAPVPGQGTTIK,VGDHSTNFNKK
mgv1a000037m	1746	*	48	0.000163	0.000499	2.9e-05	0.0003	0.00031	0.000355	0.000276	VVVIGGGDTGTDCIGTSIR,FSTNTFPSWDR,LRDEHDAIILAVGATKPR,EGYTTLVLSDR,IPEFNELVYQNR,MGHSVTVFER,HILASMK,VPLEEVEPASEIVK,SDMLELDKDVAENNQK,FGVSSYYLTNADELQIK,NSTAGVGLISPPPHHDIYSIEDLAQLIHDLK,DGIEALGSMGNDAPLAVMSNR,MAQGAKPGEGGELPGHK,FLTKDESDAAQGQEDEFADK,EVLANFDSLLPK,KVAIVGSGPSGMAAADQLNK,DAGFELPPLGEYAVGMFFLPTSDSR,LIALSKPALEK,AVGTMLSHEVTK,DLSGVHFAMEFLHANTK,AVGTMLSHEVTKR,SAGLPWELGLAETHQTLVANDLR,FTSYMALIHSR,AALNIQHG…
mgv1a011745m	987		4	0.000331			0.000443		5.4e-05	0.000276	ISQEVNGDALGEEFK,GCIVSPDLSVLNLVIVK,KLEIDDDLKLR,KGDNDLPGLTDVEKPR
mgv1a013525m	346	*	3				0.000346		0.000203	0.0002745	KIDTHIEEQFGSGR,LDTGNFSWGSEAVTR,QWYLQHYGVDISR
mgv1a007797m	975	*	4		0.00018		0.000344		0.000299	0.000274333	AVATQVENPASAASKPGHELLLFEALR,SLKPFDLYTIGNSVK,SENPVVLFEHVLLYNLK,LESYFQSIPGIQMVACSTPYNAK
mgv1a014114m	783	*	1	0.0006			7.5e-05		0.000148	0.000274333	SAFSLFNQVLDEYLK
mgv1a025191m	1005	*	1		0.000578		0.000123		0.00012	0.000273667	FEITIISAENLEDVR
mgv1a005022m	1628	*	13	0.00024	7.1e-05	0.000255	0.000211	0.000563	0.000295	0.0002725	IGSLSQVSGVLGCQWGDEGK,LDLLLSDAASR,VGSGPFPTEILGK,LEPFIVDTVHFVNDAISQK,RGIGPCYSSK,SGSVVIEQGAADLGSGPSR,VLGDLIGVVK,FQGFNYTPDMLKEEVER,IEELVGVPIHYIGIGPGR,HMDTFAQK,EVDGLESNGVACDGR,LDVLSDLSEIQLGVSYK,AHLLFDFHQIVDGLR
mgv1a015751m	1822		2	0.000204			0.000513		0.0001	0.000272333	VFHPNINSNGSICLDILK,VLLSICSLLTDPNPDDPLVPEIAHMYK
mgv1a003678m	486	*	7	0.00021			0.000106	0.000564	0.000207	0.00027175	AEDGEIWTFSVR,LNLQWGLIPFR,FDVIEIIGPDVK,AEVADVSEAVR,TGHMASLLSR,QLNKPVIVASQLLESMIEYPTPTR,EAMELPAIASSFADSISEEICNSAAK
mgv1a015707m	1822		2	0.000203			0.000509		0.0001	0.000270667	VFHPNINSNGSICLDILK,VLLSICSLLTDPNPDDPLVPEIAHMYK
mgv1a015722m	1822		2	0.000203			0.000509		0.0001	0.000270667	VFHPNINSNGSICLDILK,VLLSICSLLTDPNPDDPLVPEIAHMYK
mgv1a015725m	1822		2	0.000203			0.000509		0.0001	0.000270667	VFHPNINSNGSICLDILK,VLLSICSLLTDPNPDDPLVPEIAHMYK
mgv1a015730m	1822		2	0.000203			0.000509		0.0001	0.000270667	VFHPNINSNGSICLDILK,VLLSICSLLTDPNPDDPLVPEIAHMYK
mgv1a001555m	135	*	20	0.000188	0.000223	0.00024	0.000246	0.000202	0.000519	0.000269667	LAVVWGAVSHLK,FATLDLQLHSK,GHENATAESGPWMITLDAPSFMAVVQHAK,RGGAWMDEVVGR,APLEVFVEFR,SAIEEVQPEK,GREPSPEALLR,FGENVLDSTK,FRETVLALGGGK,VMDGLFSLAHK,HNGLLQVA,ESSDWEALTGAR,ASSESLDNTAIIDQILK,LFGISVEPADGLAPVWMSDVK,SQGAPEADNLNHWDTSFWSER,EVETVFHEFGHALQHMLTK,HYETGESIPDDIYKK,SASWNPAVQDMEDLK,YDLNEEELRPYFSFPK,LGQSKPIYNAFK
mgv1a004891m	2161	*	10	0.000297	0.000282	0.000126	0.000269	0.000319	0.000322	0.000269167	ELYSGENILGLKDPNRPFPAGQGDGVSLLK,AEGEVIVEDVRPTSIGQTK,LVPEYSYSLDEEGIGR,YVYQPIESLYLLLVTNK,DPNRPFPAGQGDGVSLLK,TLLSTETYQVV,QSNILEDLETLR,FTSTSTFSDLK,AAAPLPIDPVTLTVEEK,ANQFLESLKAEGEVIVEDVRPTSIGQTK
mgv1a002902m	445	*	9		0.000284		0.000216		0.000306	0.000268667	AVLTQQIETTLDK,YVDWLYQHK,IIAHMAANDR,DRPPGHDWELEPGVTSGDYLFGFLQGTR,MVGHYWLR,FIDNTDPAGIDHQIAQLGNELASTLVIVVSK,DGVHNFFATFIEVLR,GSTDQHAYIQQLR,ISEFAAHVISGK
mgv1a014091m	1815		3		0.000354		0.0003	0.0002	0.00022	0.0002685	HVMFFDR,HALTHPHSLTSDELK,NNDGIIYPSETFQGFR
mgv1a012609m	760		3				0.000369	0.000164		0.0002665	ETFNHLASWLEDAR,FQPVHDLTIGVEFGAR,LQIWDTAGQESFR
mgv1a004929m	2180	*	10	0.000119	7.1e-05	0.000126	0.000359		0.000645	0.000264	EVGLPPGVLNVLTGYGPEAGAPLASHPHVDK,GYFVKPTIISNVK,LIVHESIAEAFLEK,TFSTEEEAIELANDTHYGLAAAVLSR,ELGEGGIDNYLSVK,IMTAAAQLVKPVTLELGGK,EPIGVVGLITPWNYPLLMATWK,EEGATILSGGARPQHLK,IPIINPATEEAIGDIPAASAEDVDIAVEAAR,LGPVISDGQYEK
mgv1a011369m	1205		5				0.000372		0.000156	0.000264	HAQGIHNVEGDKNYK,HVHTSGLIK,KIDVVITSPLLR,KEISSHFANCELR,HAQGIHNVEGDK
mgv1a021916m	1153	*	6	0.000364	0.000216		0.000229		0.000247	0.000264	HGIGDYLNVK,YEELDKEAQAQMNEELSGWK,VQEGYYVFNHLK,DSAENLGELLMGDR,IDEMYQVNVNLDNLPAIR,FTVLVHK
mgv11b012697m	212		2		0.000434		9.2e-05			0.000263	LQDILPQIIHQLGPDNLENLK,KLQDILPQIIHQLGPDNLENLK
mgv1a002794m	794	*	2			0.0005	2.4e-05			0.000262	YHKDEETGAAR,IVDSAENLGEVLR
mgv1a011721m	91		1		0.000262					0.000262	AGLEYVQLHGHGSR
mgv1a012666m	1476	*	1			0.000262				0.000262	VLNFAIDDAILEER
mgv1a004406m	530	*	11	0.000453	0.000202		0.000114		0.000279	0.000262	TLLSAENYQVV,LVPEYSYSLDEEGIGR,DPNRPFPIGAAGDGVSLLK,ELFSGENILGLK,SGSMEFVIPAVDTSDLFPISVR,SILEWSIVLIDNSNR,QSNILEDLETLR,FTSTSTFSDLK,ELFSGENILGLKDPNRPFPIGAAGDGVSLLK,IDTGFGSDSSISSNTGGFGSGTGFGLNTEADSFSTKPK,PAAALPSDPVTLTVEEK
mgv1a013937m	1815		3		0.000345		0.000293	0.000195	0.000215	0.000262	HVMFFDR,HALTHPHSLTSDELK,NNDGIIYPSETFQGFR
mgv1a017250m	2170	*	1				0.000351		0.000172	0.0002615	VYDVTAFLADHPGGDETLLESTGK
mgv1a015556m	706	*	2		0.000232				0.00029	0.000261	EGYLLTCVSYPTSDCVIHTHK,MVSGSVDQSDGSFLDDQQMK
mgv1a005820m	778	*	8		0.000303		0.000193		0.000283	0.000259667	AINAAHVEAESAENGIGVVK,EIVHSLDYMYGVNK,GAAVIYEEIR,SFGFDTAVEEAQR,LLQDVGLWISQK,TIDNDIPVIDR,IVDSIQDR,VVTGEFGYVLQDVPHFSDYIPDLPTYPNPLR
mgv1a007266m	636	*	9	7.3e-05	0.000172	0.000154	0.000438	0.000292	0.000429	0.000259667	YGQYLYDGLVLFSPSADR,VLSASSSAYSANPTSK,SSHSIFFNTLQSR,GLYHTSFK,VPDVYGVFQFK,LSNPPSLTGTSISLVSVVQAR,KLEAPVLFK,GIGHSLNPENSLVLK,SGNEQFVTELSK
mgv1a003656m	423	*	4			0.000334	0.000185			0.0002595	MNMSHGDHASHQK,AEVSDIAIAVR,IESADSIPNLHSIITASDGAMVAR,VMHTVALR
mgv1a008716m	1814	*	6		0.000391		0.000249	0.00011	0.000284	0.0002585	EVEDAFETSALGGTAIK,ILPFNLPPLGAHDAR,EVNMAAWLLGINDIK,ANVGPETNVLVMGAGPIGLVTMLAAR,IDVKPLITHR,VSTNSNDLRDEVER
mgv1a022515m	1138	*	1					0.000437	8e-05	0.0002585	GISDFSIDPTSGAFR
mgv1a007548m	2007	*	1		0.00044		7.5e-05			0.0002575	FNHPFNNAGGQVYGVK
mgv1a002750m	1319	*	4	0.000281		0.000497	2.4e-05	0.000439	4.6e-05	0.0002574	IENSPYVFK,IVGFEVQPFSVK,YHKDEETAAAR,IVDSAENLGEVLR
mgv1a005333m	474	*	9	0.000369	7.3e-05	0.00013	0.000278	0.00033	0.000363	0.000257167	FNALWEANYR,CAAGIIQAIGHFNLGPSTSPR,IIHATER,DNSLLVFSTGR,SVCCSSGSFVHPTGIEQPLHDCVNSLR,RGEVQNSELYLANLK,FTELTLQSETEQRPHK,LMIVSDLDHTMVDHHDAENLSILR,VWVDQVLPAQIGSDSWLVQFK
mgv1a011550m	922	*	5	0.000431	0.000384		5.4e-05	0.000145	0.000266	0.000256	EAFSQYGEVVEAR,VNYATEKPR,IGFADLLDKETEGPIGGSLGGVAAGNDEFGQDLVDGGSK,LFVGGLSYSTDEMSLR,GGSGGGFGEDSLQGDENFGEGR
mgv1a005229m	265	*	14	0.000183	0.000217	0.000129	0.000368	0.000245	0.00039	0.000255333	DVADANSLISSLEK,EAYAPYERPALTK,YEQLYQDFGVK,VEHVDHAR,IGGNLSGVHYVR,SLLTAHTDTYDYLPYFYSR,EFVIVGGGNAAGYAAR,ASSVEEALEIVQSSLK,VATFWIDSGK,VDTTIIFPEEHLMTR,TSIPGIFAIGDVAAFPLK,GIEMLHEDPVSDINIEK,LPGFHTCVGSGGER,GASISNLEAGSDGHVVGVK
mgv1a007176m	1607	*	10		8.5e-05		0.00029		0.000391	0.000255333	ALEALNIHLASK,ADNPLYGSSLIDYGHIEQWIDFSANEIDANIGR,VNQMIEDAEPFEGEPLLDAK,SFTCQFPHVER,YFWTLVNQPNFK,GFWDMYDPEGYSLWFCEYK,VDINDEAHKER,EVAEEEEEAPKPKPK,LGYGLYLPPAEEAGITALK,VPVLETPDGPIFESNAIAR
mgv1a015052m	212		2		0.000421		8.9e-05			0.000255	LQDILPQIIHQLGPDNLENLK,KLQDILPQIIHQLGPDNLENLK
mgv1a002562m	1894	*	8	0.000318	0.000162	0.000193	0.000297	0.000244	0.000314	0.000254667	YEELDKEAQAQMNEELSGWK,GLGYEIVGFEVVPCSVK,IQWTGYPIGYNPENSNDDYFINHLR,SAENLGELLMGDQIDNSPYR,FYLPGSYMHTYSTGDEIYAK,VLIHEYEGVGVEIIGTGEEGMGVISEAENK,VSFTYEVEFVK,LVVGDVFR
mgv1a014022m	223	*	6		0.000175		0.000371		0.000218	0.000254667	NSLAQDPDSTESNDSQEPAVEVAQET,LAISNYSVVDGK,GSYSHLTK,VVHFVEMMSADGVPYHK,EKGSYSHLTK,PDSTESNDSQEPAVEVAQET
mgv1a014797m	1748	*	3				0.000254			0.000254	FWYFLR,IHQYQVVGR,ALPTETEEHPK
mgv1a002111m	563	*	15	8.4e-05	0.00045	8.9e-05	0.000445	0.000226	0.000228	0.000253667	EKEEEEEEEKPALPPDLNK,SFNAMFDEIHK,TTLEQVFR,ADSATGSEYDYTSQAQNVSSGSEAVK,WGQLSAEDSSSFLENVNR,SLLEDYKIQDSDPSNNK,GSSELNALMGDTWYR,HSMDEVHK,LGEAMILIFNELENSIR,YQAEDIETYIDELFDGTATPMGR,NQVPGGAVHPLTK,YTMNYLEFASSYR,TQSNWVVGDEQLQSELR,FIDTYEALR,IEDYDSVDTPVK
mgv1a004455m	1698	*	17	5.7e-05	6.8e-05		0.000287	0.000153	0.000702	0.0002534	NADITLSCAPVGDSR,MDYMDFIQNHIDR,DGVEEADRPEEGFYIR,IFVLTQFNSASLNR,AMQVDTSIIGLSPDEALK,DTLMMGADYYQTESEIASLLAQGK,NVAAIILGGGSGAQLFPLTSR,DIDNIVILSGDHLYR,ITQFSEKPTGNDKK,SFFDANLALADEFPKFEFYDPK,YPTSNDFGSEIIPSAVK,DHNVQAYIFR,TPFFTSPR,ECIVDHSIVGER,NAIISHGCFLR,DYWEDIGR,SPYIASMGVYAFK
mgv1a013360m	1254	*	2	0.000405		0.000287			6.7e-05	0.000253	VLESFDAPAPPSFEYK,ILDDIGGAFGMGAVGGSAFHFLK
mgv1a000547m	414	*	16	8.3e-05	0.000558	0.000118	0.000306	0.000186	0.000259	0.000251667	KPWVYISGPTINPTGLIYSNEEINK,ISHALSVFSCQLR,ELSFFPYEPPAGSR,EDLLSAISEQTEIVGSR,IPFLAYLANVLK,ISWINLYLNALDEK,VYGLDINPR,QNITEPETDVTHGIR,TYHHVPITADNVVVFPSR,KLEPEVVVTGMAQFESVTSSSFEHLLDVTR,LAIVDEQLSR,ASIFESFAR,VILDTSFSGAEFNSK,REDLLSAISEQTEIVGSR,TESGKDFEEVITVIEAPR,HPDSIFK
mgv1a013006m	1130	*	2	0.000515			6.5e-05	0.000173		0.000251	EAFSQYGEVVEAR,IGFADLLDKETEGPIGGSLGGVAAGNDEFGQDLVDGGSK
mgv1a010372m	2272	*	1		0.000453		4.8e-05			0.0002505	VPVAVLNGHGYAVR
mgv1a007669m	1446		3	7.5e-05	0.000178		0.000378		0.00037	0.00025025	LNLVDGALTR,AYAYTVQNFLQGDQWIPASS,VPPDATVLQVIESAVWVASQNLK
mgv1a003029m	53	*	7		0.000116		0.000417		0.000217	0.00025	VTQADVQLVAFQESAHFLSPYR,LQWDEVQTTIQQFLNIMNR,AVFTNILRPFPEK,ELKPLLSFLQSSPQAVQITPK,FSHLDIIGRPVIVLEK,IENNGANSVSEILLPFPEHQAK,TAFTIGYGLPLR
mgv1a005945m	2159	*	12	0.000194	0.00023		0.000228	8.7e-05	0.000511	0.00025	LYDNTAMENLLK,RIAEEWAPATR,AYASYVEPTKDEDSR,WDHPPFDAHLDPSSGHIYAR,SLSLDSQILEFVK,AGTPSPTGFVMNLQPSEAQAGFDIR,AYASYVEPTKDEDSRAEL,GIHIYESIIK,WAGENPSLPSILLNSHTDVVPAEFHK,INTAHPNPSYNEAADFITSEAK,VPPTADVVSLER,QILTAFDSSNPWWVLLEDAIK
mgv1a013584m	1260	*	5	0.000416	0.000165		0.00014	0.000186	0.000342	0.0002498	FGIIFRPSPR,AASSSSAPTPYASAPPPSTSSPAGLSK,VDDLMNWAR,IVPVDIYVPGCPPTAEALLYGLLQLQK,DFLHWWTK
mgv1a003355m	2104		16		0.000241		0.000511	6.8e-05	0.000175	0.00024875	SNQHWLK,CDDGTEPDAAWYTPIRPCVVVPDQK,ILRPGGFWVLSGPPVNYENR,WSCHKEETEYGVEQEK,DDIAVWQK,HKDGKPISLDR,GIPAVLGIISTQR,LPFPSSSFDMAHCSR,ILRPNGYAIIR,DNHEAQVQFALER,GILTVSLAPR,TYDLLHLDGLFTAESHR,HCPPVFEK,GLIGTYHDWCEAFSTYPR,TAIDTGCGVASWGGDLLDR,ESSYYVDAVSTLAK
mgv1a018727m	707	*	3	0.000264			6.6e-05	0.000532	0.00013	0.000248	GSSCGHHMFYSSVVAGAR,EALINGVPSISISLNWK,ESLYNVHVIVPQSDK
mgv1a015580m	427		3	0.000197			0.000298			0.0002475	FSQVTSNALDMK,HYWGLR,AGELSNAEIDSLMVIVANPR
mgv1a006713m	432	*	6		8.2e-05		0.000417		0.000238	0.000245667	FLLTSTSEVYGDPLQHPQVETYWGNVNPIGVR,GDSVIVVDNFFTGR,ENVVHHFGNPR,IVVTGGAGFVGSHLVDR,LMEGEHVGPFNLGNPGEFTMLELAQVVQETIDPNAK,SFQYVSDLVEGLMR
mgv1a003229m	2104		16		0.000238		0.000504	6.7e-05	0.000173	0.0002455	SNQHWLK,CDDGTEPDAAWYTPIRPCVVVPDQK,ILRPGGFWVLSGPPVNYENR,WSCHKEETEYGVEQEK,DDIAVWQK,HKDGKPISLDR,GIPAVLGIISTQR,LPFPSSSFDMAHCSR,ILRPNGYAIIR,DNHEAQVQFALER,GILTVSLAPR,TYDLLHLDGLFTAESHR,HCPPVFEK,GLIGTYHDWCEAFSTYPR,TAIDTGCGVASWGGDLLDR,ESSYYVDAVSTLAK
mgv1a010507m	519	*	8	9.7e-05	0.000115		0.000389		0.000381	0.0002455	GILSSYDHASIR,FPQPYSNEQAAR,EGLHYNPYFPGGAIAMPK,LSDRFPQPYSNEQAAR,DLVGVAYTEEETK,AMAAEIEVVDGPNDEGEMFTRPGK,HNGQNYVFALLTGYR,DIVSFLSWAAEPEMEER
mgv1a006663m	1290	*	1		0.000245					0.000245	ILLTFGQHAR
mgv1a017580m	273		1				0.000247		0.000242	0.0002445	NHTAHNQSHK
mgv1a017582m	273		1				0.000247		0.000242	0.0002445	NHTAHNQSHK
mgv1a006585m	1569		1		0.000244					0.000244	YLNAIQTNAPHLLR
mgv1a006587m	1569		1		0.000244					0.000244	YLNAIQTNAPHLLR
mgv1a011139m	1326		1		0.000244					0.000244	KTQHLLALDGAK
mgv1a003928m	1422	*	7	5.4e-05	0.000514		8.2e-05		0.00032	0.0002425	LFHASGK,VPTFLVPATQK,TSLPYEPVYSDGQAR,EGQIYLASPYTAAASALTGFVTDPR,IVIIPDHYIFTADER,KPSTTGAVK,LEPLVAKPHSPDNR
mgv1a014720m	1374	*	2		0.000395		0.000168		0.000164	0.000242333	YSDPDSAQSSFSMLLGDAPHLDGTYAIFGK,LGGYNTNHFFR
mgv1a012581m	705		5				0.000123		0.00036	0.0002415	YAADEDAFFADYAEAHLK,SGFEGPWTENPLIFDNSYFK,ALLADPSFRPIVEK,TGGPFGTMR,FDAELAHGANSGLDIALR
mgv1a008395m	1966	*	5				0.000402		7.9e-05	0.0002405	IVVLDKLDYCSNLK,GEVGHVYNVGTEEEKR,NPEWWGDISGALLPHPR,AGAEMLVMAYGR,FILLAMR
mgv1a016335m	1514	*	1	0.00024			0.000121		0.000355	0.000238667	VNELRPLDNGLNLIVK
mgv1a003513m	422	*	7			0.000329	0.000182		0.000204	0.000238333	MNMSHGDHASHQK,GDLGAELPVEEVPLLQEEIIR,AEVSDIAIAVR,IESADSIPNLHSIITASDGAMVAR,FQSTHNIQVR,VMHTVALR,AGDQTQYLQGVTQLGDASVGVWSK
mgv1a001480m	260	*	11	0.000185			0.000297	0.000198	0.000273	0.00023825	EIDIGVPDEVGR,TVFIIGATNRPDIIDPALLRPGR,SIGVKPPK,ELQETVQYPVEHPEK,AHVIVMGATNRPN,RIVSQLLTLMDGLK,QSAPCVLFFDELDSIATQR,GILLYGPPGSGK,NAPSIIFIDELDSIAPK,ELQETVQYPVEHPEKFEK,IVSQLLTLMDGLK
mgv1a005716m	1045	*	6	0.00019	0.000226		0.000287		0.00025	0.00023825	SGEGATHVAHSDEKPAEK,DSQNTFALLTTFNEVDMTNLMK,NAENMNFAEVEK,LGLMSGFVK,LKDSQNTFALLTTFNEVDMTNLMK,SSNADGDTVEAVVPYMGESITDGTLAVFLK
mgv1a003745m	1099		6	0.000265	0.000126	0.000337	0.00016	0.000355	0.000183	0.000237667	GDLGAELPIEEVPLLQEEIIR,TEQSLPITISSPGQSAVYK,AEVSDIAIAVR,TGSMAINLSHYRPSSTIFAFTNVER,LNMSHGDHASHR,VMHTVALR
mgv1a003751m	1099		6	0.000265	0.000126	0.000337	0.00016	0.000355	0.000183	0.000237667	GDLGAELPIEEVPLLQEEIIR,TEQSLPITISSPGQSAVYK,AEVSDIAIAVR,TGSMAINLSHYRPSSTIFAFTNVER,LNMSHGDHASHR,VMHTVALR
mgv1a018028m	1500	*	9	0.000134	0.000318		0.000101		0.000397	0.0002375	ASEFPELKPDSIYFTDVSSLPDWVECR,DGTTISPCYYPCDLQSFK,YDPENEIFR,SLIVNEHSGDLFLVTR,SSEFEAWDLSNPVSPK,ALMTYGPENR,VYNFYSLSQDK,STEWTPIGDWYYEFK,AYEACVYSSR
mgv1a012399m	705		5				0.00012		0.000353	0.0002365	YAADEDAFFADYAEAHLK,SGFEGPWTENPLIFDNSYFK,ALLADPSFRPIVEK,TGGPFGTMR,FDAELAHGANSGLDIALR
mgv1a016321m	67		1				0.000239		0.000234	0.0002365	GHVNFIR
mgv1a016325m	67		1				0.000239		0.000234	0.0002365	GHVNFIR
mgv1a015626m	272	*	1		0.000236					0.000236	LVFPPAAAAILAFPLWNLVK
mgv1a019019m	343	*	1				0.000236			0.000236	HPWDGHDGDHH
mgv1a000766m	1304	*	18	0.000212	0.000144	0.000321	0.000228	0.000284	0.000224	0.0002355	SKFDSWPQSTNAAASQDGR,FFTGDSYVILK,EAESDPHLFSCTLSK,QLDIIKPEMQSK,EGSETEQFWELLGGK,QSVEEDRVVAASQASK,LTTSSTDPVEDIDVTKR,HGGTPVLDRPR,AASSTVDELLR,TVELDAALGGR,SAMHGNSFQR,STLNHDDIFILDTESK,LSMQAPIYVVMEGSEPSFFTR,VIEGFETVMFR,ILLEASDQSK,ELSDDTYSAEGLALFR,FQQPSAGQFIIPR,LMADSEAGEFWGFFGGFAPLPR
mgv1a002541m	1370	*	14		0.000161		0.000251		0.000291	0.000234333	AIALVDAFNYTDHYLGSILGR,SLEDHTPLPGITVGDIGMK,LITDGKDHGVHGFIVQLR,VRPNAIALVDAFNYTDHYLGSILGR,FSNPEEGFAELSADLVEAAVAHCQLIVVSK,QFGSQNGGSETQVIDYK,LYEAAWKEPLNESVVPDGYK,QLVYGTMVFVR,HQGDFLATSYLTPK,LEHLMQSR,AEDWLKPSQVLEAFEAR,EPLNESVVPDGYK,LFPLLASAYAFR,FVGEWLEWLYKDVIQR
mgv1a009647m	211	*	2	0.000179				0.00048	4.4e-05	0.000234333	SWFYPFSGVTEELK,LAEISNLLVLR
mgv1a012363m	469		2						0.000234	0.000234	NVAAFNDEITPER,LTEDQNSLQNVTPGELNQAIDIEK
mgv1a014431m	655		2						0.000234	0.000234	VPTVGVVYNPIMDELFTAVR,GAFLNGKPIK
mgv1a000878m	341	*	23	0.000157	0.000112	6.7e-05	0.000412	0.000296	0.000357	0.0002335	ADYFLVGK,QEVFNDFFQLWPEK,QLLNILGIVYR,QAYYLSMEFLQGR,ALLNAIGNLELSGEYADALEK,AVHKEPAYIPPK,VPSDQFDLHAFNAGEHTK,LASCFLDSLATLNYPAWGYGLR,DGQEEVAENWLENGNPWEIVR,MANLCVVGGHTVNGVAEIHSEIVK,TVAYTNHTVLPEALEK,ILENFDLPASIADLFAKPEESPVDETSEEVK,LGHTLETVASQEPDAALGNGGLGR,VAVQMNDTHPTLCIPELMR,AFFAAAQSVR,SGAFGAYNYDEMIGSLEGNEGFGR,MSILNTAGSYK,FITDVGATINHDPDIGDLLK,IDEQLIEDIVSEYGTLNPEMLEK,EYANDIWNIEPLEIN,WIGSNDWVLNTDK,VRDPIAEE…
mgv1a003035m	148	*	8		0.000406		9.8e-05		0.000193	0.000232333	VGEALFGPYEWER,MPNEDEVAEWGGQEWELYLENLPK,RIVEAVQGIER,TNDHFWLNEGFTTYAER,VAFLHLAISSR,GDASGAQVVAHELAHSWTGNLITNK,YLRPLYTALVQGTGK,YLRPLYTALVQGTGKEEEK
mgv1a014380m	655		2						0.000232	0.000232	VPTVGVVYNPIMDELFTAVR,GAFLNGKPIK
mgv1a011218m	274	*	3		0.000123		0.00047		0.000102	0.000231667	HSTGATQPVQLTPYNADVLDESILWTESR,LNVDAFNGDQNHGGVHDGTTIVLWEWK,VKDEEGFPSFALVNK
mgv1a002925m	2061	*	6		0.000171	0.000204	0.000265	0.000257	0.00026	0.0002314	YEELDKEAQAQMNEELSGWK,IQWTGYPVGYSPLNSNDDYFINHLK,SAENLGELIMGDQIDNSPYR,LVVGDVFREPSHSK,VSFTYEVEFVK,LVVGDVFR
mgv1a027073m	1524	*	1		0.000231					0.000231	VLLVTGSSPKPCENPVGDHYLLK
mgv1a008220m	866	*	7	0.000157	0.000373		0.000277		0.000116	0.00023075	VLKDDTTLEANNVAEK,GSHFEIEVKPEDTVADVKK,NEELAANYLLDHMHEFDD,LIQDHQADFLR,KNIETVQGSNIYPAGQQMLIHQGK,LINEPVEGEGNILGQLAEAMPQTVNVTPEER,NIETVQGSNIYPAGQQMLIHQGK
mgv1a017011m	17	*	1				0.000155		0.000305	0.00023	VVAVGPGSHDR
mgv1a019185m	1579	*	1				0.000155		0.000305	0.00023	ISESGSAPFSSAFHSR
mgv1a000475m	980	*	19	0.000319	0.000221	5.6e-05	0.000187	0.000356	0.000236	0.000229167	GSGSATQGEISFLSWNSK,VGIYNIEGSGR,ESQQGIDGQEESSDPSFDDAVQR,VNALGLDESSTATDISGK,KAGVSFGFGGK,IPGVISASSFDGK,NDFVVEESVK,GSDTSENAFVTNLSR,LADALVIAHVGGTSLWEK,LLSHLGFSLPIEESDASQNDVSEK,TIVFAFATGQK,VNALGLDESSTATDISGKK,YGVGEGDFGAAPLR,EIEKPVTYENSQLQTGPAYNDQSSYGVADASQR,LVSFNATESPAGSSEVYVHNLVTEQGLMSR,VQHILASTSFNGTTVVWDLKK,LFNETSEALGGAR,QKPVISFSDSIR,NLSAEHDGKPYVDR
mgv1a002717m	145	*	8						0.000229	0.000229	IWLVDSK,NAYIFPGFGLGLIMSGTIR,ATGQEYYELLEEFMSAVK,LSLYTALGGVRPSACLPITIDVGTNNK,LSLYTALGGVR,GLIYPPFTNIR,KESLQHFK,ILGLGDLGCQGMGIPVGK
mgv1a016237m	369	*	2						0.000229	0.000229	VANTTGNMVADVAK,RVGEVVAGR
mgv11b009377m	15	*	6		0.000372		0.000105		0.000206	0.000227667	KLDSSVEWEPVRDGMQVK,WNVEFVDGVENVIR,RVVQALPR,NSITHDIPHR,AADEEFLLGVTGR,YLTAESDEETVVQDR
mgv1a001815m	1745	*	18	0.000278	9.4e-05	8.4e-05	0.000239	0.000319	0.000352	0.000227667	FEVPDVIVPEFSDK,WNYRDEEDVYNVDSK,IGDDWTIK,DKTGNDFDGWCWPGSSSYLDMVDPK,RDDSYFIHEEASK,MLFPNPEEMQNK,VEIEMGPLLLR,MVTIVDPHIK,IILLGLSNAPK,FDEHDIPYDVLWLDIEHTDGK,RFEVPDVIVPEFSDK,HDPFEVFVR,GGETYKLDVLEDSVPSFIR,DDSYFIHEEASK,FETESTVER,ETNQETPTKPLVLK,LDVLEDSVPSFIR,MVTIVDPHIKR
mgv1a012673m	777	*	2		0.000439		6.2e-05		0.000182	0.000227667	LSLAGTSAQLAVFRPK,GSFTSSFQNMF
mgv1a011991m	1761	*	6	0.000341	0.000135		0.000171	0.000152	0.000336	0.000227	LSTGDSLDMSPHDEEAMVANDATIK,RIPIPVFDLYGVGSR,IPIPVFDLYGVGSR,DMEGAAIAYVADLLK,AVTDIVDGDKPTAEEFLQNLLAVTAALDLAATK,AAAEVNDEQIPK
mgv1a015213m	1806	*	1	0.000183		0.000388		0.000245	9e-05	0.0002265	SNCADTFFSYVNLYGK
mgv1a003658m	964	*	2		0.000374		7.9e-05			0.0002265	LDKLPGDTSIGHVR,FGSVGVAHNGNLVNYQSLR
mgv1a011444m	375	*	4		0.000253		0.000268		0.000158	0.000226333	KVSTPQMLEFMR,RPGLIALFDVDGTLTAPR,KVVTIGVVGGSDLVK,VSTPQMLEFMR
mgv1a005785m	1226	*	4				0.000225			0.000225	SGEGVTHVAPSDEKPPRK,LGLMSGFVK,LKDSQNTFALLTTFNEVDMTNLMK,SGEGVTHVAPSDEKPPR
mgv1a008687m	1111	*	3				0.000207		0.000243	0.000225	SFTVHTGAGLIVPELQDNGK,YHGLGNDFILVDNR,TNTEFVQVFSPSHLK
mgv1a023311m	2279	*	1						0.000224	0.000224	QILVIYAAVNGFCDR
mgv1a000799m	215	*	16		0.000109		0.000291		0.000271	0.000223667	GVSLHQWQDPHHHALDENPSVLVVGR,HGEIFWR,LHLLLDANR,EDGLASIIDVK,TAEALGIFQHDLGNVYWYSAETDNGVLR,HVLGPNDVIDQIDIALGK,HAVFHTQK,SQSYFFTHSLK,THVSQLIPGFSGPAVTLPSK,AVGPIGSVTPDESSLVVYVIDTVTGR,VEHNLFEWLK,VFLNTYVR,DLWSIVFPSESEK,CGQGLDSAGVFSIVDTYTGK,AWNLPDGQMVWESTLLGSK,VFALHTGDGR
mgv1a024394m	927	*	7	0.000345	0.000102	0.000183	4.3e-05	0.000116	0.000552	0.0002235	ALHAFFDNFHPTEVVNNAVAAATYIQILK,KVVVSGVGPLGCTPAEIAK,SETGEQLGDR,GVNYASGSSGIR,QLQNHETTFSSISR,VDYLPYGVDFPQGPTGR,NHQVPCFFVFGDSLVDNGNNNR
mgv1a002767m	2145	*	2		0.000223					0.000223	DIANYNQLETQDEAQEETGWK,YFIHNHLSFR
mgv1a014970m	1330	*	1	0.000349				0.000234	8.6e-05	0.000223	ALVDTVYGSDFGFR
mgv1a015201m	69	*	3		0.000216		0.000183		0.000269	0.000222667	EAETLHSVGVR,QQLFHSPSVQVTK,AAASVAAAAASGAMQQQGGR
mgv1a004400m	1996	*	7		0.000269		0.000228		0.000168	0.000221667	DTMMMGADYYQTESEIASLLAQGK,SFFDANLALTEQPSK,NVEHILILSGDHLYR,VPIGVGHNSK,AKPAVPIGGCYR,IVDAIISHGCFLR,DHNVQAYLFSDYWEDIGTIK
mgv1a000655m	1286	*	20	0.000175	0.000311		0.000278	3.9e-05	0.000301	0.0002208	LMDYGFHGPTMSWPVPGTLMIEPTESESK,MAGFAGFETLDSLIDATVPK,ATSNICTAQALLANMAAMYAVYHGPEGLK,IVVCNVEDVDYK,IIGVSVDSHGKPALR,IAILNANYMAK,RLEDHYPILFR,FGVPMGYGGPHAAFLATSQEYK,HLASFLPSHPVVATGGIPAPDK,SYIGMGYYGTFVPPVILR,TFCIPHGGGGPGMGPIGVK,SGDVCGVLVQYPGTEGEVLDYGEFIK,GLTESQMLEHMK,NIMENPGWYTQYTPYQAEISQGR,GKADIHNNVLK,NVCIIPVSAHGTNPASAAMCGMK,DNLSALMVTYPSTHGVYEEGIDEICK,EYAAYPAAWLR,GAPHPPSLLMADEWTKPYSR,GVNGTVAHEFIIDLR
mgv1a001488m	1671	*	10				0.000242	0.000199	0.000219	0.00022	TLDTAHHDDFHQANYAGAAITK,NPDDGGSFVQDLQISTMFTHHQK,IVSFVGGLDLCDGR,SIDGGAAFGFPESPEEATK,SDYLPPILTT,NYLTFFCLGNR,VLMLVWDDR,LQFFDVTR,YPVALSSEGVITELPGMEFFPDTK,IVVVDSDLPVEGGPEK
mgv1a010028m	1326		1		0.00022					0.00022	KTQHLLALDGAK
mgv1a003707m	1884		7	0.000158	0.00025		0.000238	0.000141	0.000312	0.0002198	APFTQGLGLENINVQTQR,DGKPVQIELIDAK,KIDSYTGVFASK,ALAENEGEGLAK,LVPHLYCIGDANGK,SLGVDILTGVGTVLGPQK,FAVHAHPTLSEVLDELFK
mgv1a008171m	400	*	7		0.000186		0.000316	0.000105	0.000271	0.0002195	FPSENNLFFVLVNPEFEAPTK,RAPLIPGMDAVK,GLPLGSGLGSSAASAAAAAVAVNELFGSPLSK,SAAAAAAEPQPLFSSVR,FPSENNLFFVLVNPEFEAPTKK,AALPTEITMSHHVWNSSQAGALVASVLQGDLIGFGK,SDLVIAGLESESK
mgv1a009544m	701	*	6				0.000133		0.000305	0.000219	NNQLLVANAGDSR,ILEAGGYVQHGR,DHKPDLDHEK,FGLSSMQGWR,FLHQQVLGSDAYAAGDLETSLR,FLHQQVLGSDAYAAGDLETSLRK
mgv1a000692m	1520	*	13	0.000354	0.000245		0.000148	0.000158	0.000189	0.0002188	ILLESIFNNTGGEVVVNR,VLNSEGNVVPLDETSVNLLK,LATDPTNGITTESLTR,GTIDEFANEALR,SSPLDKHTLVK,ECGILTDDGVAIEGPVFR,FHGGPHGISQK,RYEAAAMR,SLEELYELIPK,MGVVLELPEGR,LMATLSEGGDDETPLQVK,YSSSGISSELPDSVVK,ILGTPTETAILEFGLSLGGDFQAER
mgv1a003434m	2212	*	8		0.000122		0.00018		0.000354	0.000218667	AATPATLKPNAVVAK,DGSGQYGTIAAALK,KITPAIAQSFTPGVVYK,NLLQTSGELLSNGLAMVTDFSSILSSLGGFSS,HVNNIVLIGDGPEK,HQAVAVR,QPMDDQACMVTAQGR,ITPAIAQSFTPGVVYK
mgv1a015021m	680	*	4				8.9e-05		0.000348	0.0002185	HSNIPAHISPCFR,VTIGQCRPLSK,EGDHVTIGQCRPLSK,NYMHWVSK
mgv1a025131m	347	*	4	6.9e-05			0.000347	0.000185	0.000272	0.00021825	FGFTHTGR,TELYNLDGR,NEYFALDDEEEEAAELALR,ISADSRPMILFER
mgv1a011661m	1187	*	1	0.000218						0.000218	DLVVDMTNFYNQYK
mgv1a012742m	1571	*	2				0.000313		0.000123	0.000218	LLHPYVDNPSGLPER,LKEEGISLENLPADLPLISEIDTDNPLK
mgv1a013902m	1296	*	3	0.000145			0.000291			0.000218	SLEGFQTNVQR,AGDSTPEELATATQVSGPILPIVHEKPSVELVK,LAPTVGISVDHR
mgv1a014965m	1410	*	2				0.000263		0.000172	0.0002175	AYGHCLVAGIAK,LVNYNHIMPTR
mgv1a003858m	1498	*	13	0.000375	6.4e-05	0.000114	0.000189	0.000216	0.000344	0.000217	MTETLVPDSVSAVQNVTNATR,YNNEVNVLKPSHK,LEVDVAELR,LKQELTEVETR,MYIFGGNHNGR,YLNDLQVLNLR,VFDPQTLTWSTLK,YEHGSAVIDDK,LLSVAGHTK,TYGKPPVSR,TIVTDVIVAEPQIIK,AGHAGVTVGENWFIVGGGDNK,SDHAAAVHADR
mgv1a017873m	501		1						0.000217	0.000217	HCTGQYFDYWR
mgv1a002734m	1414	*	10	0.000233		0.000198	0.000235	0.000188	0.00023	0.0002168	IVGFEVTPFSAK,HEYDGEWSENTR,IENSPYVFK,MREPQMCNVVCR,YFLHNHLSFTVK,FHKDELTDSSR,YNELETQEEAQEETGWK,SAQEGPPIYQLGYHVGLK,VNMILDNLPLVVPIPR,KPAIENPVK
mgv1a001038m	2086	*	17	9.9e-05	0.000235	7e-05	0.000465	8.9e-05	0.000342	0.000216667	FNEQLKEIEGIIDAR,SNLDPAVYGPVESAITK,IFFWNTSYLPSQTPSGLK,ELIEQEIGGFTTVDEALK,LVTEWPLK,TVGHGDKKDELWWPELK,QVFKPTWDATGVWLWR,SDNELQAWWK,KFFVLDYHDVFLPFVNK,IYDYDVYNDLGNPDISLDLARPVLGGPDHPYPR,PVLGGPDHPYPR,IYDYDVYNDLGNPDISLDLAR,TVLVELVAAELDPQSGLEK,LTIDDYPYASDGLLLWDAIK,FFVLDYHDVFLPFVNK,THCVTEPYVIATNR,TGRPTTIKDPSSESR
mgv1a012822m	2270	*	3		0.000149		0.000189		0.000309	0.000215667	DKFLLQSVVVASGLTAK,LQQELELLR,FLLQSVVVASGLTAK
mgv1a003804m	1364	*	10	0.00016	6.3e-05		0.000348	0.000214	0.000289	0.0002148	KIATYVEGVTLR,NELTDVDEPSR,LKELQDKLDSLNK,NAGHSPLILYSSR,LDSDDESDFSDISGTSGSSWLEK,IATYVEGVTLR,EQIEKVEEEER,KEQIEKVEEEER,SSPLKDPLLGVSPEDENYFK,QATQVEGYSTTR
mgv1a014093m	212		2		0.000354		7.5e-05			0.0002145	LQDILPQIIHQLGPDNLENLK,KLQDILPQIIHQLGPDNLENLK
mgv1a011509m	202	*	5	0.000215			0.000216		0.000212	0.000214333	IPSGGPTMVTPLPHMFVIK,WNPDSTQKPELK,IKNEIDPSLTFR,DLVVDMTNFYNQYK,GLNPGMQIQNIK
mgv1a023513m	1058	*	6		8.8e-05		0.000371		0.000182	0.000213667	ILAEGIGEVQEIIDMCDFAVGLSR,LLLHESVYQK,SVLFAAVGTAGQR,GVLLGPLHTR,RLLLHESVYQK,VGLMVQQTVNQR
mgv1a011448m	1933	*	2				0.000322		0.000105	0.0002135	TLDTLHQQGEQIHR,AKQDDALSDLGDILGELK
mgv1a005309m	1776	*	6				0.000216		0.000211	0.0002135	KLDAMLLGTLDNFTNSQR,IEDVLYADALAQDPSLAAPK,HQFPGLPQSSLDISK,AQTILLLLK,GITVEFFDPQQFLSTMDLSSEHK,DVGLSILESYSR
mgv1a009145m	1205		5				0.000301		0.000126	0.0002135	HAQGIHNVEGDKNYK,HVHTSGLIK,KIDVVITSPLLR,KEISSHFANCELR,HAQGIHNVEGDK
mgv1a011779m	1442	*	5				5.6e-05	0.000148	0.000436	0.000213333	AEDVVSSMLAK,YILTGASWVTGAFSR,AASAPFLASESINVGGVSAVQK,ISIGATIVNDTVK,HQFISTATAK
mgv1a015114m	442	*	1		0.000213					0.000213	ANALLAFAVTILALMCGIASFSDNFNSPSPSA
mgv1a022713m	843	*	28	7.3e-05	0.000203		0.000491	3.3e-05	0.000264	0.0002128	VNPGNAPLVVGQLLDDECPEDFIK,FNLNVQAVNVLLDNIR,RGQVLLATVNESTIVPFVSGQLNNLELAVNLAK,ADDATQFLEVIR,AFMTADLPHELIELLEK,VMVNTHAIEPQALVEFFGTLSK,FQSVPVQAGQTPPLLQYFGTLLTK,AQLAGTTQDHLQIFNIEAK,FGFVPDLTHYLYSNNMLR,NLLENWLAEDKLECSEELGDLVK,IIIDSNNNPEHFLTTNPYYDSR,LLIDQVVSTALPESK,ALQHYSELPDIKR,VEEDAVWSQVAK,LHVIELGAQPGKPSFTK,RGNLPGAENLVVQR,ETSPQNSVVIIDMSMPNQPLR,VAEDVEVYHDLVK,EGLVSDAIESFIR,LLTQFLEHLVSEGSQDVHVHNALGK,SHQMPE…
mgv1a003324m	891	*	7	0.000101					0.000324	0.0002125	VGDPVPLYANK,HLHFEIFYNK,SEALGEVLNGDR,VGPFHNPSETYR,YAHDEEAADDQEETGWK,YSHSSSLPR,YFDLPFCSPGDVK
mgv1a004578m	184	*	6		0.000206		0.000203		0.000228	0.000212333	HAVQLFQFADK,STDSTYSSLLLK,MSYLVGFGNK,VDHGCWNRPEDMK,WITDYLVNSHPTANVLYIQVGNAK,LPGAQVLLSR
mgv1a010203m	2039		4				0.000378		4.6e-05	0.000212	WVDEVIPDAPWVINQEFLDTHR,VYADGIYDLFHFGHAR,TASIHHNMWVENADR,IDFVAHDSLPYADTSGAGNDVYEFVK
mgv1a015079m	1533	*	1		0.000212					0.000212	HILEVVPGFEQAIQAYAVHVLSLTYQK
mgv1a017493m	852	*	1				0.000212			0.000212	RYEDISVLGQRPTEE
mgv1a012196m	300	*	4	0.000231			0.000233		0.000171	0.000211667	NVLTNFWGMDFTTDK,LFCIAFTK,ATSSIYPLQNVYIR,VFEVSLADLQGDEDHAFR
mgv1a003205m	1227		7				0.000226		0.000197	0.0002115	NTLVTYDREHEK,HGTVLDSGTTYAYLPEQAFGAFK,SLVSYKPVDSVVAEQELQPLQN,ILLSPENYLFR,FFGWNMGPTPPQR,MPLHDDLLLNGYYTTR,GDLSIVDQLVDK
mgv1a005015m	1715	*	4	0.00024	0.000213	0.000127	0.000211		0.000266	0.0002114	ITDVQTEVVMGILNLYSLIGSAAAGR,TLEEMESLFGTFFR,RNHGEGVWR,EAAGIPESSHDDVVPVPK
mgv1a015628m	1798	*	2		0.000236		0.0003		9.8e-05	0.000211333	KGMTPSQIGVILR,AHGLAPEIPEDLYHLIK
mgv1a011492m	1303	*	2						0.000211	0.000211	FTGLNQNQFHGNGADK,ELNPNSSTLILPALSVGNVGQLAVDLLISSLK
mgv1a013780m	39	*	3						0.000211	0.000211	VWLDPNEGSEISMANSR,HMYHDMYMK,VAPTPTPAPAAQPAQATK
mgv1a015638m	1974		5		0.000236		0.0002		0.000196	0.000210667	REAPQGEKPAIVR,GVDLDALLDMSTDDLVK,TFNPVEIKPEMIGHYLAEFSISYKPVK,NMIIVPEMIGSVLGVYNGK,PGIGATHSSR
mgv1a015907m	61	*	2				0.000107		0.000314	0.0002105	VVGASCLVLTDFGEESEGLHIVQEYVK,SLAHGGLVK
mgv1a003282m	1884		7	0.000151	0.00024		0.000228	0.000135	0.000298	0.0002104	APFTQGLGLENINVQTQR,DGKPVQIELIDAK,KIDSYTGVFASK,ALAENEGEGLAK,LVPHLYCIGDANGK,SLGVDILTGVGTVLGPQK,FAVHAHPTLSEVLDELFK
mgv1a014673m	994		1	0.000329				0.000221	8.1e-05	0.000210333	VLEQLSGQTPVFSK
mgv1a001894m	1954	*	8		0.000287		0.000223		0.000119	0.000209667	LSGSHGDLYVAPWNILAFEDPSPER,ISFGHFPLSFSAATNSGK,INEFWELEMGDWR,LTVTELRPFSISGTPAR,GNHDNFGVPVIGGSFDFFSK,FDSLSYENYK,TIILPTFPLDSR,AAEFNQIVGPALSFIKPSLVLITGDLTDGK
mgv1a014638m	994		1	0.000328				0.00022	8.1e-05	0.000209667	VLEQLSGQTPVFSK
mgv1a002077m	1356	*	13	8.4e-05	5e-05		0.000273	0.000168	0.000473	0.0002096	IGHDVDTR,LVSWEEGGYTTSDKPLPR,NIIYFDDEDSANDASANQK,KLAAISSSLPSIK,ISSFTEVEVLGK,LVEVPWEGATTLASLFEQSCK,QSLEEWANAAGIK,WFYTGDIGR,LQHGEYVSLGK,LAAISSSLPSIK,VEAALMSSNFVENIMVHADPFNNFCVALVVPSR,LHLGEYQWETYSQIFDR,IHLLPDPWTPESGLVTAALK
mgv1a010070m	2039		4				0.000373		4.6e-05	0.0002095	WVDEVIPDAPWVINQEFLDTHR,VYADGIYDLFHFGHAR,TASIHHNMWVENADR,IDFVAHDSLPYADTSGAGNDVYEFVK
mgv1a015586m	1974		5		0.000234		0.000198		0.000194	0.000208667	REAPQGEKPAIVR,GVDLDALLDMSTDDLVK,TFNPVEIKPEMIGHYLAEFSISYKPVK,NMIIVPEMIGSVLGVYNGK,PGIGATHSSR
mgv1a015833m	796	*	1				0.000314		0.000103	0.0002085	HILQQLQK
mgv1a017039m	380		1	0.000312			0.000157		0.000154	0.000207667	STGFGLIYDSVENAK
mgv1a003891m	1527	*	9		0.000192		0.000298		0.000133	0.000207667	LKDTIFAVNELLLK,AAVIHFSGDMKPWLDIAMNR,STDQYHYWQNLNEDR,AWHVQGLGINPSISMEEIDK,YLSMLNHLR,AALFEANGPVDEDVLR,MFDDLASNFSDLQLR,LDMIYNQANNHIALVNAYATYAR,HVFHIVTDR
mgv1a001277m	631	*	21	3.5e-05	0.000126		0.00032		0.000348	0.00020725	LASCFLDSMATLNLPAWGYGLR,AATEIASNINYHAQYSPHFSPFK,WVTNLDLLTNLR,TVAYTNHTVLPEALEK,VLMDDEGLGWDEAWDITSK,HDVVFPIR,FCNPELSQIITK,ALTNAVGNLDLQVAYADALK,QFADNSELQSEWESAK,HMEIITEIDKR,LANYVLQVTGVSIDPNSLFDIQVK,TDKWVTNLDLLTNLR,GDYFLVGYDFPSYMDAQER,QLLNILGAVYR,IPPIAHPLAK,WVGGEVIQALAYDVPIPGYK,AFATYTNAIR,WSQAVMWK,LVNDVGDVVNSDPEVNNFLK,VAVQLNDTHPTLAIPELMR,SGAFGSYDYNPLLDSLEGDSGYGR
mgv1a008693m	235	*	3				0.000207			0.000207	TNTEFVQVLSPSHLK,YHGLGNDFILVDNR,FEHHTMFPAR
mgv1a009389m	720		1		0.000207					0.000207	EIPLHVLPTPSLLSLDSPLSSFTNLQR
mgv1a011231m	1912	*	2				0.000157		0.000256	0.0002065	SPGPGEPAFVK,LSNESPPTVLATEESISEFITQVSSLLK
mgv1a002228m	113	*	16	4.3e-05	0.000102		0.000432	0.000115	0.000339	0.0002062	LNVFSNDDVDAAAEALNDMPIK,LQILQIHTNK,VSQGSPLVSFLLEGPSGSGK,GAKDENVDAALLSQQIR,DAFALTYHVPTLK,LNVFSNDDVDAAAEALNDMPIKK,LLEYVAIGPR,FSNLISQTLLVLLK,DLAYTNFAYCSPSDLR,EFNLQSFGIGGLSAEFADIFR,INVAHFYDCLQDMVR,DGTGVHDSIVNQLLTK,SPLSVIILDDIER,HDHIYQR,ESSFLAPDVNLEALAAR,VVMDDFLNALHEVIPAFGASTDDLER
mgv1a004705m	1279	*	2		0.000415		8.8e-05		0.000115	0.000206	LPGDIAIGHVR,FGSVGVAHNGNLVNYQSLR
mgv1a025892m	2141	*	3				8.4e-05		0.000328	0.000206	NQVDLVEFVDWSSVECLNQSGTHSLPNALK,LHSIAIKGPEEEGPK,SLTIFIEENQSGSETTK
mgv1a004733m	1266	*	11	5.9e-05	0.000139	0.000249	0.000177	0.000236	0.000375	0.000205833	VFFTNSGSEANDSQVK,YLDSLAGLWCTALGGSEPR,YHLPGETEEEFSTR,LANNLENLILK,GTGLILGTEFVDNK,LGSFSHGFTYSGHPVSCAVALETLK,KYDILLIADEVICAFGR,LVWYYNNALGRPNK,VNDVIYSQSNK,GHDMLAPFTAGWQTTDLHPLVIEK,YGIKPDLVSLAK
mgv1a008159m	407	*	8	7.8e-05	0.000279		0.000157		0.000309	0.00020575	NIDEQTHQHVDAR,KNIDEQTHQHVDAR,NPLQEYQVAHIPGALFFDVDGVSDR,ASGFDVESSASSDAILK,RNPLQEYQVAHIPGALFFDVDGVSDR,VGPITFETYFQPHLVWSLEQVR,TNVPVYDGSWTEWGANPDTPVASSKD,VLDASWYMPDEK
mgv1a002611m	491	*	13	0.000275	0.000109	9.7e-05	0.000207	0.000184	0.000361	0.0002055	RPWAHEHEPVTTLLEAVK,VLVQFEDFANHNAFDLLAK,AYELGLATR,ILGLGDLGCQGMGIPVGK,VHEDMLLAASEALAEQVSQENLDK,ATGQEYSELLDEFMSAVK,NVGVLMESTLK,IWLVDSK,AIFASGSPFSPAEYNGK,STVGGGVEDVYGEDSATEDQYITPWTVTVASGYPLLR,GLLPPVVISQALQVK,TIKPTVLIGSSGAGR,FESLQHFK
mgv1a002944m	263	*	9				0.000218	6.5e-05	0.000332	0.000205	ELGLVAGTPVGTSLIDAHAGGVGVMESVPVSVDSESK,LLGSSSSQIQIWK,DMEALGWDDDFWEK,ENESVLLGAAILGAVASK,SVAFPGHALGSGLTPEAAK,WMDLSDWLSYR,SISIFELLNEILESAR,GLYEQQLSHR,IGLGDLVDGHHSK
mgv1a008446m	1359	*	9		9.5e-05		0.000202		0.000317	0.000204667	APGETCHIVIDHGGNVPYWEGQSYGVIPPGENPK,IEEYSDEIFK,VGVSPLDLEDVKEPPLHLYK,MYVQDKIEEYSDEIFK,KPGTPHNVR,AVYYDPETGKEDPSK,NKQPYTATIVSVDR,VMLLPEDNPNATHIMIATGTGVAPFR,LLDNGAHIYFCGLK
mgv1a014651m	1902	*	1	0.000165		0.00035		0.000221	8.1e-05	0.00020425	VLEQLSGQSPVFSK
mgv1a001346m	2224	*	17	0.000143	8.5e-05		0.000307	9.6e-05	0.000389	0.000204	LNALILGESLASEEDDLVLPSHDFSAQAHVSSPHK,WAHPVYSENLDIR,PGSATFPFFGVQPVIVDEK,VDDVINVSGHR,YETTYFSAFPGYYFSGDGCSR,KQIGAFAAPDR,QLDELGDISTLADPAVVDQLIALADC,DTWWQDVVPK,IGTAEVESALVAHPHCAEAAVVGVEHEVK,SSIEDPAGFWSGIASQFYWK,HVESMSTLPSGAGPIPK,IAIYWEGNEPGVDASLTYNQLLHR,VLGSVGEPINPSAWR,YPATCDVEWVDAEDPLFLLYTSGSTGKPK,VSIFYTAPTLVR,DKDGYHWLTGR,IGAVHSVVFAGFSSESLVQR
mgv1a006848m	549	*	8		0.000166		0.000281	9.4e-05	0.000275	0.000204	EGALDGVQAIFGLHVDPMIPTGTVSSR,ELLESASDSEFSGWLR,VGPLLAGAGR,DPIPVLSMAILALQHIVSR,IHEYPELSFEER,RIHEYPELSFEER,GGHAASPHK,VPAAFFMIGAK
mgv1a025239m	626		1				0.000204			0.000204	YIEFHR
mgv1a010760m	386	*	6			0.000211	0.00025		0.000147	0.000202667	ASCGFLALHHSPPSENEETR,LIGPAQTNLHGFASR,EFAEILDSNEAYGNTDVENTHEEK,FLHEVAFK,GLVLYGDGLAR,LVGDLLHVALSESEVGSR
mgv1a003052m	1421	*	6		0.000291		0.000123		0.000193	0.000202333	VSDQVPFLADLKPSGK,GGPGMPEMLTPTSAIMGAGLGK,LFPALSEGQQIIRPLSNPIK,ETGHIQILYGNLAPEGSVAK,EGVENAGMVGFR,LTLDDFQK
mgv1a005070m	763	*	9			0.000128	0.000242		0.000237	0.000202333	MLISYVDSLPTGNEK,TPDMSAIHNDSSSDLR,LASFIDEEEQR,YTNNDVAVAVILGTGTNAAYVER,SGEMVINMEWGNFR,VAALVNDTIGTLAGGR,SSHLPLTEYDHALDVESLNPGEQIFEK,GVFYALDLGGTNFR,GFSIDDAVGQDIVAELTEALR
mgv1a010911m	1960	*	3				0.000202			0.000202	NIQQNEGYKQEIEELK,LHHDLVSAVSDLQENTVEVSNLK,LHHDLVSAVSDLQENTVEVSNLKK
mgv1a005316m	1483	*	11	0.000123	7.3e-05		0.000339		0.000272	0.00020175	LAQPPPIATVPLGTGNNLPFSFGWGK,HGDWQDLDVPHSIR,DLTPPFVDDGLIEIVGFR,DRDLTPPFVDDGLIEIVGFR,DSVLSFLNQVR,DAWHGLVLLAPNGHGTR,IDGEPWKQPLPVDDETVVVEISHLGQVK,IPGYILDPNSEIQYPPCKPECPVLVFINSK,IIVAGGDGTAGWLLGVVSDLK,SIVCLNLPSFSGGLNPWGTPNSNK,QVIDLGEEAPDGVLR
mgv1a005777m	330	*	10				0.000192	0.000256	0.000157	0.000201667	FFANEALQSIDNVMMSS,LLEPQDCVAHILPVIVNFSQDK,LAIIEYIPLLASQLGVGFFDDK,SDIMSMFEDLTQDDQDSVR,TIRPSLVELSEDPDVDVR,ENDLVDWFIPLVK,LAEEFGPEWAMQHIVPQVLDMINNPHYLYR,DATIEQLLPIFLSLLKDEFPDVR,LAAGEWFTAR,SALASVIMGMAPVLGK
mgv1a007854m	277	*	4		9e-05		0.000115	0.000409	0.000188	0.0002005	IAFLFLTPGALPFEK,LWDQFFQGQEDR,YVEHMLPEVEKK,DKPVHFSR
mgv1a016672m	1926		3				0.000135		0.000264	0.0001995	VSCLSIVDPGDSDIIK,LILISNNCPPLR,KTHESINNR
mgv1a016677m	1926		3				0.000135		0.000264	0.0001995	VSCLSIVDPGDSDIIK,LILISNNCPPLR,KTHESINNR
mgv1a026246m	110	*	8				0.000306	7.4e-05	0.000218	0.000199333	TEEAKVEELIK,LVGGGLHDSAVVR,LFVTNDAATIVNELEVQHPAAK,GSTDSILDDLER,MGLHPSEIIIGYTK,NPVNFNVDNVR,TLAENAGLNAIEIISSLYAEHASGNTK,GTVLIHNAEQLENYAK
mgv1a015623m	1054	*	1				0.0003		9.8e-05	0.000199	AHGLAPEIPEDLYHLIK
mgv1a004077m	178	*	7				0.000304	7.4e-05	0.000217	0.000198333	TEEAKVEELIK,LFVTNDAATIVNELEVQHPAAK,GSTDSILDDLER,MGLHPSEIIIGYTK,NPVNFNVDNVR,TLAENAGLNAIEIISSLYAEHASGNTK,GTVLIHNANQLENYAK
mgv1a002755m	1227		7				0.000212		0.000184	0.000198	NTLVTYDREHEK,HGTVLDSGTTYAYLPEQAFGAFK,SLVSYKPVDSVVAEQELQPLQN,ILLSPENYLFR,FFGWNMGPTPPQR,MPLHDDLLLNGYYTTR,GDLSIVDQLVDK
mgv1a007437m	1626	*	1					0.000198		0.000198	NFLQLVFSGDDSGR
mgv1a010608m	841	*	1		0.000348				4.8e-05	0.000198	KIEPADLSNQPNQTHLGSAWNR
mgv1a006591m	199	*	8		8.1e-05		0.00031		0.000202	0.000197667	DFTYIDDIVK,AGEEFAHTYNHIYGLSLTGLR,KAGEEFAHTYNHIYGLSLTGLR,RGDGVVGLDNFNDYYDPSLKR,SIPIFEAANHGTVAR,VFNLGNTSPVPVSDLVGILEK,EIGYKPSTDLQTGLKK,EIGYKPSTDLQTGLK
mgv1a001932m	601	*	9	4.1e-05	0.000337		0.000163	0.000327	0.00012	0.0001976	GDLVFVFNFHPENTYEGYK,NEFGVWSITIPDFSGNPAIPHNSR,RQWDLVDTDHLR,VFNYANWEVLR,VALDSDAWEFGGPGR,FAAPYDGVYWDPPPSER,SAAAQVVETENSKDELVK,IPAWITYATQDPTR,VSHDVDHFTTPEGVPGVPETNFNNRPNSFK
mgv1a016639m	1926		3				0.000133		0.000261	0.000197	VSCLSIVDPGDSDIIK,LILISNNCPPLR,KTHESINNR
mgv1a001840m	1720	*	7						0.000197	0.000197	NENHTLCLNSAK,LWINSLGILSYVNNLFEDVR,KLNATYIISVAR,ASYVAHINSYLR,EITDADILNWANK,DINDEVEFEDFLR,LNATYIISVAR
mgv1a010646m	1807	*	4				0.000197			0.000197	AILVEEWNVQPVK,IQEVPHEGPMCDLLWSDPDDR,QITQVYGFYDECLR,GAGYTFGQDIASQFNHTNGLSLISR
mgv1a021982m	1317	*	1						0.000197	0.000197	GGQSNDQEYLQPIYP
mgv1a003629m	367	*	6				0.000264		0.000129	0.0001965	ITYTEAVAILEEASK,ILEMGLPLEPYHWYLDLR,HSGFGLGFER,ASKPEILSAVAELTK,VPIQYILGR,NALAYATHTFFQK
mgv1a016236m	1474		1		0.000276		0.000117			0.0001965	KPLFFYVNLAK
mgv1a009222m	1315	*	3		0.000306		8.6e-05			0.000196	DPFVFNHDCVVHR,FNAGHPTPSR,GAPYPVAFAAPISAVR
mgv1a003633m	1688	*	9				0.000132		0.000258	0.000195	LFSILYSNPK,ELADHTVEVNVQQEPLDGMFTFYDSTSGK,GLDDLISLFR,LAALNHHAGSSLFSSSAGVVADLSR,SWLEFLSTTPR,VTAATLSELSVAPEFLESTGGLSDNR,VAWEHEQFSR,LVVAAPQPR,IVSPTIVNIQGWLPGLK
mgv1a015509m	524	*	2				0.000195			0.000195	IRPPLWSNESK,TNPDAFSSDVLDEDEVEKVEEEKPK
mgv1a015554m	1234		2				0.000197		0.000193	0.000195	VNTLIRPDGTKK,KVNTLIRPDGTK
mgv1a015573m	1234		2				0.000197		0.000193	0.000195	VNTLIRPDGTKK,KVNTLIRPDGTK
mgv1a012798m	2278	*	5		0.000149		0.000126		0.000309	0.000194667	IAAAGFYVVVPDFFYGDPYDPANPEKPLLVWK,AFEDAKPVIEALR,LIEAGVFLHPSFVTLDDIK,IFPGVAHGWAVR,APLAILGAETDHLSPPELVK
mgv1a016584m	34		2	0.000261					0.000128	0.0001945	GPLEALRPK,AYFDSADWALGK
mgv1a005697m	1456	*	6	6.3e-05	0.000525		6.4e-05		0.000125	0.00019425	EGSGEGTGWAFSPLSK,GWVGFNVPISHR,SLVVIHNLAHQGVEPAATYSNFGLPQGWYK,SDCPLIGFIGR,FTLLCHAACEAPLVLPLGGFNYGEK,YGTIPVVHSTGGLR
mgv1a010702m	1041	*	2						0.000194	0.000194	LNALNAAAGNDDEDDDEDDDE,GALDGGLDIPHSDKR
mgv1a013073m	685	*	2	0.00026					0.000128	0.000194	KLLDELGIAAQDVPVDEFTPLGR,LLDELGIAAQDVPVDEFTPLGR
mgv1a017412m	115	*	1						0.000194	0.000194	FLVPLIYAPVLPLIR
mgv1a006394m	255	*	3	6.7e-05	0.00032					0.0001935	PAGEPLPEGLLWLLLTGK,VVPGYGHGVLR,GMTGLLWETSLLDAEEGIR
mgv1a000574m	1084	*	17		3.3e-05		0.00017	0.000265	0.000306	0.0001935	SSHVQLLDGSVVELDQSLR,IAAICNDADVEK,DSGEVVAMTGDGVNDAPALK,AVILESLHELSSNALR,EIQSEHASVIR,EASDMVLADDNFSTIVSAVGEGR,VLSLISSTLR,HENISSR,VEQGSLTGESEAVSK,LVAMGSNTNAVR,TGTLTTNQMAVAK,SGHYVANGMPTEAALK,IATLEFDR,SYDVQGTSYDPFDGK,VHAQIQEAAESEDDTPLKK,LLLKPETYSSIESNLVFVGLAGLR,ILNWPVGQLDSNLQMIAK
mgv1a002876m	1773	*	9		0.000227		2.4e-05		0.000329	0.000193333	TKPGGIPLFVLADR,LCHCPTVQGVK,IDECIGDIEADDDNPILK,EALPHPDDR,GYDGKDVVVQNLR,YCAPDPEQDFSK,GYTQFTPHYITWYCPEAFIMSQQCK,GCNTFQDSDLSSK,FIGDGYTHCEASGALR
mgv1a015508m	1234		2				0.000195		0.000191	0.000193	VNTLIRPDGTKK,KVNTLIRPDGTK
mgv1a003799m	955	*	12	0.000319	6.3e-05		8e-05	0.000214	0.000289	0.000193	HASIPFK,VAHFDGEFKK,ALAPEYAAAATELK,LPLVTTFTQESASLIFESPIKK,SVIAQFVSANK,YILDGEVTLEK,YEVQGFPTLFFFVDGVHRPYTGQR,LQKPGSDSQAGEEEVTK,IIVGNNFDDIVLDESK,SVDPILVDTDR,LDDDVNFYQTANPNVAK,ADGFPTILFFPAGK
mgv1a013891m	950	*	4	0.000145			0.000219		0.000214	0.000192667	LRPVVHCQTLK,SLEGFQTNVQR,HNNVIPSGHFR,LAPTVGISVDHR
mgv1a015482m	986	*	3	0.000192			0.000193			0.0001925	REWDDTQNQQSDSQSTNFLQETGSSVK,GAALGAANIAQGAADAVK,ASNADIDLEGLTYPSSTTHNPSNPNTR
mgv1a010544m	1487	*	5				9.8e-05		0.000287	0.0001925	AVDIAGNIQPENVK,HVEFVSIDK,SDLVSSYVTPVDFFYK,HPALAINSK,GILNTSWHR
mgv1a016565m	34		2	0.000258					0.000127	0.0001925	GPLEALRPK,AYFDSADWALGK
mgv1a016568m	34		2	0.000258					0.000127	0.0001925	GPLEALRPK,AYFDSADWALGK
mgv1a007302m	698	*	9	0.000146	8.7e-05		0.00011	0.000294	0.000324	0.0001922	NMLNLVGLANSSE,SDLEVVLTSMFDNLFR,LVYPDNIDDSQILLR,KYLGSLLMPSDSGSQVPK,AFTQTELDDLR,LLNVSGDGTVGR,DREGDIYGGYASQPWEK,GTNEDMEEFIYK,EGDIYGGYASQPWEK
mgv1a010486m	1081	*	4				0.000146		0.000238	0.000192	SCDDKGSVTVNHHDFSPVAR,SFMFAYLEHILESQDR,GSVTVNHHDFSPVAR,DPTNANINNNSNNSQPIKPFINLLYR
mgv1a013313m	1179	*	1		0.000318				6.6e-05	0.000192	SFMEHLSNSYHGDTYHLISK
mgv1a008628m	1495	*	3		0.000291		0.000123		0.000161	0.000191667	VCIVGSGPAAHTAAIYAAR,TGEISDLNVSGLFFAIGHEPATK,NKPLAVIGGGDSAMEEANFLTK
mgv1a012768m	1664	*	4	0.000375		0.000265	6.3e-05		6.2e-05	0.00019125	GELVSDDLVVGIIDDALK,VSGVDDVTGEPLIQR,GVVANLQAEKPPQEVTSEVK,VLNFAIDDAILEER
mgv1a012966m	1186	*	4				0.000129		0.000253	0.000191	AQIYDVSQSK,AFEEPMEPLPPPIQLGEITEDELK,LPEASDDADMAKPADDGPYETAPK,MFYGPGGPYALFAGK
mgv1a015433m	1997	*	1				0.000191			0.000191	GDPSDEFSFSTFFPEFLRPVIDPVATIIER
mgv1a004126m	1009	*	7	0.000331	6.5e-05			0.000148	0.000218	0.0001905	VVLGFLNSLVGPESEEFAAASK,HASIPFK,SVIAQFVSANK,YILDGEVTLEK,YEVQGFPTLFFFVDGVHRPYTGQR,IIVGNNFDDIVLDESK,LDDDVNFYQTANPNVAK
mgv1a005155m	1232	*	6	6.1e-05			0.000152	0.000244	0.000298	0.00018875	HNVPVPVTK,FELTFFALNPELSVVAPWR,QDISSFESGDIYNQADAAGFIR,ELSPASLLAELNEVGGK,GVYETPGGTILFSAVR,IGIVEGLPVSFNGK
mgv1a005447m	149	*	2		0.000442		3.1e-05		9.2e-05	0.000188333	HLTGVYDLVAVLTHK,SNAVDQSSHSLAVATR
mgv1a010761m	2014	*	5		0.000118		0.0003		0.000147	0.000188333	LPSNVLTASGR,SPDPLTVTRPVSTQSPTR,FQSDELLLDDDEFGLEGGR,IQFTLEHAFGDSDFSPAGTFSAR,TPVFTEESVGENGEGEEVKPPEK
mgv1a000787m	1006	*	20	3e-05	0.000216		0.000367	8.2e-05	0.00024	0.000187	LLGNLLNDVLHR,AGLNIVEQSLWR,FVLPVWLGVGSGLK,HSETLDAITQYLGMGTYSDWDEDKKLDFLTR,AFSHYLNLTGIAETHHR,MTLEEALSLAR,AIPWVFAWTQTR,HYDEVLVSESR,KLLSNDWYYEHIVK,IAHLLEYNDRPDLGHEDR,TAGIEDTAELLEK,FVLLITGHEK,GGGPTHLAIQSQPPGSVMGTLR,RPLVPPTIQVAADVK,LLSNDWYYEHIVK,IAHLLEYNDRPDLGHEDREMLIEDLVR,LAVSGELGKPCPGGTLR,TSTGIGHLR,LPYLNPMNMLQVEILK,LLEPSSSHEPGIAPYR
mgv1a012873m	924	*	3						0.000187	0.000187	DLMATNWDEIPSSVIEDVTK,STEDNAAQETLK,YAAYLAAFGPEESYLK
mgv1a003752m	624	*	11	0.000106	0.000314	0.000112	0.000133	0.000142	0.000313	0.000186667	AYVIHWVR,VHDIVPPK,LDQFSSVEEAYDDGMNR,ENMVTIVDHHEGR,AIDLAESSFVDK,AALPVGTVSGAPK,RTEEFVEDPMVVPR,DAPSFLFESVDPGLK,PIFSDHLTPVLAYR,EHILAGDIFQIVLSQR,ITNRPLAGTVR
mgv1a003627m	989	*	3		0.000186					0.000186	TFTPTQVLGMVFSDLK,SLPFSVTEGPDGYPLIHAHYLGESR,LIHETTATALAYGIYK
mgv1a012682m	2093	*	3				0.000186			0.000186	LGLSAVIMGSR,APAAILHQPASPR,IHIVKDHDMK
mgv1a022828m	271	*	2		0.000203				0.000169	0.000186	LTGPIPSQIGR,IPPELGTLLNLR
mgv1a007430m	1847	*	3		0.000262		0.000259		3.6e-05	0.000185667	LASYGVENPLYAVIQLAQTTMR,IAEQYIHAFGNIAK,TLTPGIHLLIPFVDR
mgv1a010043m	295	*	3	0.000185			0.000186			0.0001855	NGETGDWVGTFQGHK,FWDANHFGLVK,FSPGGESYASGSEDGTIR
mgv1a010082m	1591	*	4				0.00028		9.1e-05	0.0001855	FDDVGFHGIDMIDTR,VAGVVLNQPFFGGK,CLVIGFGGDPLIDR,LPSSTATGDVDGDDGGQAQQHAVLSK
mgv1a001662m	1923	*	11	7.7e-05	0.000137	8.2e-05	0.000155	0.000414	0.000247	0.000185333	SPIAAVWR,LLPLVYAADCGNR,SSFSDEGLSAVPSHWK,GTVISTSPPAPR,VAFNIISGTSMSCPHVSGLAALLR,SSFGSIEWSDGGSHLVR,VGAPPGVEVSVSPSK,TVTNVGSEVDAVYEVR,TAEILKPDVIAPGVNILAGWTGYVGPTDLESDSR,AFYLGYEASR,TAEILKPDVIAPGVNILAGWTGYVGPTDLESDSRR
mgv1a006620m	1535	*	2			0.000146	0.000138	0.000184	0.00027	0.0001845	YHELGQHAFGEK,AIDDWLPITSSR
mgv1a004408m	833	*	3		0.000269		0.0002		8.4e-05	0.000184333	DVSPDELYSQSAIYIAAAHALKPNYSVYTSALK,AIYNLGTVLYGLAEDISR,VGYLTAPPIGNPVAPHSDWK
mgv1a007541m	2015	*	3				7.5e-05		0.000293	0.000184	YSWLTTHNSFAR,ENPSEIVTIFIEDYVTSEQGLTK,TGSASGTGSGLLAPTNQDDSVSDQLK
mgv1a008972m	325	*	6		0.0003		0.000169		8.3e-05	0.000184	NFLSNLLGNK,LTHTDVPEEDRYGNATVVENTER,LTFEEPNSGTTVVK,KPVSGSAAAAAAAAPPPK,GGPAKDDLEVKK,AKDLYEILLDENR
mgv1a010042m	2196	*	5				0.00014		0.000228	0.000184	VYVAGQHIQCVK,GIELIPIQPTKPLIDQLPFDCLIHK,VNSAFILQEFVNHGGVIFK,MPSYETILTDFFLDIVQHKPSVVSNDSETV,LNLFNFDMIR
mgv1a014319m	1273		1		0.000184					0.000184	DRSPIPAHQVLK
mgv1a005814m	541	*	7	0.000192			0.000129	0.000257	0.000157	0.00018375	KSSSSAPAAPAPPAPTSDAPK,ASVGTNALGSAEHPASEGGK,VIYGADLAAFLQTLSK,VGYTFTTDALDALYK,DVEAVLAAAK,RVVASPYAK,EIFMPALSSTMTEGK
mgv1a012668m	1903	*	4				0.000124		0.000243	0.0001835	NPFLLQLIGNLAEEELER,NSVVATQIQQLGLFYPAEPEHQK,TAAVYAGGSKPNPEYR,RNPFLLQLIGNLAEEELER
mgv1a010033m	130	*	6				9.3e-05		0.000274	0.0001835	YKSPDEHPFFPDNLPEPILPPLEYPK,TADSININDQVWDMYFK,SPDEHPFFPDNLPEPILPPLEYPK,INPSVVAELYGK,GSLVEFMVR,AQDGAQLMDLLTYPEVEK
mgv1a004178m	1649	*	16	5.6e-05	6.6e-05		0.000419		0.000192	0.00018325	SLTFAIRPLEAK,ELSTDKEEEPAK,HEHVTKTEEEQTYSVANR,ELSTDKEEEPAKEVK,LEKEEGVNKAEIETGKEK,TAQELLPGLASACVDNTTGGLFR,HEQLTEEEKEHMHSAANR,VSGWLLSER,SEDLSSHLLYVLHVSHK,NPASVAVDIR,IDDFVQEMEINGFWLLNR,EGGAQFHCDLYDTDLVYK,NIHHCSMNFK,SAEDVEEHKLSCGFR,IRVEELIQISSPGQLAVPR,SIDEVKEVTTDKDEESAK
mgv1a007957m	1665	*	1		0.000183					0.000183	ISSQTGHVITGPGSLNLR
mgv1a013720m	1435	*	1	0.000141	0.000168		0.000213		0.000209	0.00018275	KLEGVVEAIHENLLYLK
mgv1a010162m	552	*	4		0.000222		0.000141		0.000185	0.000182667	GIGFYSMHPGWAATPGVATSLPDFSK,GETAVSEIQSTTGNK,DVPVHILVNNAGVLENDR,HLLFAATK
mgv1a010363m	1893	*	1		0.000453		4.8e-05		4.7e-05	0.000182667	VTNTDEKPFSFTTALHTYFAALVPGATVR
mgv1a004027m	1446		3	5.5e-05	0.00013		0.000275		0.00027	0.0001825	LNLVDGALTR,AYAYTVQNFLQGDQWIPASS,VPPDATVLQVIESAVWVASQNLK
mgv1a007865m	973	*	2		0.000181					0.000181	SLKPFDLYTIGNSVK,SENPVVLFEHVLLYNLK
mgv1a015160m	1823	*	1	0.000181						0.000181	VFEDNVLVR
mgv1a015209m	294	*	1				0.000183		0.000179	0.000181	YSEELQFSHSPNKPVIAYSSK
mgv1a015252m	1775	*	2						0.000181	0.000181	VHGSPLDAER,GFIQFIQDPAAAAAAAGGVHVK
mgv1a000151m	1631	*	20	0.000225	8.9e-05		0.00017	0.000226	0.000194	0.0001808	FGVILYSENLIEK,KPELTSEVMAFR,GRPLAYTPFCDNNK,SLLTEPLASIFEFSLTLR,LVLNPVSSLADLPLK,TLTSESFLSGSNLK,VFQLADANGLPSNAYESSLSGFSAENLR,ENHGALMAFQFLSNVNK,IVTEWPDLDLEAR,VFPGLWYLQLAPGR,WSGTPLLLEAGELLSK,GVTLEDPHTEDLSQEVR,IVHASDPLQSMQEINQNFPSIVSSLSR,DQTLSELSHESSVFAFK,VIQLLEGSTFLSHDLHLLESLEFK,ILFLDVIFPLALEK,SNELYVMREDGEGGQDSTLSK,QLAEESLSSFPLTDDVAPK,TINIFSVASGHLYER,VIFVDADQIVR
mgv1a004211m	1968	*	6		0.000264		0.000196		8.2e-05	0.000180667	APEGTPAGGGLLVILVHEAQDLEGK,GQLVVLVNYKPFK,RLEVQIMDPAK,ENEVPTNVEDSDGVQK,KIAEPIIAEQIPK,KPVGILNVNIQR
mgv1a026572m	523		1						0.00018	0.00018	LPASATQSADGPDEATAEPK
mgv1a015171m	286	*	3				0.000182		0.000178	0.00018	HNGNIALDDVVEIAK,IGPLGLSPK,VTGGEVGAASSLAPK
mgv1a015165m	1951	*	3	0.000181			9.1e-05		0.000267	0.000179667	VFEDNVLVR,ALHPVFQIYGQR,ALASHPVK
mgv1a009811m	1887	*	4						0.000179	0.000179	HVLVEAVFSSFK,FSGVTHR,LVESLDDWETAR,VYLNHLFGLGYPK
mgv1a017810m	2234		1				0.000179			0.000179	CVFDGSLSMGDVDIER
mgv1a026687m	2077	*	1				0.000179			0.000179	SWLLTTYLDKDFR
mgv1a007839m	1883	*	5	0.000305			0.000192		3.8e-05	0.000178333	AAEEATKQETGEGQSAPQDATMTESATSIPEKK,LLADQSFVSSILASLPGVDPNDPHVK,IILFAGSPIGYEK,NSVALDIVNFGEEDGEKSEK,QETGEGQSAPQDATMTESATSIPEKK
mgv1a003326m	779	*	4	0.000101			0.000255			0.000178	VGDPVPLYANK,HLSKEEVAVFR,DKSEALGEVLNGDR,VGPFHNPSETYR
mgv1a004497m	222	*	7		0.000136		0.000201		0.000197	0.000178	HGVVSELR,KGSPNNYSFLR,IHNQLVGVER,SHFSQSINWSGIR,LHPGSIGALTAEMEK,LITSPPVAVFPHPLASDLTFPR,GFGEHNLHNWR
mgv1a015152m	903		2						0.000178	0.000178	IGPLGLSPK,VTGGEVGAASSLAPK
mgv1a015883m	1474		1		0.00025		0.000106			0.000178	KPLFFYVNLAK
mgv1a024330m	903		2						0.000178	0.000178	IGPLGLSPK,VTGGEVGAASSLAPK
mgv1a004356m	267	*	3		0.000335		0.000142		5.6e-05	0.000177667	DLVLGHGALGPLLSQLNEHAK,LVELLLHPSPSVLIPALR,VVIDHGAVPIFVK
mgv1a015088m	2163	*	3				9e-05		0.000264	0.000177	WSPVHTVESIVLSIISMLSSPNDESPANVEAAK,FTSDVWHPNVYSDGK,VCISILHPPGDDPNGYELASER
mgv1a007031m	1844	*	5				0.000179		0.000175	0.000177	AMEVDEKPTEDYNDIGGLEK,DSYLILDTLPSEYDSR,GVLLYGPPGTGK,KIEFPHPTEEAR,TMLELLNQLDGFSSDDR
mgv1a008232m	645	*	6				0.000198		0.000156	0.000177	KGDALLFFSLHPDATTDPSSLHGSCPVIEGEK,ANLELGGHR,YEPHFDYFHDK,EGYAVKPR,VATVLMYLSDVAEGGETVFPNSEMKDK,VTQISWSPR
mgv1a021017m	801		1				0.000177			0.000177	FAAEEFKVPPQTSAIITNDGVGINPQQSAGNVFLK
mgv1a009114m	1432	*	6	8.5e-05			0.000171	0.000114	0.000335	0.00017625	YWAVKPQVLEISK,MKEFHNLDMPGSK,SLAAEWSDIADADALQVIPLK,LNVLEDEISALR,TLTAADLRDPEISALIATK,IYLSGSGNPSDLEVER
mgv1a007367m	1426	*	6	0.000219			3.7e-05	0.000196	0.000252	0.000176	TLVDVNPLAIYQLDK,VGFSPEENGGVISAYFVK,NVLELHVLLDYFDAK,YDFTVQNDGTGVTIK,QSLLEYHATPIYQTLAGLR,YPELSTFNHYLTVTQLAPEINR
mgv1a017869m	523		1						0.000176	0.000176	LPASATQSADGPDEATAEPK
mgv1a003065m	672	*	10	4.9e-05	0.000116		0.000345		0.000193	0.00017575	ILRPEGWVIISDK,TSGSLGSSELAIHGINPEDFYEDLEFWR,NVLDIGCGFGSFGAHLLSLR,ILKPGGYIVLTSPR,LKEQAVSDYLELKK,NYWSLLSPLIFSDHPK,DYSHQIAEMIGLGSDADFHEAGVR,HGTFPLCNGDDGPSYYKPLVR,GLPAIIGNFISK,GLLSHLATEK
mgv1a005474m	542	*	5	6.2e-05			0.00025		0.000215	0.000175667	HNFVIFEDRK,GGDALGQQYNTPSFVISDR,HNFVIFEDR,THVDILPDFTPDFGSK,ILEWADIVNAHIISGPGIVDGLK
mgv1a013643m	913	*	2				0.000282		6.9e-05	0.0001755	LHSHDVPYGSGSGQQSVTGFPEVDDSNSYWIVR,LHHVDTNGYLHSHDK
mgv1a003098m	1904	*	2		0.000175					0.000175	ANMHELGLGTTGNNPNHGTTR,KPPTPLLISYDPELIR
mgv1a004784m	392	*	5				0.000118		0.000232	0.000175	SNVVDDMVASNGILFEPGEHPDHVVVIK,YTEDDIQSVYNYETTELVHESR,VLDIDLQK,APLVPPGTPVVNALSK,NGTYQWIVKPK
mgv1a014699m	1859	*	2		0.000196		8.3e-05		0.000245	0.000174667	LPDPSDEENDMLDLAFGLTETSR,NFAVDGFKPKPH
mgv1a013973m	531	*	1		0.000174					0.000174	GGGIHIEGGPNHK
mgv1a014504m	802	*	3		0.00019				0.000158	0.000174	APLGQNTVLLR,VNRPPLSLSR,AGGECLTFDQLALR
mgv1a005842m	505	*	8	6.4e-05			0.00029	8.6e-05	0.000253	0.00017325	INNAVAQALLAK,YVPETLMHALTELEAAFK,LIGVEAAGFGLDSGK,AVHSGTATLK,HAATLTK,GDKDVHTAIK,REDLNHTGAHK,ELDPAAAAAAPLQRPDSFGR
mgv1a007990m	1656	*	4				0.000194		0.000152	0.000173	FAPNALDHLLEYSSK,KGSQWFEINR,LYSIYVHSLPSYQPDFPSSSVFYGR,GPLPMAPLWER
mgv1a012264m	1433	*	3						0.000173	0.000173	FFVGGNWK,VSSWSNIVLAYEPVWAIGTGK,VATPSQAQQVHLELR
mgv1a017229m	793	*	1				0.000173			0.000173	GYHMVAGATDLGLFR
mgv1a013619m	1690	*	2				0.00014		0.000206	0.000173	ALLPENFIEVFLNMPLELCEGR,GFTGIDDPYEAPLNSEIEIK
mgv1a009214m	118	*	5	0.000172	0.000204			0.00023	8.5e-05	0.00017275	GEVVESLLPVLDNFER,VAALSEELSDEK,ISADFDNFR,VAEVESFLK,LLRPSMVK
mgv1a006170m	553	*	8		0.000157		0.000166		0.000195	0.000172667	AIGVDILTGFGTIVGPQK,FAVHAHPTLSEVLDELYK,GLGLNNINVETQR,ALAENEGEGLAK,DIIIATGSVPFVPK,LMLAHTASAQGISVIEQLTGK,VIDADGNLVPHVYCIGDANGK,DGKPVTIELIDAK
mgv1a014866m	1877	*	2				0.000172			0.000172	VLGHVLEEAGYTK,VTFNEMLDILR
mgv1a010756m	268	*	4		0.000118		0.00025		0.000147	0.000171667	YAIRPYTPISDPDAK,VQASHNSQLFR,HIGMIAGGTGITPMLQIIDSILK,MSQHFASLKPGDVVEVK
mgv1a006518m	1093		4		0.000323		0.000103	9.1e-05	0.000167	0.000171	LSIVNYQLFR,HIDFPGWK,KPVIIDLLPNAPFNK,WDVLQKPADAHHDVR
mgv1a012090m	1312	*	2				0.000173		0.000169	0.000171	HLLENEEFLEHVVSR,LNILINNVGTNIR
mgv1a010008m	2275	*	8	9.2e-05	0.000109	0.000196	9.3e-05	0.000124	0.000409	0.0001705	YLSSILFESVR,LYGIEPVESPILSGGK,LYGIEPVESPILSGGKPGPHK,DVTELIGNTPLVYLNNIVDGCVAR,TPNSYILQQFENPANPK,IDAFVSGIGTGGTITGAGK,IQGIGAGFIPGVLEVNLIDEVIQVSSDEAIETAK,IHYETTGPELWK
mgv1a002792m	1206		8		0.000112		0.000213		0.000186	0.000170333	ASVTGDLTVKDERPVSQNTSK,GNQVVEPVIADDGTEKPAVVTK,STVQETGSYEDLPNSQIR,LLISEHGLDASSLTSSGPR,SSAGLPEHTVLQMPALSPTMNQGNIAK,QSIPHLYLSTDVVLDPLLSFR,ILSSPPVHSQTSSSGQMVSK,MHLTLSADHR
mgv1a014845m	1554	*	1	0.000341			8.6e-05		8.4e-05	0.000170333	NFAELLSEELK
mgv1a009096m	691	*	5	0.00017			0.000256		8.4e-05	0.00017	LWDALTGDELHSFEHK,NGETGDWIGTFQGHK,SRPVVDLFYSPVTPDGFFLVSASK,FWDANHFGLVK,FSPGGESYASGSEDGTIR
mgv1a013835m	1273		1		0.00017					0.00017	DRSPIPAHQVLK
mgv1a014896m	1027		2						0.00017	0.00017	TATNVNDVFYEIAK,FEIWDTAGQER
mgv1a002780m	1206		8		0.000111		0.000213		0.000185	0.000169667	ASVTGDLTVKDERPVSQNTSK,GNQVVEPVIADDGTEKPAVVTK,STVQETGSYEDLPNSQIR,LLISEHGLDASSLTSSGPR,SSAGLPEHTVLQMPALSPTMNQGNIAK,QSIPHLYLSTDVVLDPLLSFR,ILSSPPVHSQTSSSGQMVSK,MHLTLSADHR
mgv1a014520m	1209	*	4		0.00019		0.000161		0.000158	0.000169667	GKENQIAVLVGSVTDDIR,HFGAAPGVPHSH,VNRPPLSLSR,AGGECLTFDQLALR
mgv1a008039m	855		4	7.8e-05			0.000156	0.000208	0.00023	0.000168	NLDQDLIDEVIEISSDEAVETAK,AVSVEPETEIEGLNIAEDVTQLIGK,LIAVVFPSFGER,IHYETTGPEIWEDTK
mgv1a006974m	720		1		0.000168					0.000168	EIPLHVLPTPSLLSLDSPLSSFTNLQR
mgv1a014776m	2152	*	1	0.000168						0.000168	NKTSPAK
mgv1a016148m	2192	*	2	0.000225					0.000111	0.000168	TYCAEIAHNISTR,AAQLDVVVTNK
mgv1a003546m	363		4				0.000182		0.000153	0.0001675	MDGYQDTLYAQTHR,KPMDNQQNTVTAQGR,NTAGPEGHQAVALR,HQAVALR
mgv1a010525m	1932	*	5				9.7e-05		0.000238	0.0001675	NMDDDEVFTFAK,GGVIMDVVNAEQAR,VGLAQMLR,TKGEAGTGNIIEAVR,KIQAPYDLVMQTK
mgv1a005177m	577	*	6				0.000153		0.000179	0.000166	WAYSTRPVYGWGDVGSK,VVGLPIDVEGLFGFAPFFKPPGL,YDPLDSIANDAGNHVLNVDPVYEPTPR,KLTALETAQYGPR,VTEGFQVTPLWHQGSIR,VVGLPIDVEGLFGFAPF
mgv1a007313m	898	*	3		0.00026				7.2e-05	0.000166	VPAQAQIISANQNLLLAK,TVAGPTFHPAGSFGR,IFDHQGPLTSTFPIENR
mgv1a002038m	114	*	10	4.1e-05	0.000147		0.00025		0.000224	0.0001655	SLVHFFFAQR,RPWVISYYK,TSPQVIIDLLDVGK,TSPQVIIDLLDVGKK,VPGVTDLGLKPR,GGIVFWADSLGSK,LSDKDIVEMIFLPVVNETCR,DVDMVIEAVIENVSLK,MFFPYTQAALLLVER,TDKLESLGEAR
mgv1a004113m	581	*	9	0.000166			0.000111	0.000222	0.000163	0.0001655	VSAFGGWFLLR,LSLHDPVLPLNIEGPNKEDAVK,LGLAVLSAAR,VTEAIAAAFAAWLLDR,KASGDIEKPLEGFHIVVDAGNGAGGFFAGK,GVAIDGVEGEPVSLPER,LKIDQNHADLK,EFPALDTSALDK,VLTDLVEGLEEPGFAVELR
mgv1a008925m	1964	*	3						0.000165	0.000165	LFGVGDDFGEDDILGK,EQLADAEAELEK,FGGLLSQMTR
mgv1a003468m	1603	*	8	0.000154	0.000122		0.000181	0.000138	0.000228	0.0001646	TIPRPIPEK,VGPYNNPQETYNYYSLPFCHLPGNAPHK,YAREDDDLETLER,EDDDLETLER,WGGLGEVLGGNELIDSQIDIK,HVLFTHK,KYQDDEAVTLWVNK,TLDMTYSVK
mgv1a002838m	1602	*	6		0.000281		9.5e-05		0.000117	0.000164333	LNVALACTAALAGAAVLNHAEVISFLR,HLSHAYGTFAER,DHVVCEDYPGLVTITGGK,LVFHALEER,VIFMLPWLGR,IIQILAAEHK
mgv1a002785m	227	*	7	0.000141	0.000223	0.0001	7.1e-05	0.000126	0.000325	0.000164333	TGVVNVIQAIFK,AGIITGVIALVEGIAIGR,LNFDPAYISAPLK,DVEQYPGATGIPGFLIVQIGSPIYFASAPYVTER,LGISTVGPLKK,HLAVGTVAACSLLIGETIGEK,IGEDAVFLSAEDAIEACR
mgv1a008087m	88	*	6				0.000274	0.000104	0.000115	0.000164333	VIFLGVPFVAEWFR,SVNGVENVQNDPILK,LSGTHEATTNTAAAAR,LNLYIQGDKDEFVR,QLSAEGNYTEAELEEYMQSHK,LNVADIEATLSR
mgv1a001483m	1436	*	11		0.000132		0.000149	0.000248	0.000128	0.00016425	WGVPVPHENFK,IRDTNHLFLELPLLK,RPWEILPAGHK,YYLLTNRPEVSDTLFTWPDLQAK,NILITSALPYVNNIPHLGNIIGCVLSADVFAR,DPATGYGSIIPEAEFVDSHPLTK,VCVLCNLKPAAMR,VTFQGFEGLPDDVLNPK,LNSELLSNLGNFINR,DTNIPVEVWR,DLPFTTSAGVCK
mgv1a011799m	2055	*	2						0.000164	0.000164	VPTLESERYEVPDAASISTFMAHVTDLVK,SPAPGAPPFVK
mgv1a013201m	1301	*	3				0.000198		0.00013	0.000164	LLENGDRWETEIAENLR,SINTLFLTEMVR,HSFSTDKDDEEREK
mgv1a007743m	855		4	7.6e-05			0.000152	0.000203	0.000224	0.00016375	NLDQDLIDEVIEISSDEAVETAK,AVSVEPETEIEGLNIAEDVTQLIGK,LIAVVFPSFGER,IHYETTGPEIWEDTK
mgv1a011693m	1272		4				0.00011		0.000216	0.000163	KTQLSHNVAEFK,TQLSHNVAEFK,IYYVLNQPPEVWNGGVGFVSK,MSHHFR
mgv1a014596m	995		2	0.000163			0.000164		0.000161	0.000162667	DPDGYWIEIFDTTNIAK,GFGHIGVTVDDVHK
mgv1a007835m	249	*	1			0.000162				0.000162	LDFTPTPK
mgv1a000903m	44	*	15	9.5e-05	7.5e-05		0.000175	0.000213	0.00025	0.0001616	YDAQISVFGSK,EAIKDPGDFLLSDFSK,ATTLATASVDDADVINQLISK,DPGDFLLSDFSK,LKFEDYFSNR,TPAEANAYLSNPSEYTSAMR,GMTELNDGKPR,SEFEGLLEK,STVAASAASSINPLMHIEALQNR,VGTETESVFHDAFWENLNVVINALDNVNAR,FDRPPLLHLAFQSLDK,LTITDDDVIEK,CLYFQKPLLESGTLGAK,NTFANLALPLFSIAEPVGPK,LQELNNAVAISTLTTK
mgv1a007142m	1129		6				0.000181		0.000142	0.0001615	TMLELLNQLDGFEASNK,GVLLYGPPGTGK,AVAHHTDCTFIR,NDSYVLHLVLPSK,SLKEELQLLQEPGSYVGEVVK,EVIELPIKHPELFESLGIAQPK
mgv1a007261m	477	*	5	7.3e-05				0.000195	0.000215	0.000161	IGIVSGLPVSINGK,HNVPVPVTK,FELTFFALNPELSVVVPWR,QDISSFESGDIYNQADAAGFIR,EYSPASLLSELNEIGGR
mgv1a011564m	1272		4				0.000109		0.000213	0.000161	KTQLSHNVAEFK,TQLSHNVAEFK,IYYVLNQPPEVWNGGVGFVSK,MSHHFR
mgv1a013027m	1464	*	3				0.000195		0.000127	0.000161	VENAVTAVVAPVYEK,ANQYPTLHGVFEIAVPTATHWSEK,RATQVAHDLAEEAK
mgv1a007013m	1168	*	5				0.000286		3.5e-05	0.0001605	EGMGGGGGGGMHDPFDIFSSFFGGSPFGGGGSSR,LYIHFNVEFPDSLSTEQVEALEK,KVLDVHVDK,ELAHAYEVLSDPEKR,KGDDLFIEHTLPLGEALCGFQFALSHLDGR
mgv1a025481m	1622	*	5		7.9e-05		0.000269		0.000132	0.00016	HLAPELEK,VLELDDSNFDAAISK,IFMHGVPTEYYGPR,VVVTILEDETEETSKEILQVLK,DQVDQGVSPNLHPELR
mgv1a007114m	2062	*	8				0.000144		0.000176	0.00016	ASQMIEDAEPFEGEGLLDAK,YNDENTVSFVTLNK,VDINDEAQKER,IPVLETPEGAIFESNAIAR,TFTSEFPHVER,YFWTLINQPNFK,GFWDMYDPEGYSLWFCEYK,EVEAEEEEAPKPK
mgv1a007068m	196	*	5				0.000143		0.000175	0.000159	SLINSETGLPK,HEGTPQVAYTFDAGPNAVLISHNR,KTAALLLQR,LLFLFPPQSDTDLDSYVIGDK,DTVETSMLLQHR
mgv1a008339m	381	*	2				0.0002		0.000118	0.000159	HVTGDEMGGHAVK,HFGVSAYR
mgv1a002098m	633	*	12		9.9e-05		0.000316		6.2e-05	0.000159	VSLVQIPSKEELR,IIAFAWEPK,VVINIFDVR,FAVIHGEHPKPDVSFYSMR,LHEEDKLER,PRPQSFLTAEKEEEIAK,SHIFAVNMFDDIEK,FLVTYSSHEPSNPR,TYWTESFVQWSPLGTYLATVHR,RLHEEDKLER,KYEAEDQDVSMLLSEQDREK,DIPIEVLELENKNDK
mgv1a008952m	1512	*	6		0.0001		0.000253		0.000124	0.000159	GGYSNYIVVHER,SLGVVGLGGLGHLAVK,TAGVLALVGFPSEVK,IYPEIELIPIQYSNK,LGHSNYPLVPGHEIVGIVTEVGSNVGR,IGDHVGVGTYVNSCR
mgv1a003609m	1938	*	10	5.2e-05	0.000124		0.000341	7e-05	0.000206	0.0001586	NLPATAQVAAQQGEYLAECFDK,VNTFNTPGVVEHAHFLK,YPQVAIHLK,NYFAFTPLLPSVTNGTVEAR,ASLPNITEEER,VMEDISAIFNK,NLKDPSYEIEVVSPR,VVVLGTGWAGTSFLK,ITLLEAGDHILNMFDK,ITLLEAGDHILNMFDKR
mgv1a001793m	1754	*	11	4e-05	0.000235		0.000199		0.000156	0.0001575	GPTFDMDLSDFMEDDKPLSYEK,IPFVFVR,LVQLVQEMHHSK,GVSSSAAVEVATMSAIAAAHGLNINPR,DLSIPDWYANAENELGLR,GATGYLPIVFEGSSPGAGK,GQQGPTPVLQIVSYGSELSNR,SLSGLDSVLDSEK,DLLTGHWRPYLER,AAAGLFNWEEDIFVTR,DAIDVPLVVR
mgv1a012945m	931	*	2		0.000151		0.000257		6.3e-05	0.000157	VPFPLFAYPIYLWYR,SGSHFDPNSTLFKPSER
mgv1a008345m	75	*	2						0.000157	0.000157	NTPLHYAAGYGR,NGAAVTLQNLDGK
mgv1a017023m	801		1				0.000157			0.000157	FAAEEFKVPPQTSAIITNDGVGINPQQSAGNVFLK
mgv1a017705m	2234		1				0.000157			0.000157	CVFDGSLSMGDVDIER
mgv1a001861m	2251	*	9		0.00019		0.000181		9.9e-05	0.000156667	NFGMPTPHGYR,DLYTHLTPIQR,NVNDQLAHPAALQEK,EKPKPVTLDFEKPLMDLQK,GGVLSHLSPFKPLR,VDAFHEEVTMIIDDFVNSSDLK,FNEFVDRPEIK,LQICDGVIPEPLGGAHADSYWTSQQIK,TAIIESMDELTK
mgv1a010902m	602	*	2				5.1e-05	0.00027	0.000149	0.000156667	AIEANDGKPLPLYQK,IVVDEGVLSLWK
mgv1a011293m	495	*	3				0.000158		0.000155	0.0001565	HHAQALNL,VASSEGVALIVPDTSPR,ELPALVHENFPQLDTTR
mgv1a014395m	1327	*	2				0.000158		0.000155	0.0001565	GPTHLTTYLR,KGPTHLTTYLR
mgv1a008772m	429	*	4		9.8e-05		0.000208		0.000163	0.000156333	NGSTELHLAVISPTLEPHGTVR,AALNKPLAGFESVLLAIYGHETAAR,FLPVLAGAYLTR,IWSGQFSDQTLNENNPPQHSDNPEK
mgv1a001301m	1931	*	13	7.1e-05		7.5e-05	0.000125	0.000334	0.000175	0.000156	NEFGVWEIFLPNNADGSPAIPHGSR,IYEIDTLLTNYR,ISHEAEYFTSEGWQDDRPR,FDLGDAEYLR,SASLIGDFNNWNANADVMTR,DSASVQLLDEDAGLNTEGK,DAIDKYEGGLEVFSR,LFNYGQWEVLR,SFYIYAPSR,RFDLGDAEYLR,EQEQLIEQQISGEAIK,IYECHVGMSSTEPVINTYANFR,FSVQAPGEIPYNGIYYDPPVEER
mgv1a014413m	1879	*	2						0.000156	0.000156	YFDFASPWEQR,VVSEPIEMTQEFR
mgv1a008194m	1581		3						0.000155	0.000155	YSSVTYADLFQLASATAIEEAGGPK,HGANAGLVNALK,LGWHDAGTYNK
mgv1a012751m	230	*	1	0.000249					6.1e-05	0.000155	SWFYPFSGVTEELK
mgv1a002294m	1810	*	6		5.2e-05		0.000262		0.00015	0.000154667	RPITTVLAQGGLLQPR,LFADKETYESIDALAR,FLTAEPPEVVEAR,IQNLENVLEPLFYHWK,NDNSHGTNFVDSPEPIYGTQFLPR,TAHQLAIDIIR
mgv1a004331m	2173	*	5				0.000198		0.000111	0.0001545	QPIGVVGAITPWNFPLAMITR,HSLGMTFFEPTVISGVK,VGNGFGEGVVQGPLINDNAVHK,VESFLQDAISK,VYGDIIPATSPDR
mgv1a005513m	992	*	4						0.000154	0.000154	SFGFDTAVEEAER,GINQVYIIGGDGTQK,LLQDVGLWISQK,IVDSIQDR
mgv1a017040m	1109	*	1						0.000154	0.000154	MEGVESFDIDIEK
mgv1a022656m	974	*	1						0.000154	0.000154	KQLALPDDR
mgv1a010752m	1634	*	3		0.000117		0.000149		0.000195	0.000153667	IPVCLIYDDIK,IGGTTHFK,NGITFIDVPITFRPK
mgv1a006574m	671	*	4				0.000172		0.000135	0.0001535	ETYWGHVNPIGVR,ENVVHLFGNPR,VVSNFVAQAIR,IVVTGGAGFVGSHLVDK
mgv1a011122m	411	*	3				0.000155		0.000152	0.0001535	ALYDAIIPAFDIMGK,SMGLGDLDFSAVHETVASSK,SGLDPQTLLDVLDLGAIANPMFK
mgv1a008486m	1049		4	0.000242		0.000171	8.1e-05		0.000119	0.00015325	FGNIELSPSAGVLNYGQGLFEGLK,GYSDVLYLDSINKK,KHDGNILLFRPEENGQR,TIGNYAAVLQAQSAAK
mgv1a007420m	1458	*	6	7.3e-05		0.000156	0.000185	9.9e-05	0.000253	0.0001532	AVQDSIHER,SEGGPHGQHWVLDPIDGTK,ITELVNETLASDGTIDISPLSEEDVLK,SPVTVADYGSQALVSLVLGK,GDQYAIALGLLDEGK,VHVSTIENPEEASFFESYEAAHSLHELSSSIAK
mgv1a009835m	417	*	2		0.000216				9e-05	0.000153	RDIAHVIATR,ITNLQNHLNPTPK
mgv1a027105m	998	*	6		0.000232		9.8e-05		0.000128	0.000152667	EVRDELGLLHPAFK,NWIGLNTGSFLLR,IREEAGEILTR,KNPNSPNFIAENKPR,VLLVTGSSPKPCENPVGDHYLLK,NPNSPNFIAENKPR
mgv1a011046m	1876	*	5				0.000205		0.0001	0.0001525	AFVFHNFLSK,MGDALLFWSMKPDATLDPSSLHGGCPVIR,RIADFTFIPVEHGEGLQILHYEVGQK,IADFTFIPVEHGEGLQILHYEVGQK,IATVLMYLSDVEEGGETVFPAAK
mgv1a002163m	1492	*	12		5e-05	0.00018	8.5e-05		0.000293	0.000152	HIETTLTR,IINEPTAASLAYGFER,FDIDANGILSVAAIDK,MELSSLTQTNISLPFITATADGPK,VVGIDLGTTNSAVAAMEGGKPTIVTNAEGQR,AVVTVPAYFNDSQR,NQADSVVYQTEK,IAGLEVLR,LKELNEAISGGSTQAIK,ELNEAISGGSTQAIK,QAVVNPENTFFSVK,KQDITITGASTLPSDEVQR
mgv1a014677m	831	*	1	0.000165	0.000195		0.000166		8.1e-05	0.00015175	GEGIFEGLDWLSNTLK
mgv1a006069m	2018	*	9	0.000131			9.9e-05		0.000225	0.000151667	TLSTLTENPHGLPGVNESDENRK,GSLVISACGFDSIPAEMGLLFHSR,GGVFTPGIVFGATDLEK,KPDTEVITR,VMGPEIGYLTTPIVLLQCALVALK,IVGNFGTYESAVLGVANADK,IPLLTADTSDPNSLTR,ARPAIPGPAPPK,EGPSEDEVASATFK
mgv1a011340m	1759	*	1		0.00025		5.3e-05			0.0001515	NRPAFVALGSTNR
mgv1a012584m	1415		3				0.000123		0.00018	0.0001515	LGMKPITGVSR,SPNSETYVIFGEAK,NIMFFISKPDVFK
mgv1a015733m	766	*	1	0.000203					0.0001	0.0001515	VLLSICSLLTDPNPDDPLVPEIAHMYK
mgv1a009315m	440	*	5				0.000131		0.000171	0.000151	NTPLHYAAGYGR,LGSALMQDPAMSGVLENFTNPANKDQLEER,NGAAVTLQNLDGK,ALSEGADKDEEDSEGR,VKEDPSLKPILEEIENGGPTAMMR
mgv1a010873m	2285	*	2				0.000151			0.000151	VDHEAHGVDVPEDVAK,FPYLLHLGIQSYDSK
mgv1a000277m	1480	*	12		0.000243		0.000161	3.1e-05	0.000169	0.000151	SPAILQIHPSALK,KGVQVVLHGASGLGEDIIK,ESVLSSLPSDWPIDPIQDIITLTQK,QATVPITVHFDHGSSK,SNFTVLGFDVYKPTLSR,GNQSAHLLNAFTR,IPASSVASISIQLLR,HPGVPYIVFPGNVGDNNAVADVVK,YTIGDVHYVADSDR,LSGTEDDLTVQDYEAK,APHMVENDYTPLSALDIFVK,IVGQALAGVPLWQLGPESR
mgv1a013626m	600		2		0.000165				0.000137	0.000151	GHISYYVTAK,LVLTTHHHWDHAGGNDK
mgv1a002604m	607	*	5		0.000163		0.000138			0.0001505	ISLVWGKPR,AVPVANVSSSTADHSPSSADIER,DNVTIHPTQYASER,KGLIDKDVVR,HGQSSASYNHIQSSIDSPK
mgv1a012500m	1415		3				0.000122		0.000179	0.0001505	LGMKPITGVSR,SPNSETYVIFGEAK,NIMFFISKPDVFK
mgv1a006333m	1129		6				0.000168		0.000132	0.00015	TMLELLNQLDGFEASNK,GVLLYGPPGTGK,AVAHHTDCTFIR,NDSYVLHLVLPSK,SLKEELQLLQEPGSYVGEVVK,EVIELPIKHPELFESLGIAQPK
mgv1a012877m	703	*	1		0.00015					0.00015	SSSLESDSNASIEDISK
mgv1a002354m	1568	*	6		5.2e-05		0.000331		6.5e-05	0.000149333	NKHDLATELQNR,TWHVLGLGYNPSVDR,YLSMLNHLR,LGTLPPGLITFYGLTHPLEK,KQDITGIYHK,DLTGLWSVDLHGK
mgv1a000127m	1670	*	26	5.3e-05	0.000166		0.000318	2.4e-05	0.000182	0.0001486	VNPGNAPLVVGQLLDDECPEDFIK,FNLNVQAVNVLLDNIR,AFMTADLPHELIELLEK,FQSVPVQAGQTPPLLQYFGTLLTK,AQLAGTTQDHLQIFNIEAK,NLLENWLAEDKLECSEELGDLVK,IIIDSNNNPEHFLTTNPYYDSR,LLIDQVVSTALPESK,IIFAFISNWGK,VEEDAVWSQVAK,LHVIELGAQPGKPSFTK,HELLEMR,RGNLPGAENLVVQR,ETSPQNSVVIIDMSMPNQPLR,EGLVSDAIESFIR,LLTQFLEHLVSEGSQDVHVHNALGK,SHQMPEQVVFWK,EATAFLLDVLKPNLPEHAFLQTK,RDPTLAVVAYR,GCFNELISLMESGLGLER,SQALEAHAASFASFR,QVGYTPDYLFLLQTILR,A…
mgv1a001723m	2201	*	8		0.000231		9.8e-05		0.000115	0.000148	DLDKDSAPHYHK,RSQFVQVFNNSPDETAYFR,AGYHDLPEHHAFANLLK,TGGLVVLAESFGHSVFK,QRPTTGVIAGVR,SQFVQVFNNSPDETAYFR,ADAANCAIPISAIYSPLKPLPSATPLLPYSPLR,MPWNVLPGTK
mgv1a014126m	1027		2						0.000148	0.000148	TATNVNDVFYEIAK,FEIWDTAGQER
mgv1a014132m	529	*	2						0.000148	0.000148	AFADELGIPFLETSAK,FADDSYVDSYISTIGVDFK
mgv1a008499m	1857	*	3	0.000242			8.1e-05		0.000119	0.000147333	GSILFTQGEEPIR,ELLNFIDILSPNETELAR,SAHVPVILDAGGVDAPIPR
mgv1a007824m	722	*	6				7.7e-05	0.000102	0.000262	0.000147	HACLEDNHIVNIFSFSK,LPEEYKDDFEVVR,VQELVWEPSVSR,TLLQTKPTPK,ELLLEALSPLGK,VGYIAFPSEVEGFAAQLLK
mgv1a008975m	2168	*	3	8.4e-05		0.000179	0.000212	0.000113		0.000147	SEGGPHGQHWVLDPIDGTK,SPVTVADYGSQALVSLVLGK,VHVSTIENPEEASFFESYEAAHSLHELSSSIAK
mgv1a011704m	593	*	1					0.000147		0.000147	FDNAFMRPVFGGR
mgv1a018842m	229	*	5	6.2e-05	0.000295	0.000132	0.000187	8.3e-05	0.000122	0.000146833	NANIEAAQSVANTVR,LGFADLVEEVPLGDGGK,ASLGLLTSGIHPTIVSDSLHK,VVSQYSTLLAPLAVDAVLSVVDPEKPDLVDLK,FLIAGGGAPEIELSR
mgv1a004710m	1093		4		0.000277		8.8e-05	7.8e-05	0.000144	0.00014675	LSIVNYQLFR,HIDFPGWK,KPVIIDLLPNAPFNK,WDVLQKPADAHHDVR
mgv1a006060m	41	*	3		0.00031		3.3e-05		9.7e-05	0.000146667	SLIKDPHGLSIK,HYFPLAGNLIYPLNSSDALPVLR,YRPGDSVPLTFSESVR
mgv11b008897m	393	*	2						0.000146	0.000146	GALDGGLDIPHSDKR,LNALNAAAGNADDDDDEDDDE
mgv1a004076m	1112	*	5	5.5e-05			0.000166		0.000217	0.000146	NPELGHVLNDPSILR,ALLATSGNVHAAVER,EIIDRNPELGHVLNDPSILR,ILKDDQTLVSYGLQADHTVHMVR,TILDSTVGEFK
mgv1a013930m	1161	*	1				0.000146			0.000146	IFTLQIWDTAGQER
mgv1a014007m	1346	*	2						0.000146	0.000146	LWQVPETLQEDVLTK,GGSPYGAGTFAGDGLR
mgv1a014066m	953	*	1						0.000146	0.000146	FPGFSAAGLGLPAK
mgv1a016022m	380		1	0.000219			0.00011		0.000108	0.000145667	STGFGLIYDSVENAK
mgv1a005900m	1105	*	2		0.000306		6.5e-05		6.4e-05	0.000145	NPVLLLHPLGGYTK,INAGANFYIVGR
mgv1a010510m	2109	*	2				0.000195		9.5e-05	0.000145	IAQLHADLDPITSSIDYR,GTHDWSSFLTPEELVLILER
mgv1a012587m	2083	*	1		0.000145					0.000145	NGLLLPHNTTDQELQHLR
mgv1a016898m	435	*	1						0.000145	0.000145	EFPWGPDGLFEVK
mgv1a006480m	1942	*	3		0.000161		0.000205		6.7e-05	0.000144333	IFGATHAINALK,ACGVCHSDLHVMK,IFGATHAINALKEDAVAK
mgv1a004744m	1299		3						0.000144	0.000144	YRPTMPVLSVVIPR,AEATDVANAVLDGTDAILLGAETLR,LGDLSQTQIFAK
mgv1a005162m	1805	*	1		0.000144					0.000144	SIFVAHGPR
mgv1a010530m	1669		2				9.7e-05		0.000191	0.000144	LQSQPAPIPGQPPK,DLTAGTVGGAAQLVVGHPFDTIK
mgv1a010480m	1669		2				9.7e-05		0.00019	0.0001435	LQSQPAPIPGQPPK,DLTAGTVGGAAQLVVGHPFDTIK
mgv1a007731m	1405	*	8		9e-05		0.000228		0.000112	0.000143333	LQVAPFNTYYSQLEEHMSQVGVDPNINR,DNPFPLPDAYLASQQK,VHLITAAR,WDEPVALGLLDPHDSLSHPAGVSDVQAESASR,PHDSLSHPAGVSDVQAESASR,VVNCHESVIYILAPLR,ESGPSSSPDPDVQMADVGTGSLKPSVSHR,VDPDQFTNFVIPNWLEIENAGPTK
mgv1a010808m	1620	*	2				5e-05	0.000134	0.000245	0.000143	IEQAHPIGVTSVSWAPPTAPGSLVDFSQLEPVQK,DVAWAPNLGLPK
mgv1a012471m	1273		1		0.000143					0.000143	DRSPIPAHQVLK
mgv1a001808m	712	*	12	4e-05	9.4e-05	8.4e-05	0.000199	0.000106	0.000332	0.0001425	VVNVGTEASVYDTMPTGPDAPPEHVLLDENAK,GFIFAVAHVR,IDNYYWLR,VPISIVYR,TPPSVYDYDMNSGISVLK,TDDNTLLFK,APVGKPLAGVTSDLEWADNNALVYTTR,HLEEQIYSEIR,NTFTDFIACAEYLIEK,ITIYNLPATGEPLDR,FVFYLDISKPEDGLVVLTPR,AQEHAFYTIGAFK
mgv1a022696m	50	*	3		0.00025		3.5e-05			0.0001425	LVVEHGLGHLPFTEK,FVKPSFEEFILPSKK,HADVIIPR
mgv1a003460m	613	*	8	0.000206	6.1e-05		0.000129	0.000138	0.000177	0.0001422	LVHGDVFRPSK,TIPRPIPEK,YAREDDDLETLER,WGGLGEVIGGNELIDSQIEIK,EDDDLETLER,KYQDDEAVTLWVNK,ICEIELEAANVK,HVLLTHK
mgv1a006325m	1721	*	5		0.000159		0.000135		0.000132	0.000142	TGQGFSEDEDHLAMMMEFLGK,ELADFLSPILNFEPEK,SGMTPTLERPEGNANGGISISTIEK,CVVHLVDHFK,SSPQFAQAALHEIEILSAVTAGDPSNIK
mgv1a000897m	827	*	15	6.3e-05	7.5e-05		0.000334		9.4e-05	0.0001415	KGMSLLELEDQVQDDLKR,LLDTFYQIR,AQTTHSQPDDLIDFYHLK,GMSLLELEDQVQDDLKR,LSEVEIIEPLIPSIMSNLEHR,NAFLMLFNCAQDR,EALEGNDIPAK,LEHGEQLLVDAPETIER,LVERPQNYTLAPESSK,TKDTLQNLCLELATMGDLK,VLPEMILICQNLR,YVLPSEDHTVQK,NNLQHPNEYIR,LLLNGETLPQLFITIVR,RPAILADGTYATQSAASETAFSTPAVVQGSLTTGNLR
mgv1a010292m	1367	*	2				0.00019		9.3e-05	0.0001415	EALMSLKPELFEGLR,FSLSHSVMMGPTEVPSQSTETIK
mgv1a018228m	109	*	2					0.000207	7.6e-05	0.0001415	FDDGDTVFQFDRPGFFYFISGEPGHCK,ETETYNEWAAK
mgv1a000305m	403	*	12		0.000223		0.000154		4.6e-05	0.000141	FKFEEGAEIKPYIPLLNNR,APEYLLLTHNGR,ISLLEEIGWAHLVSYEK,GMSFVPGHIER,FVEAHPEYDGR,ALIAAVDHK,FVDLVNEVVNK,WDEKNQEAIAEAVK,LVYELFTSTLTDR,VDAEALLLLENLAPAAVLNK,IPITITKPQAVK,GVLVAIFDSGVDPAADGLK
mgv1a003217m	1037	*	2		0.000297		7.6e-05		4.9e-05	0.000140667	FSNLIFEPLWSR,GPVGAHYLAAR
mgv1a004358m	2102	*	3	0.000169			0.000142		0.000111	0.000140667	LPATFSAPLDSCSLSTTK,WVDGVEKEPIGGLTADFGAILPALAK,QLWSYGTSSADATASGEA
mgv1a001921m	545	*	2		0.00024		4.1e-05			0.0001405	LINEETIPAVLPQVVELLGHQK,SPGSVSHLLSNFR
mgv1a004442m	1299		3						0.00014	0.00014	YRPTMPVLSVVIPR,AEATDVANAVLDGTDAILLGAETLR,LGDLSQTQIFAK
mgv1a001605m	1888	*	12	7.6e-05		0.000162	5.8e-05		0.000263	0.00013975	VPWTYQIGLK,HGLYAFVNGK,TTLNWSWSWFK,SLNLDANDPLVNEASTVQLHVDSVR,SDFLWYSLR,VTKPTLLLECPYQSQVIK,TLAVEAFCG,ELQFVGYGNPQGK,FATDVPLNNLKPGK,MNNLFASQGGPIILSQIENEYGNVESK,SWLKPTGNTLVVLEEIGGDPTMISIATR,YWPAYVSPPEGK
mgv1a012943m	1423	*	1		0.000151		0.000128			0.0001395	FINDLHALVSPNAPGTPLPLILLGK
mgv1a008391m	2023	*	3			0.00017	0.000201	0.000107	7.9e-05	0.00013925	DISGEVASVGSSVHSLGVGQEVFGALHPTAVR,FGGPEVLELR,DNVSVPDLKPNEVLVR
mgv1a004196m	546	*	10	0.000111	6.6e-05		0.000224	7.5e-05	0.000219	0.000139	LFDQWLSLPETNSLVK,ELLTTHPGLEFLQSTPEFQER,FWELDTDHDFLIDKENLIR,INQFFYGHVDGLQINEFKPVTK,YLAQDDFKPVLR,DTATQIYTILK,YGNHALTYR,NEMQFFYEEQLHR,LSGSVFNILFNLNK,LPSFFSTAIFR
mgv1a011861m	2246	*	3				0.000113		0.000165	0.000139	AIALHLASLGAK,HIFDAAESAFNSPIHILVNSAGVLDSK,LGETGDVAPVVGFLATDAGQWVNGQIIR
mgv1a020896m	3		1			0.000139				0.000139	IGAATALEVR
mgv1a000801m	2024	*	12		3.6e-05		0.000169		0.000211	0.000138667	APTDNDKGGEAESYLSK,GGDAALLTEILDDSIHVK,IDHSALNIDNNSVITGSWFK,TYFHLPK,ISVAYLGTPGGAETK,FLHYEGGGAR,HMGVGGDDSWSPCVHDK,LWSAEQPNLYTLVLTLK,GHIVSSTQVSLPIK,LSPLTASTLSGHSIYK,TPHPALHEVK,LPAEFEITEFCHPFGSDK
mgv1a005519m	1255	*	4		7.4e-05		0.000157		0.000185	0.000138667	NHIQGYPSIR,FHFELSPMQVLITENYK,VPGNLIVSAR,RPAPLAGGCR
mgv1a015278m	476		2				0.000186		9.1e-05	0.0001385	LTWTTMYR,SIVGATLEVIQK
mgv1a015282m	476		2				0.000186		9.1e-05	0.0001385	LTWTTMYR,SIVGATLEVIQK
mgv1a001013m	670	*	13	6.6e-05		7e-05	0.000165	0.000132	0.000259	0.0001384	VYSLIGGFCGSPVNFHAK,DIPLSSVYHDGKLETLSSNGQAVHTTVLR,LDSDLTDADLYFLLANDSDEFNRWEAGQVLAR,LLNHPAFDIR,LEGSSSPLILDGADLK,SSEQYVFDHPNMAR,SILGDPILDKEFIAK,LETLSSNGQAVHTTVLR,RHDGQAVTCEDFFAAMR,HLTISSPPTGK,LDSDLTDADLYFLLANDSDEFNR,ITYYQDRPDIMAK,WQHDYLVINK
mgv1a005210m	1797	*	2		0.000216				6e-05	0.000138	SQIQTYLEHNEGAGVQHLALVSEDIFK,KLDHAVGNVPK
mgv1a006578m	1230	*	3				0.000138			0.000138	SSSLDHAVDEALSLEGESK,VDGEIIHSASDLAK,APLATDWTHVSQPTPQQSDPIR
mgv1a006632m	1438	*	3				0.000138			0.000138	ETYWGHVNPIGVR,ENVVHLFGNPR,AKEFLNWEPK
mgv1a010662m	800	*	3					0.000131	0.000145	0.000138	LWSLDSSPSPLPSVNNQSTVDLILK,RQEMLFMSTK,VEGLETLDYFDNLSQR
mgv1a000481m	700	*	13	2.7e-05			0.000174	0.000179	0.000171	0.00013775	FNAILTELK,IPVITTVAGALATAEAIK,LYFEPLTVEDVINIIDLERPDGIIVQFGGQTPLK,VDDIHDLSFIDK,LRDYSVAIIR,ELVDVEQYILAR,LSLPLQQYLDEHKPK,TPASFEPSIDYVVTK,LSLGVKPAYK,YGVELIGAK,LSVGYTLDQIPNDITK,ERPDALLPTMGGQTALNLAVALAESGALEK,SDKDALAIAAEIGYPVVVRPSYVLGGR
mgv1a009555m	1585	*	5		0.000105		8.9e-05		0.000219	0.000137667	KFESFVDSSR,NQYDTDVTTWSPAGR,VDDHIGVAIAGLTADGR,THVVLACVNK,LFQVEYAMEAVK
mgv1a012813m	1409	*	1		0.000149		0.000126			0.0001375	GFDQQWLSLTFSK
mgv1a013566m	2136		1				7e-05		0.000205	0.0001375	FPTLVSHQESLEAK
mgv1a013595m	2136		1				7e-05		0.000205	0.0001375	FPTLVSHQESLEAK
mgv1a005244m	925	*	6				0.000184		9e-05	0.000137	HGDWHDLR,LSQPPPVATVPLGTGNNLPFAFGWGK,RVFLNLER,YKDLTPPFVDDGLIEVVGFK,DQVFDLSEEAPDSVLR,NSVLSFLEQVR
mgv1a006830m	1581		3						0.000137	0.000137	YSSVTYADLFQLASATAIEEAGGPK,HGANAGLVNALK,LGWHDAGTYNK
mgv1a016761m	1073	*	1						0.000137	0.000137	HLVHQYLESTR
mgv1a019620m	46	*	9				0.000191		8.3e-05	0.000137	GTWGGLLDSEDGCVDDINDPNYVTDKEDIK,LVESADDLIVDIPNAVDILALFIAR,GYLSAPLHAETIER,IIDSVDDLSLDIPNAK,SLSLHPGKK,KLITLAMDR,NLNVPHFHHEIVK,ELSMPFFHHEVVK,EMASILLSSLYGDVIDPQQLYK
mgv1a026549m	1709		1				0.000137			0.000137	YHELGQHAFGEK
mgv1a013538m	1340	*	3				6.9e-05		0.000204	0.0001365	AQIWDTAGQER,GQTIHIGNKDDVSAVK,ALDIGDDPSALPK
mgv1a015270m	1830	*	2				9.2e-05		0.000181	0.0001365	QNVVGLSGHTLLK,LFAIDPDGHR
mgv1a007087m	1049		4	0.000214		0.000152	7.2e-05		0.000106	0.000136	FGNIELSPSAGVLNYGQGLFEGLK,GYSDVLYLDSINKK,KHDGNILLFRPEENGQR,TIGNYAAVLQAQSAAK
mgv1a012095m	1598		1		0.000136					0.000136	LKETLHNVR
mgv1a012111m	1598		1		0.000136					0.000136	LKETLHNVR
mgv1a013529m	2056	*	2						0.000136	0.000136	TYFMETSALESLNVENAFTEVLTQIHQVVSR,AQIWDTAGQER
mgv1a002088m	498	*	10				0.000147		0.000124	0.0001355	DAHSWVTLNELSAR,EAGYDESLISR,RLLNSSFADLQKPQVEIDGK,IPVVGHSDGICHVYIDK,EDIPDLLKLDDVIDLVIPR,AAVSAADAGTPVVIASGYVSENIAK,IADMEEPIGQILK,GPVGVEGLLTTK,LLNSSFADLQKPQVEIDGK,ASSILNISEAK
mgv1a003889m	1532	*	2	5.4e-05				0.000217		0.0001355	LAIGDLATQYFADR,TFSYAGFEQQPK
mgv1a012729m	776	*	2	0.000124	0.000147					0.0001355	VGSSEAALLSK,LGIRPFSYGLVVTK
mgv1a002513m	550		1	0.000135						0.000135	GMPLEVITEFFAVGAK
mgv1a006273m	1191	*	2	6.7e-05	0.000237		0.000101			0.000135	LITGTGLQLLR,ILSLIVSGRPK
mgv1a015149m	1298	*	1	0.000181					8.9e-05	0.000135	GYEPVDFAFGSGWK
mgv1a023005m	1615	*	1		0.000135					0.000135	ISSNMLSGPIPSSVGSLGNLTK
mgv1a019428m	1662	*	4				0.000102		0.000167	0.0001345	VGVEVEKGDEDGLFTR,WANWLDQFKPK,LVLMPHVGDQLVNAR,EMEGPYLEFLER
mgv1a000733m	1158	*	12		0.000107		0.000226	4e-05	0.000163	0.000134	FEFLSHAKPSLFEYPKPTTVPTTASAVK,LALQFLYSHNK,AIDEYASLK,ASEMLAYAHETQHEK,SLMAPYLPQGGSGGGGSPYSEGGALYALGLIHANHGEGIK,LPTAVLSTSVR,FSATAGLGVIHK,TVDKDGDSSMQVESTVEK,IVSLLSESYNPHVR,LMFLDEPEAVANILEQLLR,PSLFEYPKPTTVPTTASAVK,IILDKHEDTMSK
mgv1a006274m	1709		1				0.000134			0.000134	YHELGQHAFGEK
mgv1a011985m	1973	*	1		0.000134					0.000134	HATPHPR
mgv1a000204m	297	*	11		0.000149		0.000189		6.2e-05	0.000133333	KPGGIIALLDEACMFPK,KVHQLQESLHR,LSYLHEPGVLENLK,RPFFEFINR,VVAAILHLGNIDFGK,LQLQQLMETLNATEPHYIR,IIQTIGHAIEK,VHQLQESLHR,TLDEISHDLCPVLSIQQLYR,TVEQQVLESNPVLEAFGNAK,ISTMYWDDKYGTHSVSSDVISK
mgv1a000538m	2216	*	5		0.000262		5.5e-05		8.2e-05	0.000133	YGVKDEWVLPFEIIPIIHHPDFGDK,FTNPYHWLTFFPPLAVEDLK,AGEHAAILNSNPPSPGNPTAIFLSR,FSLADAGDGMDDANFVFDTANAAILR,SPLAFNDIIYTLPMLSVLTDK
mgv1a002514m	1059	*	11	9e-05		9.6e-05	0.000136	0.000121	0.000222	0.000133	WTSWNELGTMASTEAMR,LLSVAGHTK,YEHGSAVIDDK,TYGKPPVSR,MTETLVPDSVSAVQNVTNATR,YNNEVNVLKPSHK,AGHAGVTVGENWFIVGGGDNK,ILEEEDPGWYSR,LEVDVAELR,MYIFGGNHNGR,YLNDLQVLNLR
mgv1a003147m	1482	*	1					0.000133		0.000133	VNVLFQHIQK
mgv1a016696m	147	*	1						0.000133	0.000133	SGIVSSEVVTSHTQK
mgv1a016700m	741	*	1						0.000133	0.000133	NTLGMNSSGGTTTTNHSGGTTNYPSSTNHPSNPS
mgv1a019323m	660	*	3				0.000133			0.000133	VGGGGGGDEYAKPYDAAADNEGIFTSPDGGPLLPDPSQMR,ASVFVIQGPKPGKPTDMTR,NQIIAEADEYKR
mgv1a022157m	626		1				0.000133			0.000133	YIEFHR
mgv1a001577m	336	*	8		0.000135		9.5e-05		0.000168	0.000132667	VLSGSELLTVFHAFDFAKPGSGK,VYPIESLDYEIFENELIK,HDFMPEHVLGLYPQIAHQK,APVGGVLFALEEAASWWR,HNGFPVVDEPPFVEAPELSGLVLR,HLCVVPK,SHLLVLLQR,NFQCQPGHYNDLASLFLNTNDDAIR
mgv1a008291m	647	*	1	0.000238			4e-05	0.000213	3.9e-05	0.0001325	NFGVTEFINPK
mgv1a009582m	1707	*	2						0.000132	0.000132	HIEGISNASNAVR,NFDDASLADGVIQEIK
mgv1a013190m	1213	*	1				0.000132			0.000132	NSHAGIVSMVNSGPDSNGSQFFITTVK
mgv1a024165m	501		1						0.000132	0.000132	HCTGQYFDYWR
mgv1a010092m	621	*	5	9.3e-05	0.00011		9.4e-05		0.000229	0.0001315	FAVAVAAPSAAAGSGAAPAAAAK,VGSSEAALLSK,LCNLLDEYTQVLVAVADNVGSTQLQNIR,VYDNGSVFSPEVLDLTEDDLVGK,GTVEIVTPVELIK
mgv1a009305m	643	*	2				0.000131			0.000131	KGETVFISAASGAVGQLVGQFAK,FGFDDAFNYKEEPDLDAALK
mgv1a010648m	1194		1					0.000131		0.000131	LNVADIEATLSR
mgv1a013083m	1593	*	2				0.000131			0.000131	AGMKPHELVF,ASVTPGTVLIILTGR
mgv1a013282m	217	*	1						0.000131	0.000131	AGVSLKPGTPVEK
mgv1a000969m	2040	*	11	9.7e-05	7.7e-05		4.9e-05	0.000304	0.000127	0.0001308	GLSVDVDGFNTAMEK,FDFSHGKPVKPEELR,RVTAVTTDYAFK,FTWFQDHTSVIK,VGPDDVDKVDMAYR,AFALLSEEGIAK,HVDTGMGFER,MSNYDTDIFMPIFDAIQQATK,IYATYFGGDEK,EIIADEETSFGR,AVFGEVYPDPVR
mgv1a003612m	1741	*	6				0.000131		0.000129	0.00013	EGEAWDTPDNGDEVEVHYTGTLLDGTK,VLELESTNVK,YIEHETSFSDEEK,AIPPNASLDIVLDLVSWK,WENPKDPDEVLVK,VLLTVKPQYGFSEK
mgv1a016608m	1955	*	1						0.00013	0.00013	LINESVSIELK
mgv1a019166m	138	*	1	0.00013						0.00013	VGSSEAALLSK
mgv1a006369m	228	*	5	6.7e-05	8e-05		0.000203		0.000166	0.000129	GFTALHTPFFMR,KYDLEGWFPASK,LLNIPYQVVAIVSGALNDAAAK,FANVNLVDEVIELDK,LAIIGNLVHDSVPIDNNEDNNAVIR
mgv1a018735m	2035	*	2		0.000129					0.000129	ESLGHPLGVASQPDHLGFR,HTQFQVILKPDPGNSQDLFIR
mgv1a022605m	318	*	1				0.000129			0.000129	YLTVPDEIEIDLTAR
mgv1a008016m	174	*	6	7.7e-05			0.000156		0.000153	0.000128667	IWNVATSTSVASLPR,FLVSLGGGPGR,IAVHPGGEGIICSFPK,WPAMESTFSEDNAHPSVK,SSDNALEQLEDVGQQLAMTFNSEGSLLAVGGEDGK,WFEWDLNTETDEHTLSLK
mgv1a003913m	1322	*	9	5.4e-05			0.00019	0.000217	5.3e-05	0.0001285	SQDSEVGDGTTSVVLFAGEFLK,LIHDDKGTTISNDGATIMK,LAIGDLATQYFADR,SLHDAIMIVR,GGADQFIEEAER,LSDPLQYQSIVDAEWNIIYDKLDK,TFSYAGFEQQPK,LLDIIHPAAK,EAKPFIEDGVHPQNLIR
mgv1a001455m	904	*	8				0.000111		0.000145	0.000128	AGDFFHSALSSAEELQR,LGFITGLVPR,FTTAFQEIVDAYGVAK,LWALSLAHSELSSVFYEK,EHSQSGEESLETPLLSEQGTTTDPSK,LHWVEFQNK,NVFAIFFSGER,SYNELAEYK
mgv1a012977m	1351	*	3				0.000193		6.3e-05	0.000128	DKIEEITESLAK,SSGESEEGTTAANLIEK,LTVEEKDTEEKIEAK
mgv1a013062m	610	*	2						0.000128	0.000128	EGEVVEWTPVQEPWLKE,KLIGATNPLNAEPGTIR
mgv1a026634m	1249	*	1				0.000154		0.000101	0.0001275	VEIEHGIHSLSNR
mgv1a000650m	504	*	12	2.9e-05		6.2e-05	0.000132	0.000156	0.000258	0.0001274	TLMHSLFLNTGAEVVK,RPSEEAQNR,TEVLGSPTETALLEFGLLFER,TGTLTTNHMVVTK,NGLSSTEIPTR,ECGILTGDGIAIEGSEIR,QLEYHAGPEGIAK,VFEHHDGYEPLPTGPDLA,KVENYKPENVSEK,NITNAINDFANEALR,HKVPDEVK,ERPFLLSGTK
mgv1a002086m	1207	*	4		0.000298		6.3e-05		2.1e-05	0.000127333	IPVLGHADGICHVYVDK,VITSAIPESVGEQLIGLVTSR,HIGTLFHQDASK,EKHEGLITFGDK
mgv1a012927m	995		2	0.000128			0.000128		0.000126	0.000127333	DPDGYWIEIFDTTNIAK,GFGHIGVTVDDVHK
mgv1a006774m	119	*	6	6.9e-05			0.000244	9.3e-05	0.000103	0.00012725	FISVHSESTDNNKGETVKR,LISGMYLGEIVR,SPDMAAMHQDTSEDYEVVQEK,FISVHSESTDNNKGETVK,VSEVVNDTIGDLAGGR,LGFTVSSFPVDHQAPPSAAIAIK
mgv1a005640m	653	*	2				0.000127			0.000127	HLTPVILELGGK,IVTHHENEIIEALR
mgv1a016491m	1347	*	1				0.000127			0.000127	VGEISDIIDTDSGAHIIMR
mgv1a016581m	288	*	1						0.000127	0.000127	LELEAAQPAVDSD
mgv1a000501m	1910	*	8		0.000192		0.000108		8e-05	0.000126667	TGSQVHIHWK,REPLVTNIMWR,MDPPEDGAQLHATISSLLDEGLAQNTSGSVFLSK,IGDQVPADGILISGHSLAIDESSMTGESK,SESIVLHVSPFNSTK,TDVETGIYGDENELSR,VFIRPYQSCIAAR,KPEELNVFTGVTK
mgv1a010980m	1439	*	2				0.000153		0.0001	0.0001265	SVHSQIFTLPK,ATPGHTQGCVTYVTGDGPTQPQPR
mgv1a012213m	600		2		0.000138				0.000115	0.0001265	GHISYYVTAK,LVLTTHHHWDHAGGNDK
mgv1a004599m	1753	*	5		0.000206		8.7e-05		8.6e-05	0.000126333	LAGCLYCPDPNLPHLTSYFSYR,VAIPVDLSDPLDQNR,FQPSELPIGKPQPR,WKPNDCEMPVFDPTQFLELVR,AMLLRPDGHPSK
mgv1a008102m	127	*	3		0.000185		0.000117		7.7e-05	0.000126333	RGGFSNGDAGEGEGDRPR,LPSKPTPPAQAVR,GGGHIVGGSR
mgv1a007232m	2262	*	6	0.000217	0.000172		0.000109	9.7e-05	3.6e-05	0.0001262	FSGSSSISSADFFGNDSSSAIDLSASELINK,LSFQAQQDISSLK,LSSMASSLLTDLQDR,SLGVHVSFVR,KLSSMASSLLTDLQDR,TKPSESLYDQKPEEPPVQVSSANSSSSSTPVVSSSYK
mgv1a001784m	2082	*	2	0.000158	9.4e-05					0.000126	VSIFYTAPTLVR,SSIEDPAGFWSGIASQFYWK
mgv1a003327m	1193	*	6				0.000127		0.000125	0.000126	DAVDEWPAPSQIHSFYIVK,VNISFGSHSGEAPVEGELNK,DIDALEEELTAITEK,SVPSATAVVKPIPK,EDSIPTAEGGVSSDQK,QTEPDVPKDVVDDWPEPNLPK
mgv1a009125m	1169	*	2						0.000126	0.000126	ESESDPLLSVENGGGILNEGGAAR,ATAEAAQLSQAK
mgv1a012953m	1257	*	2						0.000126	0.000126	VLSPSEIEDYLQEVE,LYKEPIPVTQLVR
mgv1a016461m	355	*	1				0.000126			0.000126	TVNRPYGGVLSGSAVR
mgv1a016480m	1924	*	1				0.000126			0.000126	VTVHCTGFGK
mgv1a016549m	1852		1						0.000126	0.000126	EIEIDIEPNDTIDR
mgv1a019756m	976	*	1		0.000126					0.000126	VNGRIAVCGMISQYNLEHPDEGTR
mgv1a026137m	599		1					0.000126		0.000126	ANVVAVSVNYR
mgv1a026523m	1632	*	1						0.000126	0.000126	GFVAAVTHLR
mgv1a013244m	2149	*	1	0.000133				0.000178	6.5e-05	0.000125333	AEAAIAIGFDDFIADALR
mgv1a005695m	131	*	3						0.000125	0.000125	NILNGTVFR,CATITPDEAR,EFYLNTEEFIDAVASNLESK
mgv1a012750m	761	*	1				0.000125			0.000125	VADLVDDTRPLGFYSPQDGFR
mgv1a012809m	1566	*	4	0.000125			0.000126		0.000124	0.000125	LQGELELLR,DKFLLQSVVVTPGIAAK,DITAEMFNK,FLLQSVVVTPGIAAK
mgv1a012870m	1668	*	2						0.000125	0.000125	FEDGPFFTGQFSQGDVVYAPFIER,LVGIDLQNRPAWYK
mgv1a008372m	1914	*	5				4e-05	0.000214	0.000118	0.000124	AFSNIASAISR,VLALAFPDYEIVK,LHVPGPLYMTDEEAAGLQQDGDAK,SIEALSVLNSATDAK,VVEMSTNDTWFR
mgv1a011257m	1539	*	1		0.000124					0.000124	TSAVFIPHGPGAVK
mgv1a011264m	1502	*	1		0.000124					0.000124	HSPAGTPVAPANPAAAGGLGLDPLIVQSFPTFLYSTVK
mgv1a011276m	2243	*	1		0.000124					0.000124	SSAVFIPHGPGAVK
mgv1a012717m	401	*	1	0.000124						0.000124	LFGLGDEFGEDAILGK
mgv1a024423m	1677		1						0.000124	0.000124	NIPAIFSTGLIGK
mgv1a026953m	2228	*	4				0.000125		0.000123	0.000124	GAEVAGDDPSDPVVEGAVR,HFAHGDWNTGGSCDNMSPLSK,YGLVKPR,GSIRPDGWAYR
mgv1a001285m	1132	*	6				0.000142		0.000105	0.0001235	DIPLETQFLLVESK,HTGVLGVYNCQGAAWNSVER,GKDVHNISDTAQDPNWNGEVALFSHINR,VLEHEVFTVTPIK,HNFELLR,ALSGGPVYVSDKPGK
mgv1a012226m	2197	*	2	0.000117	0.000138				0.000115	0.000123333	VEVGTGTTDASMDEWLQGTAYTQSQSSK,LISAGEESELLVGIK
mgv1a001953m	550		1	0.000123						0.000123	GMPLEVITEFFAVGAK
mgv1a005532m	1384	*	2						0.000123	0.000123	TLEQIQTAINAS,LATGYGMGVFSYVVPVFIAEIAPK
mgv1a007039m	1801	*	3	7.1e-05					0.000175	0.000123	TAGDSVSLDTGVDTSR,AAGVPDLSTLSNAEVVSILQYHALASYAPIGTLK,NILALHVLLDYFDAPK
mgv1a012557m	942	*	1				0.000123			0.000123	SDLTLVKDEISENSEESK
mgv1a013999m	1156	*	1		0.000174				7.2e-05	0.000123	FQSVGNITLHFPDNFGGDTTQIHYIGFK
mgv1a014629m	2075	*	1				0.000165		8.1e-05	0.000123	LHLGEVVTTHPTVGSNVEELVYK
mgv1a003534m	580	*	3		6.1e-05		2.6e-05		0.000281	0.000122667	QIDLAANAAANTQ,GGHNWLPANLNNADGK,VLSDDSTMLVSDATDYK
mgv1a007436m	1869	*	7	7.4e-05			0.000185		0.000109	0.000122667	MHAMEAISQGK,AILLNPTSAIMYGTR,DYIESLGGEIPSPGR,FEEAIEHLTK,DLHLASK,ILNDPELMAAFKDPEVMAALQDVMK,DATAALEINPDSAK
mgv1a006949m	216	*	4				7.1e-05		0.000174	0.0001225	GLQSDKDWTGDGFVK,GASLEYFTTHTDLVR,AVHPIALAK,ILIASIMEEPVKEDWEELIDR
mgv1a025938m	1736	*	7				0.000124		0.000121	0.0001225	DIKPENLLLTADGHIK,FYAAEVVDALEYIHSMGLIHR,NHPFFTGIDWTNLR,VQLILTNKPK,VQSSGNEDQDSSWNPSHVGDSSASEAGSITR,RPGAGPGGYASLK,IVLDQLDHSGVVR
mgv1a011092m	2269	*	1		0.000122					0.000122	TPLRPSLK
mgv1a012672m	1870	*	2						0.000122	0.000122	SKHAIATENTLVK,KDDVGVDHEVK
mgv1a001853m	1454	*	4		0.000142		0.000101			0.0001215	HVVVLDHMLQR,DSVGSDAQEDHAYPFAGASNVK,DNELHVLNLLFNTSK,DGTTLYGALYKPDAAR
mgv1a007499m	1451	*	4	7.4e-05	0.000263		0.000112		3.6e-05	0.00012125	LKPVVENNSVESTTAEFDEIETK,DEGVHVLVPGLIQMAEEEMEETK,GDTGIISWQTGPDR,TFEPMVAENITEESR
mgv1a010992m	978	*	1		0.000121					0.000121	YNNAEPPSFPLASFEIPNNPALANPAQ
mgv1a010089m	869	*	5	9.3e-05	0.00011		9.4e-05		0.000184	0.00012025	VGSSEAALLSK,LCNLLDEYTQVLVAVADNVGSTQLQNIR,LGIRPFSYGLVVTK,GTVEIVTPVELIK,VYDNGSVFSPEVLDLTEDDLIGK
mgv1a005243m	490	*	3						0.00012	0.00012	WGVPVPHENFK,LKGELVGNLGNFINR,DTNIPVEVWR
mgv1a008441m	1011	*	4				0.000121		0.000119	0.00012	AIGHYGASFLQK,LDYLVSSRPTAVNLSDAATK,NISVLTHCNTGSLATAGYGTALGVIR,LTAFELVHENIPATLIADSAAAALMK
mgv1a012384m	649	*	1				0.00012			0.00012	IRPGYTSYEEYLQR
mgv1a016313m	678	*	1				0.00012			0.00012	HSNIPAHISPCFR
mgv1a016316m	598	*	1				0.00012			0.00012	KPWEYTGPASHPEFR
mgv1a016396m	2147	*	1						0.00012	0.00012	NVGSDYFDKPQANAPTVYDWMYSGETR
mgv1a014556m	1443	*	2				8.1e-05		0.000159	0.00012	IQHVICTGNVSIK,LGICHGHQVIPWGDLDSLAMLQR
mgv1a010062m	1561	*	3		0.00022		4.7e-05		9.1e-05	0.000119333	SVESTAEGLK,KAEDLAGNTWQHLK,SVSLEPDLKDPTPNPGPKPKPDPNPETGALK
mgv1a003756m	1395	*	7				0.000107		0.000131	0.000119	THDSTTSEKPVPNYLKPTLSSGNDFVSK,IVTVESPTDQKHEDSK,TDDPEIESQTEEISSK,QAEVEEAVVQEKPK,QEEVKEHSVDESNNINSTDESVAGNPNEETEEK,EHSVDESNNINSTDESVAGNPNEETEEK,QAEVQEVVVQEK
mgv1a004980m	615	*	1	0.000119						0.000119	EALEGLNSIIGYAIK
mgv1a012308m	902	*	1				0.000119			0.000119	SSSEPGEALFQVDHSNGGDEVADTVTR
mgv1a012325m	809	*	2				0.000119			0.000119	IPVVSIPEEPVLNFASALR,VLGGGQPADLLLWK
mgv1a003053m	84	*	6		5.8e-05		0.000148	0.000197	7.3e-05	0.000119	SGNTPILVATDVAAR,PLADLMQESNQEVPAWLSR,LASDFLSDYVFLAVGR,VVVAYGGAPINLQLR,SHLMDLLHAQR,GLDIPHVSHVVNFDLPNDIDDYVHR
mgv1a012381m	345	*	2				0.000179		5.9e-05	0.000119	SLPNATIMIHQPSGGYSGQAK,EFGIIDEIMDERPMALVTDAVADEAK
mgv1a000923m	1119	*	5				0.000112		0.000125	0.0001185	QHVESPSMWSIFPLQDLLALK,FRPSIPLSQEELER,NLFDLLQNVVLIRDPEDSK,RVEKPLEPVQNPSDDKDSVVVQFR,DLWQTGSDDLPLR
mgv1a000871m	344	*	5				0.00019		4.6e-05	0.000118	GGNNYHNNPHAENILK,TSSTTSLHSQQQNHSDISSYR,IPNYGGGEPPHISGNSSR,AENMAHNINYGNLSR,SLDLSDIVGHVVEFSTDQFGSR
mgv1a008163m	1320	*	1				0.000118			0.000118	RPESGSDLSVFVGDLATDVTDDLLHDTFASR
mgv1a010332m	789	*	2				4.8e-05		0.000188	0.000118	LITGTTFVDQTFGSYK,GVHLSGYSPLGSSGQTTVK
mgv1a012316m	2095	*	1	0.000118						0.000118	FFEHPK
mgv1a016276m	711	*	1				0.000118			0.000118	FQIGEVFAHVPKDEVESR
mgv1a027056m	599		1					0.000118		0.000118	ANVVAVSVNYR
mgv1a002664m	1572	*	6	9.2e-05	5.5e-05		0.000186		0.000137	0.0001175	SLGYGYVNYSNPQDAAR,KPLYVAVAQR,VTGMLLEMDQTEVLHLLESPDALK,LLHDTFSTFGNILSCK,ALESLNFALLGNK,MVISKPLYVAVAQR
mgv1a016327m	586		1						0.000117	0.000117	YFNIAEQEGEEED
mgv1a002954m	2143	*	5		0.000114				0.000119	0.0001165	AHTDHSGTPLVAHEK,VFTPSVIEPSFGIGR,LPFAAAQIGQAFR,HAVVNTLER,IYGGVAGLYDYGPPGCAVK
mgv1a008031m	370	*	3	7.7e-05			0.000156			0.0001165	FLVSLGGGPGR,IAVHPGGEGIICSFPK,WFEWDLNTETDEHTLSLK
mgv1a014351m	688	*	2	0.000156					7.7e-05	0.0001165	EDDWTVLVLTTSTPGGSFASGAR,DDEENNLLQGINSFR
mgv11b021044m	470	*	1						0.000116	0.000116	LPSQYDDAMDAVLWVK
mgv1a010620m	1387	*	1		0.000116					0.000116	IGDGVVIGAGAKVLGNIR
mgv1a012123m	2226		1				0.000116			0.000116	MGLSDKEIVALSGAHTLGR
mgv1a016296m	586		1						0.000116	0.000116	YFNIAEQEGEEED
mgv1a005908m	926	*	5		0.000153		0.00013		6.4e-05	0.000115667	YVGFGSSPSPIPR,KESESNGYYQDFNHDSSK,IQSLAEGKPWR,FNNFISQYGIPK,GLGVHISFVR
mgv1a010109m	765	*	4				4.7e-05		0.000184	0.0001155	DGLPDAVVWNPWDK,FWSIDPSPPPFPTTTSNK,VEGLETLDYLDNLQNK,TFVDLILKPTEEDMK
mgv1a004204m	1242	*	3	5.6e-05	6.6e-05		0.000196	0.000149	0.00011	0.0001154	IPSVAGLGGLGLPELER,NPELGHILNDPSILR,ILKDDQTLVSYGLQADHTVHMVR
mgv1a005659m	1752	*	5	6.3e-05			0.00019		9.3e-05	0.000115333	IAGFLFEPIQGEAGVVIPPDGYLQAVR,AFHNDVFPVFAER,ILACDWENVRPNVVILGK,VDFGDIAALEK,YNILMIADEIQSGLAR
mgv1a006105m	784	*	3				0.000165		6.5e-05	0.000115	SDFALFRPNK,VTTAHSLGILQPSDLPSLAR,NFGLFRPDFTAVYDVGIMR
mgv1a007938m	449	*	4				0.000116		0.000114	0.000115	IVEGVLSHQMK,TVDDDEIKAWLALGTK,ALQLVLSQCKPK,VTSHALQELQPTK
mgv1a010583m	1152	*	1		0.000115					0.000115	TQFQLGNGGLLGANYIQSVTPNLSLGGEIFWAGQHR
mgv1a012223m	1222	*	2						0.000115	0.000115	TTGGILLPTTAQSKPQSGEIVAVGEGR,EDDIVGTLETDDVK
mgv1a016280m	459		1						0.000115	0.000115	LLSEPAPGISASPSEENMR
mgv1a006075m	856	*	6				6.6e-05		0.000161	0.0001135	PLAGGLPIGAVLVTEK,VASSINFGDHGSTFAGNPLVCTAAIAVLDK,VYPDIMTVAKPLAGGLPIGAVLVTEK,IANPTFLAGVGEK,TGYLWAHEAYR,FSHPDEKDPPVGFVAFK
mgv1a001603m	1016	*	6				7.7e-05		0.00015	0.0001135	NWDGTGGNDHAVNHYNVSR,TAGLTSFPDYLVLHMR,LAHGLLSGK,ELDQNTNFDWNR,AAISTSNVGLEEAMNWLLNHMNDPDIDEPIAK,QQDALEFFLHLIDQVER
mgv1a005269m	2124	*	3		0.000145			8.2e-05		0.0001135	PDIPSTSYSSSSASSPPNPNR,QHSKPGELPDPDIPSTSYSSSSASSPPNPNR,NVDLVNSWADSFYR
mgv1a007425m	1335	*	5	7.3e-05	8.7e-05		0.000185		0.000109	0.0001135	LFAVGTTSSLVGTTVTNALINAR,SGFVNWLMQFGGFK,YQLLAGVVEQR,LLADDLFLTK,NKGEALMALAEAGR
mgv1a016170m	951	*	1				0.000114		0.000112	0.000113	LEDHEAHVEPK
mgv1a004503m	661	*	4						0.000113	0.000113	GINQVYIIGGDGTQK,HAYIPISR,SFGFDTAVEEAQR,LLASTNQPSFLNSEVVQENS
mgv1a007637m	14		3				0.000113			0.000113	EVDPVVYNMLHEDPGNVSYSAVGGLSDQIR,SLQSVGQIIGEVLRPLDNER,TLMELLNQLDGFDQLGK
mgv1a007679m	14		3				0.000113			0.000113	EVDPVVYNMLHEDPGNVSYSAVGGLSDQIR,SLQSVGQIIGEVLRPLDNER,TLMELLNQLDGFDQLGK
mgv1a007877m	1544	*	3						0.000113	0.000113	ALQLVLSECKPK,IVEGVLSHQMK,VTTHPLQELQPTK
mgv1a008507m	2025	*	4		9.6e-05		0.000203		4e-05	0.000113	DFVENENSFGNSNGFSGGYSRPSEDGDAGK,KVNLDKELEAMQLLSTK,EQEEKEPEEEKEMTLEEYEK,GNWGTHTEDIAPETEEPASEVK
mgv1a010382m	943		1		0.000113					0.000113	DLVGVAYTEEETK
mgv1a004921m	1950	*	5		7.1e-05		9e-05		0.000176	0.000112333	IGSLSQVSGVLGCQWGDEGK,LDLLLSDAASR,GFNYGPHMLR,IEEIVGVPIHYIGIGPGR,RGIGPCYSSK
mgv1a008936m	56	*	1					0.000112		0.000112	SSTPTDMTSVDLK
mgv1a010224m	943		1		0.000112					0.000112	DLVGVAYTEEETK
mgv1a016079m	829	*	1				0.000112			0.000112	KAHYDEFHK
mgv1a018666m	245	*	1		0.000112					0.000112	VYLGGDSAGGNIAHHLAIR
mgv1a000479m	233	*	19	2.7e-05	6.3e-05		0.000187		0.00017	0.00011175	DAGPAGTLTVTELAEK,VREELQSGLDHVSTLQMEIDK,FKSEVQDLQEEISK,TVSDSVQGSNVVSSR,LGSVKPDEEFEETTSSLSENEGHVVIK,NVVTQNTNLQTNFAEAR,LHQQLNNVNNNNNNNNNSDNNNNNDVENEEKDR,NLQNEKETLIGDTQNLSAR,VAATVKPVVK,DYIKEPTSEEKPSR,ETLIGDTQNLSAR,NPQIIPTVNPPNVPK,RRPELINSVEETYR,SITEEVKEVDTNVASTSR,SVKPEEFQQEEEEDINSVSVGANPAPLSIIEEK,FSTTFHQVQK,DILALQTVK,SCQETLAALEEK,DAGPAGTLTVTELAEKIDELVNK
mgv1a016108m	1826	*	1				0.000113		0.00011	0.0001115	VHAFEEVANHNK
mgv1a003761m	1784	*	6	0.000106	6.3e-05		0.00016	7.1e-05	0.000157	0.0001114	ILFLDDDIVVQR,LKDTIFALNEQLTK,HVFHVVTDK,SLHCLALR,LGTLPPGLITYYSTTKPLDK,ALFDSDSSSVDESVLR
mgv1a002427m	2126	*	8		5.3e-05		0.000201	5.9e-05	0.000131	0.000111	ENLLNSVADVSPDGK,NEGVHAFITQIR,ERDLLNHFAAQVSK,GCFSMTELGHGSNVR,DLLNHFAAQVSK,TYAMSFAANHLK,DLGLDHMNK,IQYLLDHGVFDGWLTGR
mgv1a004174m	322	*	8	5.5e-05	6.6e-05		0.000223	7.4e-05	0.000137	0.000111	LTFEEGVQMLK,LIAGSSEGGSAVFR,DLNDGLKDQAVLVR,ESGVDVDPLGDLNTESER,YGTEFYILHR,YGAPPHGGFGVGLER,GTPACLAQSPQLHK,GEEIISGAQR
mgv1a009665m	629	*	3				9e-05		0.000132	0.000111	HKVESEFLPLYTNYGIGLTTWSPLASGVLTGK,LDLVGPVVEQPEYNLFSR,VSGLKPIAEALGVPLSQLAIAWCASNPNVSSVITGATK
mgv1a009593m	1666	*	4				0.000134		8.8e-05	0.000111	GKEKDDDEDLQTAGVK,RVQSFVETMDVLK,GLNTGAENLNNVGAIGPDREPGFGPATFSIK,VSHELNEHEVAVPSGSTFGYLK
mgv1a010200m	786	*	1		0.000111					0.000111	LHPLVIVNISDHYTR
mgv1a017901m	1848	*	7	9.5e-05			0.000144		9.4e-05	0.000111	VIEVAPNFTSAEK,LVLDFLQAIHAAEER,STEQQNSHNQASELSQPIADNSSK,NGPPKPDIGSTAPK,LALGALSLEDALSK,DISPAVEDVHDGYINK,QDSETHPDLNVSDDLIR
mgv1a007570m	169	*	3				7.5e-05		0.000147	0.000111	HVEFVSIDK,VIVPGVIGAR,GILNTSWHR
mgv1a009373m	319	*	4	8.7e-05	0.000103		4.4e-05	0.000234	8.6e-05	0.0001108	KYGHAFEAFK,AIEACTEEIER,LVHSIMR,LIVNDPDSVLDTLTR
mgv1a004085m	27	*	4				0.000111		0.000109	0.00011	SFLLNQLLSLSCDEGFGVGHLR,AAAMLAFDEQHFGR,AVVSSMIRPK,SEESLHQAHEDSK
mgv1a020140m	16	*	1		0.00011					0.00011	KYGHAFEAFK
mgv1a026892m	1178	*	1		0.00011					0.00011	LLSFAVSSAPCGHCR
mgv1a000995m	2207	*	8		0.000116		0.000115		9.7e-05	0.000109333	QASALLADEDVDETTSSAASSK,VLAAVQALLLNQGPR,VLVEIVSSAANATPGLGR,GYVEAVLNSLAANVPK,SQVVQDELFR,SAVLNSLIGHPALPTGEGGATR,RPSTFLNVVALGNTGAGK,FLQHITTGEGGGWK
mgv1a005340m	1679	*	5		0.000146		3.1e-05		0.000151	0.000109333	GHYPLGPVWSATGK,IASASASAPAPAPAPAPAPLK,DGQFVTTPVSHSGA,NSVLHIK,EGMSAIFQEINSGKPVTSGLR
mgv1a003439m	3		1			0.000109				0.000109	IGAATALEVR
mgv1a008564m	1194		1					0.000109		0.000109	LNVADIEATLSR
mgv1a008600m	85	*	1					0.000109		0.000109	DLKPGNLLVNANCELK
mgv1a009977m	1403	*	1		0.000109					0.000109	ESMSMSMLNPSNQR
mgv1a025901m	677		1		0.000109					0.000109	HVNLPPLSIPK
mgv1a006219m	1190	*	3	6.6e-05	0.000236		0.0001		3.3e-05	0.00010875	LITGTGLQLLR,ILSLIVSGRPK,PTDQAEITTDEVLSR
mgv1a001797m	1462	*	6				0.0001		0.000117	0.0001085	TVMEHVHYEDENTR,QIWEFDPSLGSSEDLAEIEK,KAHTYIK,EDLYYPHPVVQDILWASLHK,SHVVNTGWALLTLIDAGQAER,FVGPITPTVLSLR
mgv1a009352m	1097	*	2				0.000131		8.6e-05	0.0001085	APAIAIDYWR,DVNHFASDIHFQGK
mgv11b016267m	1345	*	1						0.000108	0.000108	VYLDSNLVLVDDIAK
mgv1a004699m	258	*	4		6.9e-05		0.000147			0.000108	ISAVSIFFETMPYR,LRHDVEEYAK,VLEAVHIAANK,IMALDLPHGGHLSHGYQTDTK
mgv1a013862m	1827		2				0.000145		7.1e-05	0.000108	FTGKEEEVNLLGDGTEK,AEFGQWSWLSPQEVVDR
mgv1a015927m	1947	*	1				0.000108			0.000108	HLGGSDDTVEAYESGALAK
mgv1a016031m	198	*	1						0.000108	0.000108	GRPDAPQVNQMR
mgv1a008028m	690	*	6		9.2e-05		0.000117		0.000115	0.000108	IIHGKPSGIDNTVSTYGNMIK,DLDLEFSWPVGK,LGELMEMSQGLLQCMGVSHASIETVIR,HSSTMSSVFNAVDSISNEFAAIIQSPVSDDLAITEK,LTGAGGGGCVLTLLPTLLSGTVVDK,FPTPDDDDDVLK
mgv1a002157m	1441	*	3		0.000151		6.4e-05			0.0001075	QQADSALSEFLQEIK,LIHLLETPTFAYLR,LTAITWINEFVK
mgv1a002253m	321	*	6				8.7e-05		0.000128	0.0001075	LMDDLAALRPTIFSSVPR,EVLDDEGWLHTGDIGIWIPGGR,AVTLVVEPFTLENGLLTPTFK,YLTSGASPLSPDVMEFLR,VIVVVGGVDEHLPSLPSASGVQLLSYTK,MYAELSTSDPTPQSML
mgv1a009194m	744	*	4				0.00013		8.5e-05	0.0001075	LKEEGADITANSLHPGIITTNLFR,LANVLHANELTR,VDAMELDLTSLASVR,DNIETQFATNHLGHFLLANLLLDTMK
mgv1a003564m	1597	*	2		6.2e-05		0.000183		7.7e-05	0.000107333	EVDLSDFVAGRPEAEALDVMNIFSEALEGSK,SFGLGAAHVAGPILASIK
mgv1a002993m	371	*	9		5.8e-05		4.9e-05	0.00013	0.000191	0.000107	VFTPSVIEPSFGIGR,DGDEQLNVFR,VNVDDVAALVK,LPFAAAQIGQAFR,YAEPIEVEK,VYLFLTQLGIDKDR,IYGGVAGLYDYGPPGCAVK,EFTLAEIEHFVDPEDK,DVTDGVSTWADVLWK
mgv1a006960m	1829	*	3				0.000107			0.000107	EDAWDQAVFNEELFFPSHPGYDGLYAAK,RDPDEAIDTVGK,ARDQLTVSSKPTK
mgv1a011487m	299	*	4				0.000108		0.000106	0.000107	IYYVLNQPPEIWNGGVGFVSK,VHLVYANVTSDDILLKDELDSLAK,AILENPSDHTK,MSHHFR
mgv1a015892m	437	*	1				0.000107			0.000107	AVSNQVADNYYRPDLK
mgv1a025096m	2215	*	2		0.000177				3.7e-05	0.000107	FIGNVHGDEPVGR,DVHLHILPSMNPDGYSLR
mgv1a003877m	659	*	4				8.1e-05		0.000132	0.0001065	SDARPIIPFDEFGFTHR,PIIPFDEFGFTHR,VGFFLCTR,DAWLHVLQQIEDAEINCALVSDVVHK
mgv1a002746m	928	*	3		0.000166		4.7e-05			0.0001065	AIIELNFTPLNGKPVR,MITGKPLYVALAQR,ISQPIPIGALASALANASPTEQR
mgv1a003772m	2291	*	4				0.000187		2.6e-05	0.0001065	KLDVSDDPIDIQR,YAWGHDELQPQTK,LKNEVSHLQSLLEEIK,KGVDSFGGLGATLIDALDTLYIMGLDEQFQR
mgv1a007531m	1150	*	3		0.000176		3.7e-05			0.0001065	LLLAVYHPR,AFGNVDVIGKPDPNTYMGSTNIAAILR,RTQIFHATEK
mgv11b018210m	11	*	1		0.000106					0.000106	MFLSNDNNVQFGGGVDQR
mgv1a006903m	1149	*	3				0.000106			0.000106	IELGYKPTTDLQTGLK,RGPAQFR,IFNLGNTSPVTVPMMVGILEK
mgv1a006980m	770	*	4				0.000142		7e-05	0.000106	VVVFGICMGHQLLGQALGGK,VEISAQNHNYAVDPESLPK,NEDTFHVVAYDFGIK,LMSLQYHPEASPGPHDSDPVFGEFIQLMK
mgv1a009626m	677		1		0.000106					0.000106	HVNLPPLSIPK
mgv1a011358m	732	*	2				0.000106			0.000106	LVNDSLQDQLLLLYLSSITR,VHPLVLYNICDCYVR
mgv1a015947m	2092	*	1						0.000106	0.000106	LISLGYTKPK
mgv1a015977m	9	*	1						0.000106	0.000106	LVGANKPELQK
mgv1a005314m	365		5		7.3e-05		0.000185		6e-05	0.000106	GSYGIVGSVIDTHTGER,INDVFEHVSDATR,HIMLPPSR,VAFNDAPSAIFWTDYVATR,NVVHQLDLMTDLLGTPPPESIAR
mgv1a005228m	365		5		7.2e-05		0.000184		6e-05	0.000105333	GSYGIVGSVIDTHTGER,INDVFEHVSDATR,HIMLPPSR,VAFNDAPSAIFWTDYVATR,NVVHQLDLMTDLLGTPPPESIAR
mgv1a009023m	1711	*	3				8.5e-05		0.000125	0.000105	GEDAEHVEVIQGIER,LHEEMAVDLLNVKPGSR,AIAAHSGANVVGITINEYQVK
mgv1a010735m	195	*	4		0.000117		0.0001		9.8e-05	0.000105	KINAAVAPPPVK,EVVKEEEKESGSGVEEEQNGR,INAAVAPPPVK,KPFSVGLDPSDPLGFLEK
mgv1a011241m	2226		1				0.000105			0.000105	MGLSDKEIVALSGAHTLGR
mgv1a013634m	1936	*	1				0.000141		6.9e-05	0.000105	KLEGAVEAIHENLLYLR
mgv1a000559m	1678	*	9		6.6e-05		8.4e-05	0.000187	8.2e-05	0.00010475	AVLNPMAAMFGGIVGQEVVK,NTFANLALPLFSMAEPVPTK,FDRPPLLHLAFQALDK,DPGDFLLSDFSK,LTITDDDVIEK,LKFEDYFSNR,KPSEYISAMK,FHPLFQFFYFDSVESLPTESVDPNDLRPLNSR,SEFEGLLEK
mgv1a003857m	961	*	5		0.000127		8.1e-05		0.000106	0.000104667	AGVQFFTQIK,YGNGAAIFTSSGIAAR,VPNLIGGTFVDSHSPDHIDVINPATQEVVSQVPLTTR,KFQTEIEAGQVGINVPIPVPLPFFSFTGSK,NHGIVLPDANVDATLNALIAAGFGAAGQR
mgv1a013602m	1827		2				0.00014		6.9e-05	0.0001045	FTGKEEEVNLLGDGTEK,AEFGQWSWLSPQEVVDR
mgv1a002695m	31	*	8		5.5e-05		0.000163	6.2e-05	0.000137	0.00010425	AAEHPHLSIPETSAGR,DDLDPFLTEIQDSTR,LPEDLYPDRVPVTIVDTSSSPENR,LSTYWLPELR,LGDFSNIFHR,AVLHPTAPLFDQEQQVLKPR,DGALSDGELNDFQVK,SALLNSFIGRPFPEEYAPTTGDR
mgv1a001630m	1494	*	7		4.5e-05		0.000116		0.000151	0.000104	TAFPVVKPPGANFYPPDMDKLEFELWK,LLPQATKPVTGWNGIEYR,LELQDLHSALEEAK,VPVDILPEFPIADEILR,YAPVSLDAELAGLSDADKEALTSIVK,GPQTVAFNLPNDER,ILDESPSQTSQIGTSDAHDLYIVPYSEEYNTFLTK
mgv1a009031m	1377	*	3				4.2e-05		0.000166	0.000104	AAALLDVSPITDVIEISGSNLFVRPIYAGNALSTVR,LVHVVQQK,GSFSHIITGSGSFGK
mgv1a011163m	2041	*	2		0.000123		5.2e-05	0.000139	0.000102	0.000104	HLEELLEELVTIAK,KLEGGGVASGGLR
mgv1a015802m	1845	*	1				0.000104			0.000104	VPDEVIDKVQEDTK
mgv1a015813m	142	*	1				0.000104			0.000104	HILQQLQNMNIVELDTSGGR
mgv1a004075m	605	*	2		6.5e-05		0.000138		0.000108	0.000103667	LIGGDSDFFANLVVEAVQAIK,VLVELAELQDR
mgv1a003480m	1183	*	7				0.000181		2.5e-05	0.000103	NVYVATNEPEISFFDPLKDK,NGLNLHLVEDFR,ELWPNLDKDTSPEALLSTLK,YSLHFLDEYKDLWDSNSDWYSETTK,VCEGEAESAVERPWNMVWK,YYFDFEHLMDSASVLDQK,VDDNPIALPDVGETVEDALPIVESEGSFGR
mgv1a009355m	1269	*	1		0.000103					0.000103	TRDSNPSAVIQTTTLHQLMSSPSK
mgv1a013037m	186	*	3	0.000129	0.000153		6.5e-05		6.4e-05	0.00010275	KPVIAGDTLVMR,SAAADDDSAAAEIPIELR,VIEYTPGVSAVAIK
mgv1a003958m	1288	*	7		6.4e-05		0.000137		0.000107	0.000102667	WCSIDPETPLEDGHAHIWHER,SLDILSIPFETSTLQNTNK,TWGEGHNGSGWIHK,ISLPPLQSLLNAEEAR,WGDKWDENFDPNGLGVK,DSYLDMWQNAVDR,NLQGDEWHEKWWEHYDASGR
mgv1a002478m	2042	*	4		0.000106		9e-05		0.000111	0.000102333	IYVHGGDLNVKPVVVEK,FFTLGNLWSIVSSLGTPK,NFLLHTLQLQSWEK,TVALDDNKFEEVLDPDFGESAIGR
mgv1a003509m	838	*	2						0.000102	0.000102	GLQFEEVEK,IYPAEEVEEELSALR
mgv1a004811m	799	*	2				5.9e-05		0.000145	0.000102	NPFVEYALQYAIAAAHATFDQNK,VLMTGGYLILERPNAGIVLSTNAR
mgv1a007809m	1194		1					0.000102		0.000102	LNVADIEATLSR
mgv1a011215m	2067	*	2						0.000102	0.000102	DNTTFDAYVIGK,APVQAHFGELDNFVGFSDAK
mgv1a025006m	1663	*	1		0.000102					0.000102	AVDPVTMSWDLYLK
mgv1a000596m	1430	*	11		3.4e-05		0.000187		8.4e-05	0.000101667	DIHDLSLSLK,SYPLEHVIPTDNTK,VLDNGVLVDPHDHQSIADALLK,NIVSQDGDIDGEIEGNEDSYGAHDPPIWSEIMR,VRDPSLVPPFK,GVFINPAYIEPFGLTLIEAAAR,DAIDDMSSTNSSVLLSILK,EVLWPHIPEFVDGALGHILQMSK,PHDHQSIADALLK,NGGPVDIHR,ISLDGEKNEGIGSLVLK
mgv1a003882m	2238	*	4				0.000108	0.000144	5.3e-05	0.000101667	TASHAAELTAGFYNPANR,KHETALNFTCVELR,GHSFWGEGPENAGTYNCKPQETK,VLTFANLAFEGTPIAAK
mgv1a011469m	687	*	2				0.000108	0.000144	5.3e-05	0.000101667	DADDTFGKPASGSDEPQQSGWFR,TFTIAAYRPYFDVDTSDVLER
mgv1a000627m	1738	*	5		0.000102		0.000145		5.7e-05	0.000101333	VYGTDKEHILR,VHTAAAPVVADLGEMYR,AISPDIAQNLLGEDFALDYSK,HQIAVNVYAFSDK,WHLPVGAVVCPLAETPAGEEVPVVNFATTGIIR
mgv1a002683m	1979	*	5		0.000165		7e-05		6.9e-05	0.000101333	LFPEHLVTYEVFGEPDGPHYAHYDLVGGR,ESNVPVLALAGDRDLICPPEAVLETVK,YDWDFDHYLEEDIPAVMEYIR,NHPLLLLSGVGTNAIGYDLSPGSSFAR,LVDIIDEGQR
mgv1a002879m	3		1			0.000101				0.000101	IGAATALEVR
mgv1a008581m	1599	*	2				8.2e-05		0.00012	0.000101	DFTYIDDIVK,AGEEIAHTYNHIYGLSLTGLR
mgv1a010908m	1537	*	1				0.000101			0.000101	LDIGAVSDTKPEVSTGK
mgv1a011056m	1521	*	2						0.000101	0.000101	AIGLNFIDVYFR,WEDVEIGEPK
mgv1a015646m	2188		1				0.000101			0.000101	ADRDESSPYAAMLAAQDVSTR
mgv1a015653m	2188		1				0.000101			0.000101	ADRDESSPYAAMLAAQDVSTR
mgv1a015661m	2188		1				0.000101			0.000101	ADRDESSPYAAMLAAQDVSTR
mgv1a006748m	750	*	4		0.000164		0.000104		3.4e-05	0.000100667	RMDIHESVTR,KPYVIPVGGSNSLGTWGYIEAVR,THAPPTFEFLSK,VHAYCVCDDPEYFYDYAQGLLDGLQAR
mgv1a009960m	2248	*	2		0.000109		9.2e-05			0.0001005	LLGHANLVK,IPFNLEFNLIHPDSDQIPFVESGDR
mgv1a006166m	1779	*	2				0.0001			0.0001	VHWDGDGGKPLMELNR,LSDKPQSLSSEPDAEETFK
mgv1a008990m	515	*	1		0.0001					0.0001	VHLHVGDAIDFLR
mgv1a009053m	2194		1		0.0001					0.0001	ILLQVQNPHNIK
mgv1a009069m	2194		1		0.0001					0.0001	ILLQVQNPHNIK
mgv1a010957m	967	*	2						0.0001	0.0001	TGQVDLTQFGIDPSK,FTVPSFLEALEDSVAGSGESGQGGNDVK
mgv1a010982m	1767	*	2						0.0001	0.0001	NLAASVLTHK,SWMQEHIAASGK
mgv1a003269m	2048	*	4				5.1e-05		0.000149	0.0001	DGADEVSFLNITGYR,TNASAALAAGIFHR,NLGKPVELAGQYYK,GFDIDLINLISDAVSIPVIASSGAGSAEHFSEVFAK
mgv1a006795m	557	*	2		0.000165		3.5e-05			0.0001	DEIVKDDPTNNVSDTIFSK,CHTSAHQAELLR
mgv1a004419m	1802	*	2				0.000143		5.6e-05	9.95e-05	LVELLLHPSPSVLIPALR,VVIDHGAVPIFVK
mgv1a006834m	850	*	2		0.000165				3.4e-05	9.95e-05	NGLPTHFQNIPR,NLGWAQPLIGLQEK
mgv1a000606m	1353	*	9		0.00017		8.6e-05		4.2e-05	9.93333e-05	GVLRPIHPEIYEPALDILEAYGFK,ADYYAHPENYKPVFHEK,EASQHFGDILSQFIGILASSTSLENLPAHLR,RAPLTPAHCAR,LLPHTFVELSK,ACIVHAGALTSLFEYIPR,FLINEALDIIEAAGGSFHLVK,AYAFFSHTHK,HLVTASYVDDSMSK
mgv1a010150m	1953		3	9.3e-05	0.000111		9.4e-05			9.93333e-05	VGSSEAALLSK,LCNLLDEYTQVLVAVADNVGSTQLQNIR,LGIRPFSYGLVVTK
mgv1a010103m	1953		3	9.3e-05	0.00011		9.4e-05			9.9e-05	VGSSEAALLSK,LCNLLDEYTQVLVAVADNVGSTQLQNIR,LGIRPFSYGLVVTK
mgv1a006130m	1258	*	2				9.9e-05			9.9e-05	ESAVIKPDFDSPVFFPSENLPPLDFGVSR,THAHYH
mgv1a015570m	1427	*	1				9.9e-05			9.9e-05	DFEPRPNISAYTDDDK
mgv1a015574m	206	*	1				9.9e-05			9.9e-05	LTLQFTEDYPNKPPIVR
mgv1a015589m	968	*	1				9.9e-05			9.9e-05	HIILENNDNRPVTFTR
mgv1a026590m	787		1				9.9e-05			9.9e-05	SGVGVASMGVMRPELVMK
mgv1a010605m	1026	*	2				9.8e-05			9.8e-05	GIAWESDKTHK,HPIFVYYQLDDFYQNHR
mgv1a015600m	301	*	1				9.9e-05		9.7e-05	9.8e-05	LSLQFTEDYPNKPPTVR
mgv1a020091m	254	*	1	9.8e-05						9.8e-05	DGNAALQINPDSAK
mgv1a020298m	183	*	1			9.8e-05				9.8e-05	YFIVVDDVWDYNFLSYFK
mgv1a018273m	2107	*	18		4.7e-05		0.000239	2.7e-05	7.8e-05	9.775e-05	FDISDIEPPPLIR,ISTMYWDDKYGTHSLSQDVISNMR,GAPFGELSPHVFAIADMAYR,DYVVPEHQDLLNSSK,TDFTIAHYAGEVQYQSDQFLDK,TVEQQVLESNPVLEAFGNAK,TLDEISHDLCPVLSIQQLYR,IQLQQLMETLNSTEPHYIR,LSYLHEPGVLQNLASR,KPGGIIALLDEACMFPK,VVASVLHLGNVEFAK,IHQFQESLSR,RSPSATLFGR,LQQHFNQHVFK,TFYEFLHR,LPHIYDAHMMEQYK,TVAELLMCDLTALEDALLKR,TLANAAAQEILIAHWQGIVK
mgv1a004379m	1536	*	3		6.7e-05		0.000142		8.4e-05	9.76667e-05	TPVSPDFAEGYPSDGEWHGYVNTNDR,GGPTVIQIVDSMVER,VVQNIHLSGGSLLGVSR
mgv1a004756m	616	*	5	0.000117			8.9e-05		8.7e-05	9.76667e-05	EALEGLNSIIGYAIK,LVGAHCHLGSTITK,TQNFQHCFTK,HGETFDDHLR,INPDVDPQVHPYVATGNK
mgv1a011715m	2205	*	3		0.00013		5.5e-05		0.000108	9.76667e-05	ILREDGAPVGYGDALIAILPSFPGIK,EDGAPVGYGDALIAILPSFPGIK,SSSLESDSNASIEDISK
mgv1a008196m	1368	*	4				4e-05		0.000155	9.75e-05	VGAESTGSIPSDQLLHVIETAAK,GKPAAATVVEFVGGPK,SVLVSNGVLHAK,TGAQVIMDAVNKPR
mgv1a006803m	1361	*	4		8.3e-05		0.000175		3.4e-05	9.73333e-05	LKPIIVDPALFLAENTDMFFATQK,RPLPDAYR,ADFVFSNGPSALSSTLHGASVLLR,LLHSVYHPR
mgv1a003787m	425	*	5	5.3e-05			0.000107		0.000131	9.7e-05	KLINDPNDVVTEFIEGLVETYPGLQYLDGFPEVK,TLLDALIPAFSVLK,GLAGTILVHK,LVAGEDSVEAFVLSAEAAVVGAESTK,VMGGTSGIIYDIFFK
mgv1a005101m	1821	*	7				0.000121	8.1e-05	8.9e-05	9.7e-05	LGTLVNSAPVILFMK,VYSNWSSYPQLYIK,DNGASHHSGQLSSGTGDQLK,DNGASHHSGQLSSGTGDQLKK,HMDQLFSHLSTDFPLVR,VEFDSFDILSDDEVR,GEGVEFGSFDILSDDEVR
mgv1a001989m	757	*	1		9.7e-05					9.7e-05	IFTHEIHSSYAAR
mgv1a008051m	210	*	3				0.000117		7.7e-05	9.7e-05	LSFGDSIPGIVNPLDGVEWVQIRPNGVYQYFLK,VAGNFHFAPGK,SLPGIFFFYDLSPIK
mgv1a010537m	923	*	1	9.7e-05						9.7e-05	QPSTTPGATVTFHGR
mgv1a010553m	78	*	1	9.7e-05						9.7e-05	NGFTVGDGPLR
mgv1a010678m	1840	*	2						9.7e-05	9.7e-05	FAYHTYFPVSDIR,DANLPEIVVWNPWDLEAR
mgv1a015555m	459		1						9.7e-05	9.7e-05	LLSEPAPGISASPSEENMR
mgv1a027080m	443	*	1				9.8e-05		9.6e-05	9.7e-05	HAHAWAEHR
mgv1a011565m	807	*	3		0.000128		0.000109		5.3e-05	9.66667e-05	DDVASPGGTTIAGIHELEK,LKDLQEWAGHNR,HPGQLKDDVASPGGTTIAGIHELEK
mgv1a008824m	1071	*	2					0.000111	8.2e-05	9.65e-05	TVFVDNIDFLK,MLHVVYR
mgv1a007972m	487	*	2				0.000116		7.6e-05	9.6e-05	HMDHENVVAIR,FIQYNIFGNIFEVTSK
mgv1a008565m	825	*	1		9.6e-05					9.6e-05	INSIVNPSLCNSVRPIVGWSCSNK
mgv1a008584m	813	*	1		9.6e-05					9.6e-05	IHEVLAINEHSPAMLISGR
mgv1a010612m	2000	*	1						9.6e-05	9.6e-05	LFADAGLICIASLISPFR
mgv1a015448m	879	*	1				9.6e-05			9.6e-05	HLVGDGGKEETDAVNGSESVEPEPSGHR
mgv1a015450m	1014	*	1				9.6e-05			9.6e-05	VSRPHGNSGVVR
mgv1a015459m	579	*	1				9.6e-05			9.6e-05	AGEIGMVSGIPQEHLR
mgv1a015529m	1852		1						9.6e-05	9.6e-05	EIEIDIEPNDTIDR
mgv1a008052m	33	*	3		9.2e-05		0.000117		7.7e-05	9.53333e-05	HMDHENVVAIR,FIQYNIFGNIFEVTSK,YIHSASVLHR
mgv1a008127m	1060	*	3		9.3e-05		3.9e-05		0.000154	9.53333e-05	AAAAAGLTVAEVTGSNVVSVAEDELMR,KGVLIVNNAR,HMSDLHVLISTPFHPAYVTAER
mgv1a001563m	1108	*	3				9.5e-05			9.5e-05	GVLHWVSESSPGVDPLKVEVR,GHAYVDHQTPDEIK,GVLHWVSESSPGVDPLK
mgv1a005652m	438		2				9.5e-05			9.5e-05	RPMLLPEEIAEEEDLK,TLFLLAHELPQEIGDFGILVR
mgv1a005700m	438		2				9.5e-05			9.5e-05	RPMLLPEEIAEEEDLK,TLFLLAHELPQEIGDFGILVR
mgv1a007788m	742		3				0.000115		7.5e-05	9.5e-05	GEQQSTSQDTTMTDSVNLETSRPEK,LLADQSFMSSILASLPGVDPNDPHVK,IQDLTDDENALLQQALAMSMDDPSTK
mgv1a010189m	1832	*	1				9.5e-05			9.5e-05	KTPEDAPAAVHFEK
mgv1a010451m	1061	*	2				4.8e-05		0.000142	9.5e-05	SESSILSQLVNSVNQLGAK,YTVLYVSDPHR
mgv1a010470m	2179	*	2						9.5e-05	9.5e-05	QRPTVLNYK,FSHATSPLSNVFR
mgv1a015436m	65	*	2				9.6e-05		9.4e-05	9.5e-05	HFEILGR,EAALAASPSDDSPTIFDK
mgv1a015494m	1852		1						9.5e-05	9.5e-05	EIEIDIEPNDTIDR
mgv1a019777m	1896	*	1		9.5e-05					9.5e-05	GFIFAVAHVR
mgv1a009769m	224	*	3		0.000107		4.5e-05		0.000133	9.5e-05	SYDNALIEDSTVNIVDGK,DMLSSDPYIILSLGQQK,SKYELQDFLKPSLR
mgv1a005984m	739	*	7	6.5e-05			0.000131	8.7e-05	9.6e-05	9.475e-05	NTPILLHDHNEFLETSVYLEGIK,RIEDEWAPSWR,TPWNLVIK,LPPTVHPDLMK,PLITAIDDSNPWWSVFR,VYEHIIR,INLDYTPLR
mgv1a007932m	1375	*	4		9.1e-05		0.000155		3.8e-05	9.46667e-05	EIFNSLHGWAEDNILVLLKPVEK,SQVTHPLAPEKR,LFEIDPDGTILALADMMR,DETGASLTPWAIWTR
mgv1a009681m	1467	*	2		0.000106		9e-05		8.8e-05	9.46667e-05	GFDQQWLSLTFSK,TEDWAMMK
mgv1a007763m	742		3				0.000114		7.5e-05	9.45e-05	GEQQSTSQDTTMTDSVNLETSRPEK,LLADQSFMSSILASLPGVDPNDPHVK,IQDLTDDENALLQQALAMSMDDPSTK
mgv1a002703m	342	*	3				9.4e-05			9.4e-05	RPWAHEHEPVK,AIRPTVLIGSSGAGQTFTEEVVQAMSSYNK,KPVILALSNPTSQSECTAEEAYK
mgv1a005682m	2033	*	3						9.4e-05	9.4e-05	QTDLPFLMAVEDVFSITGR,HYAHVDCPGHADYVK,KYDEIDAAPEER
mgv1a015357m	971	*	1				9.4e-05			9.4e-05	KDYFHWVK
mgv1a015373m	1235	*	1				9.4e-05			9.4e-05	GTEGVIQIDNPNLVKPK
mgv1a015453m	972	*	1						9.4e-05	9.4e-05	IHNIGATVVGVDK
mgv11b004906m	1611	*	2		0.000154		3.3e-05			9.35e-05	FNNFISHYGIPK,GLGVHISFVR
mgv1a026620m	159		1	2.4e-05				0.000163		9.35e-05	ILLLDEATSALDAESER
mgv1a008286m	1057	*	2				8e-05	0.000106		9.3e-05	LEFFFDTNPFFK,TYHMIDDDDEPILEK
mgv1a004218m	2217	*	2	0.000111				7.5e-05		9.3e-05	LFDQWLSLPETNSLVK,LSGSVFNILFNLNK
mgv1a018646m	1265	*	1		9.3e-05					9.3e-05	EEMNNGDMSPSTVADGQAR
mgv1a002653m	1875	*	3				0.000139		4.6e-05	9.25e-05	ALDGDSSLEDLNEGVKPGQSQAYNPANTNR,SPFTYDELAAATSGFSQANLLGQGGFGLVHK,GLAYLHEDCHPR
mgv1a001261m	90	*	10		4.2e-05		0.000177	4.7e-05	0.000104	9.25e-05	IPLIVFFTEDGR,DFPAVVLNSVETTLDR,LQHANCAVVLSAVK,NNQQPVWYFSDK,LVYLYLINYAK,SQPDLAILAVNTFVK,LYDINAELVEDR,SLPDSNEISKDFPAVVLNSVETTLDR,GIPFLIELTTAVGTPGLK,TPSPEMAPLFFEAVEGLFK
mgv1a011838m	2068	*	2	0.000111			5.6e-05		0.00011	9.23333e-05	FFGENYVQEIVEK,APQLPENIEWHFIGNLQSNK
mgv1a000387m	2131	*	10		6e-05		0.000164	3.4e-05	0.000111	9.225e-05	EDSIEPFPSVLLSLSGEDGYR,VALTHGPENVKPQVK,VESVFPLPISNFFQVK,FESQVIEIDLESQPQIHVGPLNYR,FTGFTLSGR,QQHVSVVQDGCQVPIASFSGR,IGASRPDLNIEIK,LSAFAATPESAPELLFSPDHVDVIVK,SASDPSKVESVFPLPISNFFQVK,KSELDGVHIER
mgv1a002232m	1239	*	2	0.000129		9.1e-05	4.3e-05		0.000106	9.225e-05	FNNFDITDVENILADLK,HQAVALR
mgv1a000319m	159		1	2.4e-05				0.00016		9.2e-05	ILLLDEATSALDAESER
mgv1a000327m	159		1	2.4e-05				0.00016		9.2e-05	ILLLDEATSALDAESER
mgv1a005535m	1240	*	3						9.2e-05	9.2e-05	DGYPSDPELIFLTDGASK,ELQLVSFHTVSK,TTILPAEEDMPAIMDSFK
mgv1a007994m	1287		1		9.2e-05					9.2e-05	LTFSSHEVLHR
mgv1a008009m	1278	*	1		9.2e-05					9.2e-05	DSPSSLPRPLTSALLSNLATEGSHLR
mgv1a008011m	2263	*	1		9.2e-05					9.2e-05	VFANLRPATVLPQLVDASTLK
mgv1a008041m	1287		1		9.2e-05					9.2e-05	LTFSSHEVLHR
mgv1a009988m	326	*	2				0.000139		4.5e-05	9.2e-05	GGGGGMNIQDIFSSFFGGGSMEEEER,TITHLDEHLVDISAK
mgv1a015367m	1692	*	1						9.2e-05	9.2e-05	SVAEEYHVEAMPTFLFFK
mgv1a005263m	281	*	3				0.000123		6e-05	9.15e-05	DTILHIQDKPALFR,AGQLVALDFIEGSIK,DFSEEDYNEIVGGWK
mgv1a005115m	1339	*	2				9.1e-05			9.1e-05	DLKPENFLFDTPDEDAK,EIQIMHHLSENSSVVR
mgv1a015204m	787		1				9.1e-05			9.1e-05	SGVGVASMGVMRPELVMK
mgv1a019208m	1117	*	2						9.1e-05	9.1e-05	IISGMYLGEIVR,SGEMVINMEWGNFR
mgv1a000293m	456	*	10	2.3e-05			7e-05	0.000156	0.000115	9.1e-05	IGLVSQEPILFGTSIK,IDSSSDQGLTLASVK,KGDVTEEEIIAATK,GLDTMVGEHGTQLSGGQK,YPTRPDIQIFR,ILLLDEATSALDAESER,LIEQGTHAELIKDPEGAYTQLVR,DSAASIFDILDR,STVIALIER,SANAHNFISGLPQGYDTNVGER
mgv1a007375m	696	*	2				7.4e-05		0.000108	9.1e-05	VGGGEVAVPFLSEK,GIAHGVGQSEILGR
mgv1a020314m	159		1	2.3e-05				0.000158		9.05e-05	ILLLDEATSALDAESER
mgv1a001459m	32	*	4	0.00011			9.2e-05	4.9e-05	0.000109	9e-05	TPLENLEPVLR,STLLNHLFGTNFR,FSSFIANEEWR,LDDNADSIENTLALALIDPK
mgv1a005190m	18	*	3						9e-05	9e-05	LQHTHATFVR,VLSDIPELVGTIESDDLPFSSISILK,YAPFILDNNHLYYVNAFENAASSMETSAVSAENIAR
mgv1a009817m	1101	*	2				4.6e-05		0.000134	9e-05	QNLFNDDGVLPLSAWHSISSLQELVLR,LEDLWLNDNQITSLDNIAEAVVGSK
mgv1a015223m	1162	*	1						9e-05	9e-05	SDEAPNGAAVSSDDIEALI
mgv1a015236m	250	*	1						9e-05	9e-05	GPTHLSTYLR
mgv1a000296m	159		1	2.3e-05				0.000157		9e-05	ILLLDEATSALDAESER
mgv1a002484m	1074	*	5				0.000113		6.6e-05	8.95e-05	GELAKDEYPCMNSSSASTQASSGASQAASVK,HVHIAEASER,MADITDQGVSLVEDLFR,TGEEETWALFR,ENIVMFLSDMSGR
mgv1a012376m	1098		1				0.00012		5.9e-05	8.95e-05	YGLNHVTYLIEQNK
mgv1a024117m	594	*	6					5.6e-05	0.000123	8.95e-05	ESGNMLVVFEEWGGDPSGISLVK,WSHLTNLHK,DSSDYLWYLTQVEIASDEGFLK,FIATSYNFDAPLDEYGLPNEPK,QCEPALVSSYPIVTWPGNNQEVHVFK,NGGLDVIQTYVFWDGHEPSPGTYNFEGR
mgv1a005529m	566	*	2		0.000148				3.1e-05	8.95e-05	SSKPTTIHGFAQSGDLNSFQK,LLHMVGVLPTEK
mgv1a001361m	1472	*	9	3.6e-05			9e-05		0.000142	8.93333e-05	NLAGEISQEYAK,LLGSDGDIGSWGHEYVR,IGAIMGLGLAYAGAQNEHVR,SEAELGDPLAR,MATSSMTSVPKPLK,HNAEPEAVDLLMEVEDLDLLVEHVDSTNYK,IAQGLVHLGK,GLLTLSPYHSER,FLPLGLGLLYLGK
mgv1a004107m	66	*	4	0.00011			8.3e-05	7.4e-05		8.9e-05	EIQIMHHLAGHK,TANILDFYTLGHK,VLDTAVLSR,GSFGGKPFQGYNEPEDNSRPK
mgv1a007635m	1635	*	1		8.9e-05					8.9e-05	ENPGLDDSEETSENETGTFK
mgv1a009501m	1667		1				8.9e-05			8.9e-05	IAPGVGANLLGQHSAER
mgv1a009509m	1940	*	1				8.9e-05			8.9e-05	VGVHHLDESLASK
mgv1a009590m	1163	*	3				0.000134		4.4e-05	8.9e-05	KTSGEEPLPEEDPSNPIFKPIPEPSR,TSGEEPLPEEDPSNPIFKPIPEPSR,NLSWVDIFEEIPIK
mgv1a015071m	1107	*	1				8.9e-05			8.9e-05	VLTAYDVIQSFDFPVGILPIGVTHYDLDPSSGK
mgv1a012350m	465	*	3				0.000119		5.8e-05	8.85e-05	IDVIVCNAAANPTVDGILETK,TSILLLQVAAPHLQK,VNCVAPGFVPTHFASFLTTNESIK
mgv1a004889m	806	*	5				6e-05		0.000117	8.85e-05	HLLLGDNR,NSFGSEGDIISFPDDNFNR,KFCYTFPVIK,FDGGINPPIFDQMIDGTK,YWQPFKDENPFVSSQSSVSPR
mgv1a009673m	2128	*	3	8.9e-05					8.8e-05	8.85e-05	HANTIPSEYIR,WLSLGLGLEGQELK,EWGIFQVVNHGIPNEAISK
mgv1a010144m	1637	*	3				9.4e-05	0.000125	4.6e-05	8.83333e-05	LLGNFLQDVVVK,VTKPSIPESVR,GGALLNVNTDPGFHLK
mgv1a010718m	1360	*	2		0.000117		9.9e-05		4.9e-05	8.83333e-05	MPNIHFLPVNLSSK,HFTSFYPQVSSAIINIVEKPWER
mgv1a007459m	1762	*	1		8.8e-05					8.8e-05	TAILNRPSSLNALNTSMVAR
mgv1a007565m	485	*	1		8.8e-05					8.8e-05	LFNEGTSHSVHR
mgv1a009586m	1233	*	2						8.8e-05	8.8e-05	SLHESGLSNVVFHQLDVR,DAQSIQSLANFIATQFQR
mgv1a012259m	1098		1				0.000118		5.8e-05	8.8e-05	YGLNHVTYLIEQNK
mgv1a014957m	1915	*	1				8.8e-05			8.8e-05	KITSLWETR
mgv1a015044m	289	*	1				8.9e-05		8.7e-05	8.8e-05	ERPNDLDATQK
mgv1a020766m	2117	*	1		8.8e-05					8.8e-05	HGSSVGAPEVHLSAR
mgv1a021747m	2016	*	1						8.8e-05	8.8e-05	GDLVHFLGNYSFK
mgv1a000082m	1008	*	13		9.5e-05		0.000113		5.5e-05	8.76667e-05	ESAIDVPTNLEAR,WISNHGGIGVPATK,TLWHTFR,FQSLPGAFNAHLVPSNK,FVELVEILK,FLLWWSQPR,NLLEEFNEDHGVR,AGELDILDWLR,LDRDNASTLASR,VGEGKPENQNHAIIFTR,IYPDEWNNFVER,TEKVEEVAPEIMAAANDVQAK,KEIYSPYNILPLDSAGASQSIMQLDEVK
mgv1a005637m	694	*	5		7.5e-05		9.5e-05		9.3e-05	8.76667e-05	HSSLQPLGETLK,ASVDWINHR,DLVLQLVER,IADVPVSHVSEAVYK,LVPPVALDLLLHVAFPASSAR
mgv1a012498m	1388	*	3		0.000143		6.1e-05		5.9e-05	8.76667e-05	IDDHVACAVAGIMSDANILINTAR,AAAIGANNQAAQSMLK,LYQVEYAMEAIGNAGSAIGILSK
mgv1a009453m	2030	*	4				8.8e-05		8.7e-05	8.75e-05	SIGEECIQEDELER,IWIADWFAQLNK,MHIAQGVMK,AHEYWPLVMDIGIR
mgv1a008109m	2289	*	1		0.000185		3.9e-05		3.8e-05	8.73333e-05	TLGLLLNQINDLLPGHSFASVR
mgv1a000651m	1200	*	6				0.000102		7.2e-05	8.7e-05	LLEKDPSLSYETNR,VWGCNTNWQDADAQVASTHVINDLAGFK,LVLIGGETLDELESWVLDLFSNVK,SNFSVKPLPFELR,LYHDHYYGGSMK,ALTDLFDEIVEEPLFNQLR
mgv1a001136m	749	*	6		4e-05		0.000171		5e-05	8.7e-05	QNEHHTPSEGLVDDAR,AAHLSGSSEESAVNELSSQAGLAQEFMEMLR,EVGQQVLQSLASSFSSR,DIPPVINDYPQGIDLQQVVQR,VLKDDHLLSEYNVENGDTLHLVER,DHAASALSHTAGR
mgv1a004611m	117	*	2				8.7e-05			8.7e-05	VYAHAHDYHINSISNNSDGETFISADDLR,TEFQSHEPEFDYLK
mgv1a006034m	900	*	1					8.7e-05		8.7e-05	DTPIESSSAQYILQQYLAASGGQK
mgv1a006860m	704	*	3	7e-05					0.000104	8.7e-05	DIFDVEGYVTGFGNPDWAK,PSHGIVSTAGVTPMAQSFDTVGWFAR,RGDNIPSLVALSSAMR
mgv1a008344m	1627	*	2		9.4e-05		8e-05			8.7e-05	GIHSINIIR,IEGVYPVRPAVPAVGGYEGVGEVHSVGSAVK
mgv1a008431m	554	*	4	8e-05			8.1e-05	0.000108	7.9e-05	8.7e-05	ELQAIPHLSDAGFGAK,HYLKPDRPHEVSDEDLK,LYGPNTEYVINR,IWNATEVAESHSSEIPSSSLTVNHSLSLPDMKPR
mgv1a009479m	2076		1						8.7e-05	8.7e-05	HGANLNDPLWSAK
mgv1a012212m	1098		1				0.000117		5.7e-05	8.7e-05	YGLNHVTYLIEQNK
mgv1a014893m	1654	*	1				8.7e-05			8.7e-05	TAVNVNEIFYEIAK
mgv1a019319m	2076		1						8.7e-05	8.7e-05	HGANLNDPLWSAK
mgv1a027011m	2218	*	1				8.7e-05			8.7e-05	LSSDSVVSELSNLQSQSPTGVIHLNDALLR
mgv1a000877m	1337	*	7				0.000111		6.2e-05	8.65e-05	IPPHVLQVIEEELTK,GHAGDPASAMLELLDPEQNANFLDHYLDVPIDLSK,DHAQTYTQHIGDFTYPR,IICLSGPPGVGK,VLVDSSNLVDFVGKPVFHADR,AILLDKDPENLYFANTK,ILDEDHYGLTDVK
mgv1a005304m	873	*	3					8.2e-05	9.1e-05	8.65e-05	ILVDHPINETR,LLETSLDPFPLPK,GDGVSEFNEVAAAR
mgv1a025277m	1680	*	3		9.7e-05		4.1e-05		0.000121	8.63333e-05	SYTNLDDANNLSVDQASR,VFEGFTVGFHPR,ISPEQGLDVQLSGSGANGKPPTTLSPTIILVDWR
mgv1a001183m	356	*	8				0.000138		3.4e-05	8.6e-05	IMPVGIHLGHIESVIR,YVSTHNVAFWSR,AVLVQIANPAR,VIEVLNPEDDFVWIHDYHLMVLPTFLR,TPSAQVISLLNK,LLAMEHMLK,SGQFIVEVKPQGVNK,EMLDHLESVLANEPVAVK
mgv1a006631m	404	*	4				0.000104		6.8e-05	8.6e-05	KLQEYVEELNANIENVDTR,LFHSGLAHK,AINPLELAMEALK,GTTDCLGHVALVAELMK
mgv1a008271m	1792	*	3		9.4e-05				7.8e-05	8.6e-05	IIGSLSGTLGYVMSEVESGRPFSQVVTAAK,IRHESTVGAGLPVISTINR,VESLYPVEMGPDVMPLEEFLVNGLPILDNDIK
mgv1a009410m	1765	*	2						8.6e-05	8.6e-05	VNSLHEELRR,LSYGCDPNSPASEGYGSR
mgv1a014882m	1672	*	1				8.6e-05			8.6e-05	GIYANKPELAAPR
mgv1a008531m	290	*	2		9.6e-05		4.1e-05		0.00012	8.56667e-05	SLSVSHTPPAGSFLTGR,TPTSDVEKPLLGEARPPQTSSTPPK
mgv1a002222m	158	*	4				0.000129		4.2e-05	8.55e-05	THNTLPGVEIHDCGHK,NDHDIFQTFEGDNTVLLQQVAGYLLK,GVSDMGVHAFIVPIR,WWIGNAAVHGK
mgv1a012117m	2081	*	3				5.8e-05		0.000113	8.55e-05	GFIFGPPIALAIGAK,VIPDFPKPGIMFQDITTLLLDHK,LGDKPLFVLVSSSI
mgv1a002295m	848	*	3		0.000103		0.000109		4.3e-05	8.5e-05	ANHPYSQLQQVFK,RPANSFADAYR,HVGFGAVVGAISR
mgv1a004434m	960	*	5	5.7e-05			8.6e-05		0.000112	8.5e-05	SLHDALCVLSQTVNDSR,ALVAIPTTIADNAGLDSAELVAQLR,VQDDEVGDGTTSVVVLAGELLR,QLIYNFPEELFADAGVLAIEHADFDGIER,ILSQDKEHFAK
mgv1a009005m	1747		2				8.5e-05			8.5e-05	THPVNLLNER,KFGVTEFVNPK
mgv1a009294m	962	*	2						8.5e-05	8.5e-05	EGLETTPLTDTELVASKV,EGLETTPLTDTELVASK
mgv1a004348m	1733	*	2				0.000113		5.6e-05	8.45e-05	FNSFFFHGGSEGLYASK,SIHEYTNEAFNPR
mgv1a004459m	876	*	3				2.9e-05		0.00014	8.45e-05	HVAQEVVNFAK,LPGLQGEYPNLNDWENHLTTIFPEVR,WGQSIDPVFEELLY
mgv1a006475m	667	*	5				0.000136		3.3e-05	8.45e-05	TMLELLNQLDGFDSR,EAVELPLTHPELYEDIGIKPPK,LKPQEEKTEEDR,VTHADFKK,KFEPAAPPAR
mgv1a019252m	2088		5	6.1e-05	7.2e-05				0.00012	8.43333e-05	TNDSAGDGTTTASVLAR,AIELPDAMENAGAALIR,LGLLSVTSGANPVSLK,LADAVGLTLGPR,TVVGLINELENR
mgv1a004686m	1012	*	4		0.000138		2.9e-05		8.6e-05	8.43333e-05	ALEVISTVGDLVGIK,NVAVVTVAFPATPLLLAR,YTCPAHLYATSISPPAAQQIISSIK,VFQHNTPSHLEK
mgv1a014787m	1864	*	1				8.5e-05		8.3e-05	8.4e-05	LIGHMNEWQPWGIPDDYECEVIENDAPVPK
mgv1a008964m	1747		2				8.4e-05			8.4e-05	THPVNLLNER,KFGVTEFVNPK
mgv1a009183m	320		2						8.4e-05	8.4e-05	AGGFIHAGR,FGLSSMQGWR
mgv1a010771m	1294	*	1		0.000118		5e-05			8.4e-05	RHDYLENHIAEQIIGWTNK
mgv1a012131m	764	*	1		0.000137		5.8e-05		5.7e-05	8.4e-05	LLNLHAVASR
mgv1a014839m	590	*	1						8.4e-05	8.4e-05	SELLSDPAFEWNEGSR
mgv1a014842m	1976	*	1						8.4e-05	8.4e-05	PGPAYFVSSDPVR
mgv1a020683m	1861	*	1				8.4e-05			8.4e-05	ISARPELWTDFPLSLPDDFDLSDYQR
mgv1a005993m	1770	*	4		0.000154		3.3e-05		6.4e-05	8.36667e-05	DPTAEETGGLSGKPLFDLSTNILK,AGPGILGVNLGK,RPDPQILGLQVWGR,RFSNPIGLSAGFDK
mgv1a008780m	1667		1				8.3e-05			8.3e-05	IAPGVGANLLGQHSAER
mgv1a008935m	1534	*	2						8.3e-05	8.3e-05	SNVPVLIFSAGLADIIEEVLR,TNVLLLGDHIGDLGMSDGLNYNTR
mgv1a009067m	402	*	1						8.3e-05	8.3e-05	AVIAPHAGYSYSGR
mgv1a002809m	1256	*	2				9.5e-05		7e-05	8.25e-05	ALEELNFTPFNGRPIR,IVVNKPLYVALAQK
mgv1a011755m	391	*	3				5.6e-05		0.000109	8.25e-05	KSQELTQGLGSANFSDVVSEASK,IYFTLVNSHVAPYEK,DFPLVDDSEVSDIPTLSNVR
mgv1a003654m	2148	*	4		6.2e-05		0.000132		5.2e-05	8.2e-05	RFMPSQADEEAHQLSYLQK,REPFEHGLLPIPK,LQVAPFNTFYSQLEEHMNQVNINPNINK,VSSENLAGVLQIPIEHSR
mgv1a004014m	808	*	3				8.2e-05			8.2e-05	ANKPDFYTSEHPFR,SEAEEGNQILEDDIHK,AIQHVHQSGLVHR
mgv1a006706m	512	*	1		8.2e-05					8.2e-05	GMAYLHSEPNVVIHR
mgv1a006745m	305		1		8.2e-05					8.2e-05	FFQLNSVHPAVYK
mgv1a008821m	320		2						8.2e-05	8.2e-05	AGGFIHAGR,FGLSSMQGWR
mgv1a014615m	331	*	1				8.2e-05			8.2e-05	NSTNIDQVIDWLVK
mgv1a014731m	2239	*	1						8.2e-05	8.2e-05	SLNVPFETINILENELLR
mgv1a000391m	1755	*	8				8.9e-05		7.4e-05	8.15e-05	NPGEYNEAFVEQFK,ELKDFFNAGSLEEQLESIR,NVSSWNDALGALVIGINQLGLSGWKPEECR,TNEQVELLPWDQEEVQAEK,DFFNAGSLEEQLESIR,DFFNAGSLEEQLESIRDSLDQSSAPLSQFLESK,FLNALEAMGGAHSLVENVEQK,LASLAAASHK
mgv1a001978m	2057	*	6	4.1e-05			6.2e-05		0.000141	8.13333e-05	RDESVVDNYHGVVVPDPYR,DVLESASAVNHNQLVVNYLSDVK,QNVFDDFISAAEYLVSAGYTQPK,LPLDIGAVSEISCR,RPWDKPSEEGSQYPSTMLLTADHDDR,TEFESSQVFVTSK
mgv1a001138m	2200		1		8.1e-05					8.1e-05	GVEYLHSLAQQSFIHR
mgv1a003830m	945	*	1				8.1e-05			8.1e-05	TGLFTSPHLIDVR
mgv1a007920m	1166	*	3		9.1e-05		3.9e-05		0.000113	8.1e-05	VGVDGLFTDFTGSLHQYQEWTTPFSNGEEDANK,AHAHNLQVHPYTFR,GSNGEIPEETTAAYMR
mgv1a008707m	1021	*	2						8.1e-05	8.1e-05	DSVIQAIQEAGGK,VDYAEIVDQESLESLK
mgv1a014588m	1407	*	1				8.1e-05			8.1e-05	LGICHGHQVIPWGDLDSLAMLQR
mgv1a014664m	666	*	1						8.1e-05	8.1e-05	GEGLFEGLDWLSNTLK
mgv1a017868m	673	*	1						8.1e-05	8.1e-05	TVFTFDRPGFFYFISGQSDHCQSGQR
mgv1a022881m	625	*	1		8.1e-05					8.1e-05	VPPAIPPPTPPVTK
mgv1a000635m	452	*	8		6.9e-05		0.000116		5.7e-05	8.06667e-05	YDLLHNAHLNLEGLDELFK,SNGEGEDEKPVEALMILK,KSPVVDGVVMR,YGGVLTHAGR,GLLDLEGQLTPILVSLVSK,SAVQLQDLLDATR,APHLSSTIPPILPWK,KPFLVNELGQQHLLHDR
mgv1a000722m	1704	*	6		3.5e-05		7.5e-05		0.000132	8.06667e-05	LTSSSAVILHETR,KLNAVVNEIR,VSTLSLSCTNMLSNLFR,SFWISNVSPLPTPSVIPLVFPR,LLPLYTLALLK,LLVFQSVLPSIGIGSLSAR
mgv1a002668m	162	*	2	9.3e-05					6.8e-05	8.05e-05	NVLTNFWGMDFTTDK,AAEEAVAEPTELVGA
mgv1a002878m	1	*	2		0.000113		4.8e-05			8.05e-05	VHQSTHMDDHVIR,FVNPDLYHYIIFSR
mgv1a000609m	1035	*	4		0.00017		4.3e-05		2.8e-05	8.03333e-05	TLMFVHISPEPDALGETISTLK,VRPFLPGQPSGLSVVEATDDQTLTIPNPGK,KVMEEFEHR,NFLDSIEEMGIPAFEASDLEQGGK
mgv1a002403m	1030	*	8	4.4e-05			4.4e-05	5.9e-05	0.000174	8.025e-05	QAEGESDEPTDITPK,ICVAGGDPSIVESPSEPK,AYAYFYPPTNPLFR,YIDNLVGDENEFFQR,SSPEEKPPLLLK,SPINFVDK,SPITADVVSGSSK,ISLLDIPFTDINNITSGLNCLYVEGASAVHPSSIAK
mgv1a001083m	2200		1		8e-05					8e-05	GVEYLHSLAQQSFIHR
mgv1a003979m	901		2						8e-05	8e-05	NYGDGVLNEGVGADYVQK,CFVRPSGTEDVVR
mgv1a003986m	901		2						8e-05	8e-05	NYGDGVLNEGVGADYVQK,CFVRPSGTEDVVR
mgv1a006498m	20	*	1		8e-05					8e-05	IHNIVSTPGGMIR
mgv1a008585m	2027		1						8e-05	8e-05	LVADVLLDEAITSPYDLIVLPGGLGGAQAFANSEK
mgv1a023143m	1508		1		8e-05					8e-05	FLSHGGVLR
mgv1a006510m	740	*	3	6.8e-05	8.1e-05		0.000137		3.3e-05	7.975e-05	WVVYSGSLDK,VHPDPNFSSSSGASDGAGSSGADDFAAR,AHDDAVNSVVASVDGIVYTGSADGTVK
mgv1a007193m	1750	*	3		8.6e-05		7.3e-05			7.95e-05	SALPQPPPTRPAPESDPSFLVDADDDLYSR,EAVELPLTHHELYQQIGIDPPR,ELLKPSGSVALHR
mgv1a022557m	1051	*	1				8e-05		7.9e-05	7.95e-05	FIDHHVANSGWTVEK
mgv1a000449m	1582	*	4				7.9e-05			7.9e-05	AILELWRPDPNELTLLLTK,SLRPEIGEPVILR,EIGSDLQGWMDDLTDGSVHYMPEDEVK,YVSSHSDDKWAGVSETR
mgv1a001041m	1858	*	1		7.9e-05					7.9e-05	NPNRPIASFIFSGPTGVGK
mgv1a014473m	911	*	1						7.9e-05	7.9e-05	FVSDNVEDQTEQVLK
mgv1a014493m	101	*	1						7.9e-05	7.9e-05	LMMSDYIVEPINDGINEFNVEFHGPK
mgv1a022738m	1508		1		7.9e-05					7.9e-05	FLSHGGVLR
mgv1a003104m	28	*	4		5.8e-05		9.9e-05			7.85e-05	INDVFEHVSDATR,HIMLPPSR,NVVHQLDLMTDLLGTPPPESIAR,GSYGVVGSAIDTHTGER
mgv1a008203m	1866	*	2				7.9e-05		7.8e-05	7.85e-05	HINTVIVQGR,DAGHSANEPGISSELVSATEK
mgv1a008214m	1689	*	2				7.9e-05		7.8e-05	7.85e-05	EFESTGLDISQPFFK,ELVFDHGAPYFSVNPSNLEVQNLVTDWESR
mgv1a006250m	2002	*	5	6.7e-05			0.000101		6.6e-05	7.8e-05	SGPELAESDQDPASGIR,LSNNINVSEITK,LDKEDAVLLSTPQIMEAR,FLNVSGEKDEEDDADDWLKEETSEIDGAAGSGN,SSDPEENTTSHNEEPLSVPSPVLSK
mgv1a001028m	724	*	2		7.8e-05					7.8e-05	EGTESSSFWFALGGK,GRPVQGWIFQGK
mgv1a001578m	77	*	9	7.6e-05	4.5e-05	8e-05	0.000114		7.5e-05	7.8e-05	SDEGDEVAAEDASQDSVVSEVIEASEVR,NYSQFVSFPIYTWK,TIEVEEEEEPKEGEEVPEGEK,TIEVEEEEEPKEGEEVPEGEKK,GIEVLYLIDPIDEVAIQNLQTYK,FLSVTEPALLGDAGELAIR,LGCIEDTGNHKR,YWDWELANETKPIWMR,LMDLIVHSLYSHK
mgv1a001641m	1306	*	3		0.000137		1.9e-05			7.8e-05	FDSLTAANSDLTLLRPHGGASVSSLPSFK,AAQEVEAEFFGTDPSWTHGENNLTNQAPAR,IVHHIVQELLGQDTK
mgv1a003647m	1302	*	3				7.9e-05		7.7e-05	7.8e-05	TGLFTSPHLIDVR,ALHESGQNAPFR,VGINYLNQTTSLPEEFIK
mgv1a005481m	1833	*	3				0.000125		3.1e-05	7.8e-05	ITDKDEFIVLATDGIWDVLSNK,ASIDEQPEVFHTLK,VFALHDEPEVAR
mgv1a008206m	1236	*	2						7.8e-05	7.8e-05	GNHPVYPADLVVDTVEEAVDYILR,GAQQAGQPWFSILTR
mgv1a008287m	1695	*	2						7.8e-05	7.8e-05	VAHYTPWLNYWWNSQK,LFPGFSLIAQSPLVLSNQDIELIPR
mgv1a014352m	1063	*	2				7.9e-05		7.7e-05	7.8e-05	GSGTLYLASNSHLK,HSCEEVFVVLK
mgv1a014415m	1001	*	1						7.8e-05	7.8e-05	TGLSGWDQDQLDVR
mgv1a014440m	13	*	1						7.8e-05	7.8e-05	LLEETEDELSELIK
mgv1a026966m	1734	*	1		7.8e-05					7.8e-05	VFATASNVSIPDPDSLEEGGAPDHNNPSSPK
mgv1a001197m	2252	*	6				0.000104		5.1e-05	7.75e-05	AVLVQIANPAR,VIEVLNPEDDFVWIHDYHLMVLPTFLR,LLAMEHMLK,SGQFIVEVKPQGVSK,YVSTHDVAFWSR,EMLDHLESVLANEPVAVK
mgv1a014341m	2144	*	2				7.8e-05		7.7e-05	7.75e-05	FIESFTKPNAR,YPGIHNPLDETSR
mgv1a000991m	2206	*	1		7.7e-05					7.7e-05	HGLLQIAETLDFLHNNAR
mgv1a001635m	2167	*	2				7.7e-05			7.7e-05	VYGTDKEHTLR,VHTAAAPVVADLGEMYR
mgv1a003588m	2184	*	3						7.7e-05	7.7e-05	LAIIEYIPLLASQLGVGFFDDK,ESDLVDWFIPLVK,FFANQALQSIDHSMMST
mgv1a005362m	1196		2				0.000124		3e-05	7.7e-05	HDELGQETLLNLLLR,ALRPYFELTNAVR
mgv1a005402m	1309	*	3				0.000124		3e-05	7.7e-05	SIADSIDYHTIDVEPQYSGAR,SHEVKDEGYEIEHDGK,VFVVHGGLFSVDGVK
mgv1a006235m	708	*	2	6.6e-05			6.7e-05		9.8e-05	7.7e-05	ISLPSIFGGFGSPAETSNSGGGAGNVR,SPNEFNPFSFLNNYINNLQSR
mgv1a008069m	351	*	2						7.7e-05	7.7e-05	ILFAQLDKDGDGYLSDVEILPIIGK,EFFHGLFDLVR
mgv1a014204m	410	*	1				7.7e-05			7.7e-05	HTVTDSVIFFK
mgv1a014358m	656	*	1						7.7e-05	7.7e-05	AAGFSSVGPSF
mgv1a018304m	573		1						7.7e-05	7.7e-05	FQQEKPWSIDPHFFK
mgv1a024059m	269	*	1				9.3e-05		6.1e-05	7.7e-05	HGGFAYAYEDDPQNHTK
mgv1a001087m	952	*	4		0.000119		3.4e-05			7.65e-05	GRPVSTPYDYLIGCDNELAK,GHDLAPTHYVPSMSR,LQHHEDNIVYDCGR,TGDWYPAINKPAGIVHWLK
mgv1a005288m	1196		2				0.000123		3e-05	7.65e-05	HDELGQETLLNLLLR,ALRPYFELTNAVR
mgv1a003116m	860	*	5			0.000105	7.5e-05		4.9e-05	7.63333e-05	NVEQLPMHVEDNDSYDPLFPIGFGLTSK,LHDSHFLLTEILK,IGAATALEVR,ATIFPHNVGLGATR,GIVDVIFGDHEFQGR
mgv1a009134m	1862	*	3		0.000101		8.6e-05		4.2e-05	7.63333e-05	RIEFVNIVNEIGR,TSLEGLISHFENVLPMGPTIIYNVPSR,WLFHEPNPIGLNTALAQLGVVR
mgv1a006375m	1975	*	4		8e-05		6.8e-05	9e-05	6.6e-05	7.6e-05	GGHAAIPQQTIDPILASSNIIVSLQQLVSR,TLHENPELGFEEFETSK,VNEDALPYGAALHASLAATYLLEGR,MHACGHDAHVAMLLGAAK
mgv1a007694m	467	*	1				7.6e-05			7.6e-05	AAHHGVVTSDWLDQSK
mgv1a007767m	420	*	1				7.6e-05			7.6e-05	VRDEFNGGGGPGEGVLSELQGLWELK
mgv1a007803m	1036	*	3				7.7e-05		7.5e-05	7.6e-05	LTVNPEFWAADIGTDFIR,SGDTLQDWIEEMSTFVK,NHLLTVGLEGFYGPK
mgv1a010963m	731	*	2				0.000102		5e-05	7.6e-05	KFTQTFFLAPQDK,TADAQDSYADGVIVLVTGYLTGK
mgv1a010991m	1444	*	1				0.000102		5e-05	7.6e-05	LPFEDNTFDVITNVVSVDYLTKPLDIFK
mgv1a014168m	1510		1				7.6e-05			7.6e-05	DIVIDIESFADTICDNR
mgv1a014208m	136	*	1				7.7e-05		7.5e-05	7.6e-05	IHFDPIVCPYTTLLDVFWGK
mgv1a014267m	1219	*	1						7.6e-05	7.6e-05	VWHPNVSSQSGAICLDILK
mgv1a025258m	1308	*	2				7.6e-05			7.6e-05	KIDEEVLQEVLR,IAEHTLTGHK
mgv1a005837m	164	*	2	6.4e-05				8.6e-05		7.5e-05	INNAVAQALLAK,LIGVEAAGFGLDSGK
mgv1a007672m	534	*	1				7.6e-05		7.4e-05	7.5e-05	VTNPYPTEIPSLAFFHIPIPEIK
mgv1a003145m	121	*	2				7.5e-05			7.5e-05	SGYGSQAEEEEGRGGGGGGGATTTAPTSNAVVVR,AVSAEPQPKPVEEEAGPAEPEPEPESEPEQDMNAIK
mgv1a003306m	2049	*	2						7.5e-05	7.5e-05	YDYGNFYASK,VEHAIYPSKPFDK
mgv1a014045m	1510		1				7.5e-05			7.5e-05	DIVIDIESFADTICDNR
mgv1a014165m	472	*	1						7.5e-05	7.5e-05	FAGDSAAGGLMGSIFGYGSGLIK
mgv1a027044m	2160	*	7				0.000131		1.8e-05	7.45e-05	LRVEEMEQGIADEASFAAK,VAASSLQTELEKENK,SDETVNLEDALDEPEKK,SVEDLTIELITVK,RAHEAEEQANAR,EIDPFGSSPTPILPLPHIDASK,KDALEIAVHK
mgv1a002737m	1116	*	4		5.5e-05		9.4e-05			7.45e-05	TETETTTIIIQNFK,NDASSNAQNAILDSESSSASSSHVMK,HHQHNPAAAR,VYSHSTLATPQELAVFK
mgv1a014131m	1901	*	1				7.5e-05		7.4e-05	7.45e-05	SAFSLLNQVLDEYQK
mgv1a000973m	155	*	9		7.7e-05		0.000114		3.2e-05	7.43333e-05	RPYTVVLFDEIEK,YTDESLVAAAQLAHQYISDR,LKDKDIELQVTER,AHPDVFNMMLQILEDGR,LGHNFVGTEQILLGLIGEGSGIAAK,NPNRPIASFIFSGPTGVGK,HIEKDPALER,VVDEGYDPSYGAR,AENEAGDGGAIVTEVDIQHIVASWTGIPVDK
mgv1a000754m	185	*	3		7.2e-05		7.6e-05			7.4e-05	TPAVNIPVSGISIGPVHK,HFEIEDELVSK,IASIENNHKPVDYAK
mgv1a004835m	416	*	5				0.000119		2.9e-05	7.4e-05	DHIEGFAPEVAWVTK,SGDSELEMPIAIRPTSETVMYPYFSK,DACIHTVHTWEEFAEALGQK,GVQGATSHCLGQNFAK,EKDHIEGFAPEVAWVTK
mgv1a002845m	1425		2			0.000101			4.7e-05	7.4e-05	HLGSQENR,IGAATALEVR
mgv1a003036m	2103		1				7.4e-05			7.4e-05	GFAYLHEDCHPR
mgv1a004136m	1184	*	1					7.4e-05		7.4e-05	LESHQGPHEFLTEIETLTELR
mgv1a007409m	2115	*	2				7.4e-05			7.4e-05	HHCELAEAIK,IASHHELQQSEDLR
mgv1a007649m	719	*	1						7.4e-05	7.4e-05	AGQSIGSVFPHLVK
mgv1a010708m	583	*	2				9.9e-05		4.9e-05	7.4e-05	SSGVDIVPVLSQPDDSWTGER,LQDSDSKPSFLAIASAPSLAASK
mgv1a013950m	1506	*	1				7.4e-05			7.4e-05	SFDTLDNWHEEFLK
mgv1a013971m	1646	*	1				7.4e-05			7.4e-05	DFAIVAADTSAVHSILVHK
mgv1a013986m	1497	*	1				7.4e-05			7.4e-05	DMKPETFASLVSAIQYEK
mgv1a014036m	1956	*	1				7.4e-05			7.4e-05	HVSAEAVQPR
mgv1a014100m	489	*	1				7.5e-05		7.3e-05	7.4e-05	IFLTPISEVIR
mgv1a002814m	1425		2			0.0001			4.7e-05	7.35e-05	HLGSQENR,IGAATALEVR
mgv1a003115m	240	*	5				2.5e-05		0.000122	7.35e-05	ADKDVLGHAAK,EVELEDPVENIGAK,DLINVLEDAIR,YGYNAATGVYEDLMAAGIIDPTK,LADLVGVTLGPK
mgv1a005554m	2127	*	1	6.3e-05				8.4e-05		7.35e-05	IDFSSIFSVVQPIVDDVR
mgv1a004995m	2099		4		7.1e-05		9e-05		5.9e-05	7.33333e-05	SALELSLIQFANDISSEAHVEVMR,EINEIEAVMAGAPWPIIR,FTTDQSIVYNAVLR,LPADYAVWLGEIKPLSHFK
mgv1a005023m	2099		4		7.1e-05		9e-05		5.9e-05	7.33333e-05	SALELSLIQFANDISSEAHVEVMR,EINEIEAVMAGAPWPIIR,FTTDQSIVYNAVLR,LPADYAVWLGEIKPLSHFK
mgv1a004843m	2231	*	2				5.9e-05		8.7e-05	7.3e-05	FDHIAALHAER,HAATVLDENLYVTGGSR
mgv1a005349m	1504	*	1		7.3e-05					7.3e-05	AELIVTSEAGNKADK
mgv1a007291m	1477	*	1	7.3e-05						7.3e-05	AILLNPTSAIMYGTR
mgv1a007315m	567	*	2				7.3e-05			7.3e-05	AKEEQQNGGLGAVGVQDNHR,SNTLLAVPALLYAVNNYLK
mgv1a007327m	236	*	2				7.3e-05			7.3e-05	VGDFNESTYYMEGNTGHPVFETAYGK,HDFDLQSFAFHAER
mgv1a019142m	2103		1				7.3e-05			7.3e-05	GFAYLHEDCHPR
mgv1a026235m	1391	*	1				7.3e-05			7.3e-05	AYAHDAADVELTYGQTTSADK
mgv1a000917m	447	*	8		7.5e-05		8e-05		6.3e-05	7.26667e-05	SLVIGRPILLALEDIDGAPSFLEK,SSSQPVQNLEQGTK,KHEVLNISAPLILQPDGTQSK,ADLEEIAQAEADVINLK,VNQLHQNPNHQTK,FLEEHGVK,RSQIASELHNLDK,PILLALEDIDGAPSFLEK
mgv1a007304m	60	*	4				7.3e-05		7.2e-05	7.25e-05	YGDTFFEVVFR,RTPEALSEHFTK,SLYDQDVLAEDTILHWFAK,ILWDVLMDAVQWSGK
mgv1a009295m	2116	*	2		0.000102		4.3e-05			7.25e-05	TYHLGISRDEETLQPTIYLNK,VISAVAAPPALKK
mgv1a000814m	395	*	6	6.1e-05	7.3e-05	6.5e-05	3.1e-05	8.2e-05	0.000121	7.21667e-05	WIPPTQVPYAAGFIFPVPK,KPMDNQQCIVTAQGR,SALQVCQDLANR,TLLTAAIESSK,FSNFDIINVDDILLDLK,ILSYLGRPWK
mgv11b022653m	510	*	1						7.2e-05	7.2e-05	MSGASYNR
mgv1a001976m	241	*	5				8.3e-05		6.1e-05	7.2e-05	FYSLLDPTYAK,FGELTTEYGKPPGYDR,IGGGVFPVIK,SPADLLASPGLSSMLK,LEHLEEAFTTSNWIVR
mgv1a001997m	1211	*	4				0.000124		2e-05	7.2e-05	QTSVLSIDPVVSLFDTLHDK,SDDKLGTTSNSVFATSSYNEHQQPR,DGDGDQNSHNHELVK,GMPLEVITEFFSLGAK
mgv1a005131m	141	*	1		7.2e-05					7.2e-05	FSFFGLASAPSTSLSAGANPDPPHLK
mgv1a007334m	197	*	2						7.2e-05	7.2e-05	YLDTFSGDDALSLAEAK,VTEHIVPSFK
mgv1a007382m	1325	*	2						7.2e-05	7.2e-05	NRHEDLMTGR,QLIVEHHPQTSSSSNDGGWIAR
mgv1a008404m	1610	*	2		9.5e-05		8.1e-05		4e-05	7.2e-05	SFGTTISPWIVTLDALEPFAFDAQK,GQAHPAPNSQPYFGPSR
mgv1a013976m	543	*	1						7.2e-05	7.2e-05	NQFHTIGYR
mgv1a022679m	2119		1						7.2e-05	7.2e-05	HIDATLGSGNLR
mgv1a001168m	1448	*	4		4.1e-05				0.000102	7.15e-05	NALLNGLEVLK,VFESLATYTFHVVR,LHFAPVQNTQHDLK,LHFADIVSK
mgv11b021346m	163		1				7.1e-05			7.1e-05	ASEDPSSGSSERPISVSEVEPIIK
mgv1a002822m	2063	*	2				7.1e-05			7.1e-05	LLDEDPVKAEALK,DSLVEKEEALHFLTR
mgv1a003747m	854		1					7.1e-05		7.1e-05	VAFNAAVNNIGEAIK
mgv1a003776m	854		1					7.1e-05		7.1e-05	VAFNAAVNNIGEAIK
mgv1a006912m	948	*	2				7.1e-05			7.1e-05	LQEEQSPNSHNNEIYGDEISHVEK,IRQPILQAVDQEIEAALEK
mgv1a009057m	86	*	2		0.0001				4.2e-05	7.1e-05	YGPKPIQVAFK,AEIEHGNHSLSNR
mgv1a010265m	100	*	2				9.5e-05		4.7e-05	7.1e-05	IICMHGGLSPELK,GHQVVEDGYEFFAK
mgv1a013685m	1501	*	1				7.1e-05			7.1e-05	DTSHNQHIEEQVVSQSK
mgv1a013816m	1985	*	1						7.1e-05	7.1e-05	SESESPIQETLEESIK
mgv1a013881m	1365	*	1						7.1e-05	7.1e-05	FETHIR
mgv1a000875m	1804	*	6				7.9e-05		6.2e-05	7.05e-05	HCVDNSSDPIAPEENANTGITDAENK,GSPNEFAGIGSTSPLLWLAR,FAILSGPTIPIIGEGNEEANDRYVEQLVASAEAAVK,ADKPSTLVWVETQDGGDAK,KPILLIHGEEDNNPGTLTMQSDR,MSYYTGIGVHQLMNDGTLGPEK
mgv1a013753m	883	*	2				7.1e-05		7e-05	7.05e-05	YLEDVLVHK,FILDLLK
mgv1a003307m	1588	*	6		6e-05		7.6e-05		7.5e-05	7.03333e-05	RSPTESSHQISNLFQK,DPEYKPLATFGR,SGYLPDPKDPEYKPLATFGR,THPVVIYLPK,ALVWQETNIPYAVWTAESSR,SPTESSHQISNLFQK
mgv1a000192m	2235	*	9		2.4e-05		0.000166		2e-05	7e-05	HIQSLINSQGEK,VHGEPLLGVIR,NCALEVLFDLLNER,LIEYNHLEGDPGLEGGK,ILSLELLHGLLEDVGDSFTK,IWSVLANHFIVAGSHADEK,FSSSFWEYIFQR,AGETFHLTEQYLFPMLAGLSDLTSDQR,DGIHITHVLGLDTIR
mgv1a002766m	634	*	4				9.4e-05		4.6e-05	7e-05	NLMLEGAHNVDSHFALVNYQMK,FPEADVLTSTDQVSPTVVDDRLDDWK,GVPVFDMGSHMSTIDVGWGTPTFHK,LWFGHPGILPGTLTR
mgv1a005825m	1868	*	2		7.6e-05		6.4e-05			7e-05	HVLLLDPILGTGNSAVQAISLLIK,GGDNHVAVDLIVQHIR
mgv1a006731m	1772	*	2				7e-05			7e-05	VERPEITHGQACQSK,SIGDMDVGEFIVPVPHVK
mgv1a006855m	1085	*	1	7e-05						7e-05	YCLVAGLKALDDASLGK
mgv1a010159m	349	*	1				9.4e-05		4.6e-05	7e-05	LASLHIDYPMLFELR
mgv1a017762m	409		1		7e-05					7e-05	DSGEVVAMTGDGVNDAPALK
mgv1a022265m	1774	*	3				7e-05			7e-05	IDKPQTFPSSVDNTEPMYEGEER,SYNTLMGELVTLDTQTMK,SGSVADGVVEPAVHSETVEK
mgv1a003263m	2088		5	5e-05	6e-05				9.9e-05	6.96667e-05	TNDSAGDGTTTASVLAR,AIELPDAMENAGAALIR,LGLLSVTSGANPVSLK,LADAVGLTLGPR,TVVGLINELENR
mgv1a007676m	1393	*	2				3.8e-05	0.000101		6.95e-05	SNDVFLNIR,KVFNDQDLNSTLSELGFFK
mgv1a001167m	464	*	2		0.000122		1.7e-05			6.95e-05	FFGHQSLR,VGNRPPSYICR
mgv1a003500m	1092	*	4		6.1e-05		7.8e-05			6.95e-05	DGNKVEFEEPNPFASEGEEVASVAYR,DHFNHVILAVVGYKPK,SVYSWDIVVQR,DGSQLDLLAVHETSQEPLPDVK
mgv1a004418m	895	*	3		6.7e-05		5.7e-05		8.4e-05	6.93333e-05	NPLTGDFGVYSKPEAR,MLKDPSQMSSHTVR,GHAFVSTTQIGGLFPDIR
mgv1a000220m	1723	*	10			4.5e-05	5.3e-05	8.5e-05	9.4e-05	6.925e-05	WLLGETYEPDNLGTESFLDADAK,DVVNPVSEDSR,NPIISIHDQGAGGNCNVVK,YLLYVTAGSAPLSNTQISEFAELVHDR,RNPTNVELFDIAQSNSEHSR,LGDDGVLLHIDLAK,HWFFTGK,LALGEALTNLVWAK,MGLAFDEQDLQYYTK,IPLIQQSATTELLK
mgv1a004276m	867	*	6		6.6e-05		0.000113		2.8e-05	6.9e-05	KPEEPIDLFMVEIMHMR,GIDPPSLDILAR,AQLGVEAFADALLAIPK,SHALHMNINAAK,YIDEGMHPR,ILAENSGLDTQDAIIELTGEHDK
mgv1a000834m	107	*	8				4.7e-05		9.1e-05	6.9e-05	SRPLYGSLR,FYNENYSANLMHLVVYSK,LWYKPDTAFSTPK,FAQFFIKPLMSADATTR,FVWPVTPGIR,EAESIIQHIEDVFFK,IDFNCPFSGSSPESEVLTEIFTR,ENLHLPVPNVFIPTDLSLK
mgv1a003457m	243	*	1					6.9e-05		6.9e-05	VVVLGTGWAGTSFLK
mgv1a004074m	1379	*	4	5.5e-05			8.3e-05			6.9e-05	GLIDLNISAPK,NSHNDTSHGK,SSAPQTNIDLFASQTAPAVSTTVDFFAEPDPVFDKK,KVNLADVGIVGGLTDGSEEKEK
mgv1a004608m	362	*	1		6.9e-05					6.9e-05	KLIAGNPSLSQR
mgv1a004619m	618	*	1		6.9e-05					6.9e-05	VHCLLGDYHTALK
mgv1a004735m	108	*	1		6.9e-05					6.9e-05	AIDEGANVEGYFQWTFVDNFEWR
mgv1a006581m	774	*	2				6.9e-05			6.9e-05	HLVFEDNYDTGTGDHYSFR,RPPHATEVAGTAEGDGGDGTGDESK
mgv1a006684m	1682	*	1				6.9e-05			6.9e-05	IERPEIVHGQASQSK
mgv1a006685m	1466	*	2				6.9e-05			6.9e-05	VHLGDTPHNLTEADFEALGQK,AVLDEGGSGHSANGGDAAVATRPK
mgv1a013562m	2010	*	1				7e-05		6.8e-05	6.9e-05	HIVLSAPTANELLTK
mgv1a013599m	1700	*	1						6.9e-05	6.9e-05	YLAGDSFSLADLSHLPFGQYLVTSLGK
mgv1a013629m	2119		1						6.9e-05	6.9e-05	HIDATLGSGNLR
mgv1a013632m	2119		1						6.9e-05	6.9e-05	HIDATLGSGNLR
mgv1a006711m	2261	*	3				6.9e-05		6.8e-05	6.85e-05	IGSEHDIDGYPTLK,VFMHGVPTEYNGPR,AAPILAGLNPPVVVAK
mgv1a004179m	2004	*	3		6.6e-05		5.6e-05		8.2e-05	6.8e-05	FSGSHHFLGGR,LKPELFEFWQGQPSR,ENYISPEFSEDQAEADPFAQFQK
mgv1a026670m	956	*	4		6.6e-05		5.6e-05		8.2e-05	6.8e-05	FLIPEYLNSVWELVR,LNAPTFQAHLQSR,RGSDTFISAIGHLDGR,YMEAHLEKPEPK
mgv1a004003m	2053	*	4				8.2e-05		5.4e-05	6.8e-05	EDVNYINAHATSTPAGDLK,TGWVHPNINLENPDTGVDTNLLVGPTK,DGFVMGEGAGVLLLEELEHAK,ALADGGITEDVMEELNK
mgv1a006668m	2027		1						6.8e-05	6.8e-05	LVADVLLDEAITSPYDLIVLPGGLGGAQAFANSEK
mgv1a008489m	1334	*	2		9.6e-05				4e-05	6.8e-05	KPTPTELSWINLFSNSIPSFR,HQEVAQFLGGR
mgv1a013328m	1381		1				6.8e-05			6.8e-05	SYHYIGLLK
mgv1a013342m	1381		1				6.8e-05			6.8e-05	SYHYIGLLK
mgv1a013526m	1608	*	1						6.8e-05	6.8e-05	EALESVTAEQNYLK
mgv1a023758m	663	*	1						6.8e-05	6.8e-05	IGSAFPIADS
mgv1a000780m	270	*	4		3.6e-05		0.000122		4.5e-05	6.76667e-05	ILILGATNRPFDLDDAVIR,GILLFGPPGTGK,LAPVIIFVDEVDSLLGAR,NLCVAAAYRPVQELLEEEIKGDR
mgv1a010058m	1274	*	3		0.00011		4.7e-05		4.6e-05	6.76667e-05	RADYTAYAFNTRPVAR,ADYTAYAFNTRPVAR,WFVMGDDDTVFVVENLLR
mgv1a003377m	1922	*	3		6e-05				7.5e-05	6.75e-05	LVDLLDEAR,EMHVGHLR,VNHVGFGLVLGEDGKR
mgv1a005414m	1712	*	3		7.3e-05		6.2e-05			6.75e-05	YSEALAELNSAIEADPALSEAYSHR,AYYYLADHDVAIR,LLVEDWEGAVADLK
mgv1a004618m	2005	*	4	5.8e-05			5.8e-05		8.6e-05	6.73333e-05	DGTGSSVRPGNASAVEATTETAR,DAAVSNQQYDDHDIDNVGASELEAQK,LQYLFDFIDIGR,HGPSAPTIIDVPDYNNDIEEEMIR
mgv1a001818m	1470	*	3		9.4e-05		4e-05			6.7e-05	QNEDFAALEQHIEDLTQEK,MIQNINTLIAELALEKDQLVQDLSAESSQSSK,VHPVDGLGSSVSHR
mgv1a006386m	335	*	1	6.7e-05						6.7e-05	LADCGLGFGYK
mgv1a013286m	55	*	1				6.7e-05			6.7e-05	GGESIFGDKFPDENFK
mgv1a013425m	21		1						6.7e-05	6.7e-05	SGTSLPDIVVWNPWIEK
mgv1a025406m	675		2						6.7e-05	6.7e-05	ASFLPFFDELSSYLMPMWGK,HPNALQPDNVMAYDNAVSALGK
mgv1a005117m	128	*	2		7.2e-05		6.1e-05			6.65e-05	LYQPVHLLVATPGR,GFERPSPIQEESIPIALTGSDILAR
mgv1a009614m	639	*	1				4.5e-05		8.8e-05	6.65e-05	NFQSHGLIGGAK
mgv1a010831m	954	*	2	0.0001			5e-05		4.9e-05	6.63333e-05	GLLDVADNLSR,HNAVFQVPDASKPPGHVGVVLK
mgv1a002311m	1782	*	2				6.6e-05			6.6e-05	HLMNAVNSLPELTER,HTNIATALLGEIK
mgv1a002348m	1069	*	3				6.6e-05			6.6e-05	NSHPQTSDASNEFLVVHNGVITNYEVLK,HGPLALVDETLPIVVIATR,GKYEHYMQK
mgv1a004155m	2058		1		6.6e-05					6.6e-05	AAEQGSAIAAAVEGVER
mgv1a006251m	173	*	3				3.4e-05		9.8e-05	6.6e-05	TLGLHVEEDKDKQR,ILLLAALSEGTTVVDNLLSSDDIHYMLGALR,AVATAEKPSTVPEIVLQPIK
mgv1a009558m	1418	*	1				4.5e-05		8.7e-05	6.6e-05	LVMEQEPLRPLVLGGDHSISFPVVR
mgv1a013103m	1087		1				6.6e-05			6.6e-05	AIEANDGKPLPLYQK
mgv1a013226m	957		1				6.6e-05			6.6e-05	GLPGVLWVLPDSYIDVK
mgv1a013265m	190	*	1						6.6e-05	6.6e-05	SLEQLDAAISK
mgv1a022824m	451	*	1				6.6e-05			6.6e-05	FHVKELSSLEEK
mgv1a006055m	1825	*	4		7.7e-05		6.6e-05	8.8e-05	3.2e-05	6.575e-05	EILGLLDHPFLPTLYTYFETEK,QHPFFEGVNWALVR,SNLSIINQGWASGGSSR,DSPLGLTNFR
mgv1a000298m	874	*	5		0.000139		3.5e-05		2.3e-05	6.56667e-05	VGPESVGAHPGPVCYR,GIGVTNILKPR,YPVLLHR,VAKPLNEEDLKPLLK,RPVVVSILSER
mgv1a013164m	537	*	2				6.6e-05		6.5e-05	6.55e-05	KEDLHLVESVLDSAK,DLVVQSLLR
mgv1a013231m	1390		2				6.6e-05		6.5e-05	6.55e-05	SWLHAEENKR,NHQLPLAR
mgv1a003264m	1284	*	3		0.00012		5.1e-05		2.5e-05	6.53333e-05	IAQYHQHLTEK,EAEVLAAQDDGGGEPLER,VDSLASGVGDLHISDR
mgv1a007385m	1674	*	3		8.7e-05		3.7e-05		7.2e-05	6.53333e-05	STGDSHNHSSLQR,ISHFLPTSR,ILSNHEAYQK
mgv1a000985m	839	*	6				8.2e-05		4.8e-05	6.5e-05	IGGGGLDGLPLR,TLMDILVSLIYK,IWGNLVAFLEK,LAELDNGEAESVEESK,LKDEPTFSVLAQNVQEYLER,AMLCDIYHHAILDEFSTSR
mgv1a002450m	1873	*	4		0.000106		4.5e-05		4.4e-05	6.5e-05	KEEKHEDDEDVASLEK,ELIDESTEIGNYDEK,LPASSLHGIQGYR,AFEETAVPSWQNQITIR
mgv1a006132m	1181		2				3.3e-05		9.7e-05	6.5e-05	SWIALNTGSFLFR,AFNFADNQVLNLYGFR
mgv1a009419m	1029	*	1				4.4e-05		8.6e-05	6.5e-05	FLPNPWNDNVIVWR
mgv1a002224m	1642	*	2				6.5e-05			6.5e-05	TDGVGSTDSTLASQSAEVGEKNEDLEK,HALEDSRPK
mgv1a003584m	619	*	3				7.9e-05		5.1e-05	6.5e-05	YESLNSGDHLEDVEER,KYESLNSGDHLEDVEER,RGDIVGIIGFPGK
mgv1a004005m	791		1		6.5e-05					6.5e-05	TTDFAMHLDRPPAFLR
mgv1a004020m	2058		1		6.5e-05					6.5e-05	AAEQGSAIAAAVEGVER
mgv1a004123m	791		1		6.5e-05					6.5e-05	TTDFAMHLDRPPAFLR
mgv1a005924m	175	*	1	6.5e-05						6.5e-05	YDGVVGVLGAIEAINVLK
mgv1a013055m	957		1				6.5e-05			6.5e-05	GLPGVLWVLPDSYIDVK
mgv1a013069m	1930	*	1				6.5e-05			6.5e-05	SFITGASTDSHLSEDLRDIASSLIAQSTVPYR
mgv1a019134m	1440		1				6.5e-05			6.5e-05	IFDAIMDDLLAK
mgv1a019816m	37	*	1		6.5e-05					6.5e-05	TWGEGHNGSGWIHK
mgv1a006038m	1181		2				3.3e-05		9.6e-05	6.45e-05	SWIALNTGSFLFR,AFNFADNQVLNLYGFR
mgv1a009300m	412	*	3				4.4e-05		8.5e-05	6.45e-05	NVTILDQSPHQLEK,IIEGDAEDLPFPTDFVDR,ACLIGPVYPTFWLSR
mgv1a013082m	1076		2				6.5e-05		6.4e-05	6.45e-05	HGGLAEQAMAPGPSASTSTK,APELHAEVHK
mgv1a000509m	527	*	1		6.4e-05					6.4e-05	APAAIVGLVGHK
mgv1a002201m	729	*	2				6.4e-05			6.4e-05	ALEGDSSLDDLNEGVKPGQSNVYNPNGSR,GLAYLHEDCHPR
mgv1a003863m	1708	*	1		6.4e-05					6.4e-05	TVPLVQRPAR
mgv1a012998m	1846	*	1				6.5e-05		6.3e-05	6.4e-05	SDVPHPLADDDEDDDLFEDR
mgv1a013015m	1076		2				6.5e-05		6.3e-05	6.4e-05	HGGLAEQAMAPGPSASTSTK,APELHAEVHK
mgv1a013017m	1619	*	2				6.5e-05		6.3e-05	6.4e-05	SNFQEEDNLSSAEHDSFGDSK,GKHYNQLDTSLK
mgv1a013116m	1338	*	1						6.4e-05	6.4e-05	VPFINDNKQH
mgv1a012952m	1188	*	2				6.4e-05		6.3e-05	6.35e-05	LATVDDVPHIHK,LIHQMAVFER
mgv1a018181m	2221	*	2	6e-05	7.2e-05		9.1e-05		3e-05	6.325e-05	SGFSDVEDYAHQIAEIIGLR,LLRPGGYFVWTDPLINSQR
mgv1a002114m	1971	*	5				8.5e-05		4.1e-05	6.3e-05	LILSGAAPLASHVEEFLR,LLVEDIAELKPTIFCAVPR,VIEECFINHGASIGFWR,YGAAIYSWHEFLSLGK,WAEQNDISGDFK
mgv1a003728m	1880	*	1		6.3e-05					6.3e-05	HIMLPPSR
mgv1a005522m	219	*	2				6.3e-05			6.3e-05	APELVPEDSSHIWSK,QTNNIFNALHHTESDPVSTLVAK
mgv1a012791m	2284	*	1				6.3e-05			6.3e-05	NHLNLGEVEPEAEEVEIVGGDPNHDAK
mgv1a012863m	723	*	1				6.3e-05			6.3e-05	STGELSFLTSLMNFAGSMVR
mgv1a012878m	1729	*	1				6.4e-05		6.2e-05	6.3e-05	INFIESEALPILDQLLK
mgv1a012939m	187		1						6.3e-05	6.3e-05	AASIVYQKPPAFLEQNPK
mgv1a026225m	1420		1						6.3e-05	6.3e-05	GINAMHPTTK
mgv1a001402m	996		5		4.3e-05		5.5e-05		9e-05	6.26667e-05	VGSQDVNDVLAAIDHAIDK,SSVDSGAHSATDSLHK,GASKPFEAIYVSSK,ETPSSVDAATQEEYSSLSK,IAVLGGSHGGFLTTHLIGQAPEK
mgv1a003412m	693	*	5		6.1e-05		7.7e-05		5e-05	6.26667e-05	GPDWSGLYQHGDCYLAHQR,NAAHIFPHNTPTTK,HLANGNLTPK,AHAELHVTDK,WYNPAWFSESIPSTPYDPLLLR
mgv1a005616m	1297	*	4				6.3e-05		6.2e-05	6.25e-05	DDADFLVDALDYSISKL,YAEEVQDHIDHGTSGK,GGLHGNVFR,TGSHYWGFETQGVVPDIVTMAK
mgv1a024674m	1390		2				6.3e-05		6.2e-05	6.25e-05	SWLHAEENKR,NHQLPLAR
mgv1a001397m	996		5		4.3e-05		5.5e-05		8.9e-05	6.23333e-05	VGSQDVNDVLAAIDHAIDK,SSVDSGAHSATDSLHK,GASKPFEAIYVSSK,ETPSSVDAATQEEYSSLSK,IAVLGGSHGGFLTTHLIGQAPEK
mgv1a001812m	1995	*	4		4.7e-05		8e-05		5.9e-05	6.2e-05	EAANSGSLIGHPVENIR,IALTDGAAHTVDSSELAFK,IHEIHEVR,LAEAFLSDEPILAADLDEAIR
mgv1a004133m	1372	*	2		0.000131		2.8e-05		2.7e-05	6.2e-05	DAIERPGLYVMKPQR,CPSIAYHLAGTK
mgv1a005306m	1614	*	2				6.2e-05			6.2e-05	ELLGGNGILSDFLVAK,QFGVPLASFQINQQK
mgv1a005489m	863	*	2				6.3e-05		6.1e-05	6.2e-05	HVLLLDPVLATGNSANQAIELLIQK,AGQPVHVPIYDFK
mgv1a005618m	1641	*	2						6.2e-05	6.2e-05	NEFPSVDIPLDNEVFAVPK,ASAHIIVLSSYSPFVK
mgv1a007415m	296	*	1		8.7e-05		3.7e-05			6.2e-05	LVVLITNVKPGK
mgv1a012690m	1489	*	1				6.2e-05			6.2e-05	HLTDLKEEGK
mgv1a019605m	1636	*	1				6.2e-05			6.2e-05	LPSGVFADPFELDHLVQR
mgv1a026509m	2242		1						6.2e-05	6.2e-05	MLVQILDDSDDADVQNLIK
mgv1a026889m	339	*	1				6.2e-05			6.2e-05	SGVTHVFVHDMDR
mgv1a003080m	170	*	5				9.9e-05		2.4e-05	6.15e-05	KSIAETEELKR,SLLNLFYAQIGR,IYGVFDHQLPAALK,KVISEADGYQPHLIAPEQGYR,VAVEGQPESIVEDIENMVR
mgv1a005453m	126	*	3				3.1e-05		9.2e-05	6.15e-05	AILMNTPHNPTGK,QAHSYLTFATSTPMQYAAAAALR,HGAINLGQGFPNFDGPDFVK
mgv1a025268m	1106	*	1					9e-05	3.3e-05	6.15e-05	DSPLGLTNFR
mgv1a004663m	1644	*	3		6.9e-05		5.8e-05		5.7e-05	6.13333e-05	IPFTHEIIFK,TGAAQAEGGVHGLFNYEK,YNGESGDDVANLVTSDDVER
mgv1a004209m	587	*	3		6.6e-05		5.6e-05			6.1e-05	VNFDAIADVKDPLVAEAAK,SVGEINIIAEDLGVITEDVVQLR,HLVALEEIYQSK
mgv1a008601m	1789	*	2				8.2e-05		4e-05	6.1e-05	TRDPQVLESLDAVLDVGGVYDPIKDR,YVNNTHLSSR
mgv1a012593m	746	*	2				6.2e-05		6e-05	6.1e-05	HSVIGASGEISDFQEIMR,FNPLWNSLVLGGVK
mgv1a002007m	525	*	2						6.1e-05	6.1e-05	ALHEEEARPK,ILVDSPYMWWPDNMVAVSLFR
mgv1a002624m	112	*	3		5.4e-05				6.8e-05	6.1e-05	SLGYGYVNYSNPQDAAR,VTGMLLEMDQTEVLHLLESPDALK,ALEALNFTPLNNK
mgv1a005088m	327	*	2				6.1e-05			6.1e-05	EGLTQVLIATDLLSR,ELAIQNLEVLLK
mgv1a005225m	2028	*	1	6.1e-05						6.1e-05	IPPTAYSALSGAFK
mgv1a012502m	2121	*	1				6.1e-05			6.1e-05	ERDFEDESSQFDPNTTFGTR
mgv1a012680m	1420		1						6.1e-05	6.1e-05	GINAMHPTTK
mgv1a012760m	798	*	1						6.1e-05	6.1e-05	ANGLEFEEVPIQLAK
mgv1a019461m	2162	*	1						6.1e-05	6.1e-05	IVQTPAHILTGDK
mgv1a020937m	479	*	1				6.1e-05			6.1e-05	SEIESEEKHQFK
mgv1a021151m	1981	*	1				6.1e-05			6.1e-05	GMGIVDSAHDSAEEAVDAAVR
mgv1a020712m	1282	*	5		0.00011		3.1e-05	4.1e-05	6.1e-05	6.075e-05	VPGYEKPVEFGVLTSFAYPLEEGLGEIIVATTR,LLHPFMPFVTEELWQR,SLAVTEAFVR,IPAWYAVLIDEPK,LNLEIINIFTDGGK
mgv1a001538m	1281	*	6		8.9e-05		7.5e-05		1.8e-05	6.06667e-05	INDIVGDGISGILHK,NLETEKVDLENTVVDESQR,KPVGEVHLK,HWVLMDTLR,FKEQSILDRNPHQVQGVVQDK,EQSILDRNPHQVQGVVQDK
mgv1a026661m	1771	*	3	7.3e-05			3.7e-05		7.2e-05	6.06667e-05	AEYADVLLNGLEIFK,FHWCDSEMTKPNQR,TDDSQLLQVALHPTDK
mgv1a004026m	1743	*	4	5.5e-05	6.5e-05		8.3e-05	7.3e-05	2.7e-05	6.06e-05	HRPPQSQDKNDVSDLGQLESENLNDK,IWSSWLIHQTTEPFDFAPAGVTK,HDGHPGPYR,TLAFIGDSVAR
mgv1a006429m	2003	*	3		8e-05		3.4e-05		6.7e-05	6.03333e-05	IHTLENHIEEK,VVVFVDPYFQELR,HVHHAEK
mgv1a008450m	333	*	1	8e-05					4e-05	6e-05	AQGITLSPVQAQR
mgv1a005039m	1180		1				6e-05			6e-05	GFERPSPIQEESIPIALTGSDILAR
mgv1a005052m	1180		1				6e-05			6e-05	GFERPSPIQEESIPIALTGSDILAR
mgv1a005324m	1314	*	2						6e-05	6e-05	GFNPQHVSDGLYGR,WEKPGHSPTFGYDFWYQPR
mgv1a012417m	2157	*	1				6e-05			6e-05	ANILDKVESELVTLVEASTK
mgv1a012615m	1420		1						6e-05	6e-05	GINAMHPTTK
mgv1a000579m	759	*	6		6.7e-05		7.1e-05		4.2e-05	6e-05	ELLWPHIPEFVDGALAHILNMSK,RQDDVAAGPR,LSIDGDKTSLNEHR,GVFINPAVIEPFGLTLIEAAAHGLPMVATK,NGGPVDIHR,ALNNGLLVDPHDQQAIADALLK
mgv1a000381m	2164	*	2		5.9e-05					5.9e-05	VVAAILHLGNVTFTK,LQQHFNQHVFK
mgv1a002882m	2271	*	4				2.4e-05		9.4e-05	5.9e-05	WPHVIVQFEDFQSK,QVKPDVLLGLSAVGGLFSK,LHDRNETMYYK,VLIDNIEEYAPIVYTPTVGLVCQK
mgv1a004731m	1396	*	1				5.9e-05			5.9e-05	INLDEFYDLSHAIGLR
mgv1a008207m	448	*	2				4e-05		7.8e-05	5.9e-05	SDLIQTFTNSGATFIPGDLYDHESLVK,VLYIRPPANSISMNDLTTLWESK
mgv1a012224m	1592		1				5.9e-05			5.9e-05	QLTAELAGAAEKPAFDPVER
mgv1a012394m	1590	*	1						5.9e-05	5.9e-05	HQDELAAPVLK
mgv1a012407m	1300	*	1						5.9e-05	5.9e-05	EVDGGIETLSLDLPAVITTDLR
mgv1a012434m	1693	*	1						5.9e-05	5.9e-05	YVSGGGVHGWNLMR
mgv1a012467m	1573		1						5.9e-05	5.9e-05	YGLDTSEFTYNPSESNR
mgv11b010237m	1160	*	2				5.9e-05		5.8e-05	5.85e-05	KIVTEILPAK,TEVGYTQGYLDNPTYEDVCSGTTGHSEVVR
mgv1a004697m	1024	*	3				8.8e-05		2.9e-05	5.85e-05	VYAHAHDYHINSISNNSDGETFISADDLR,TEFQSHEPEFDYLK,IFGSTTGSTEATTLEASK
mgv1a001650m	932	*	5		4.6e-05		7.8e-05	5.2e-05	5.7e-05	5.825e-05	IGGGVFPHIK,SNDGGLHVFDDFR,SGVYDFWNWFDDR,VIGGTVYPGLTLTAGTLWR,AAPENPQQQAATIR
mgv1a000344m	1400	*	1		5.8e-05					5.8e-05	HVVLVGFPR
mgv1a003004m	305		1		5.8e-05					5.8e-05	FFQLNSVHPAVYK
mgv1a003744m	929	*	2		6.3e-05		5.3e-05			5.8e-05	FFVAMHAR,IPTEPVELFIGILSAGNHFAER
mgv1a004513m	1560	*	2				5.8e-05			5.8e-05	LIEDEYSSPVHLELQK,FAETIDLDTADPVVHK
mgv1a004635m	888	*	2				5.8e-05			5.8e-05	FYAAEVVDALEYIHSMGLIHR,IADFGSVKPMQDSR
mgv1a006594m	1357	*	1		8.1e-05		3.5e-05			5.8e-05	HAGTPLHHAAK
mgv1a006669m	1703		1		8.2e-05				3.4e-05	5.8e-05	GPTMVANTLHAAAILLK
mgv1a006718m	1703		1		8.2e-05				3.4e-05	5.8e-05	GPTMVANTLHAAAILLK
mgv1a008117m	1813	*	3				3.9e-05		7.7e-05	5.8e-05	VHVGELR,TPTIVVSGHHGK,DKGVEEQLNYLK
mgv1a012172m	262		1				5.8e-05			5.8e-05	LQEIQDELEKINEEASEK
mgv1a012197m	1592		1				5.8e-05			5.8e-05	QLTAELAGAAEKPAFDPVER
mgv1a012203m	262		1				5.8e-05			5.8e-05	LQEIQDELEKINEEASEK
mgv1a012205m	262		1				5.8e-05			5.8e-05	LQEIQDELEKINEEASEK
mgv1a012327m	857	*	1						5.8e-05	5.8e-05	GQHLYENMVK
mgv1a005929m	421	*	4		7.7e-05		6.5e-05		3.2e-05	5.8e-05	LQHIIILQNK,LDVTQLHPLSPEVISR,SFDVNKPGSEVDEIKGGVAGGSILK,VNQFIEVRPGIVVK
mgv1a004610m	434	*	3	5.8e-05					5.7e-05	5.75e-05	GVICSSAGNHAQGVALSAQK,GVVAEGTLNAMEYLTNILASK,VLPSTAPAPVPLLR
mgv1a012182m	1945	*	2				5.8e-05		5.7e-05	5.75e-05	YDDQIDAFAEK,EDIVIGVANALR
mgv1a027041m	1519	*	5		8.1e-05		8.6e-05	4.6e-05	1.7e-05	5.75e-05	DLKPSNILLGDDLR,ANIIGQIPDIFNSLPNFQILR,SLLLNDNSLVGTIPR,GSNDYHIYDGGNVIIPIEVLQVATDSFSEDNILGR,GVEYLHSLAQQSFIHR
mgv1a000330m	1730	*	1		5.7e-05					5.7e-05	HIGITGPVVEHMEAR
mgv1a001554m	937	*	3				5.7e-05			5.7e-05	LLVPIIVLQNHNR,YLDSLEEQLVDLSSMLYDHR,IPLSYVSELER
mgv1a001595m	1332	*	4				7.7e-05		3.7e-05	5.7e-05	VSPTIIFVDEVDSMLGQR,GILLFGPPGTGK,IRPEVIPANEIGVTFADIGALDELK,ILVLAATNRPFDLDEAIIR
mgv1a002873m	1851	*	1		5.7e-05					5.7e-05	FVQDAGVTILGTVPSLVK
mgv1a002920m	1122	*	1		5.7e-05					5.7e-05	SHLLSLQQQSENSPVWLQGHNSR
mgv1a002971m	1002	*	1		5.7e-05					5.7e-05	IVFALSPHYIVK
mgv1a012057m	499	*	1				5.7e-05			5.7e-05	RTDDDIEEDFGFR
mgv1a012059m	282	*	1				5.7e-05			5.7e-05	LFLPSVSVSGLFDALTGGNSPR
mgv1a012120m	851	*	1						5.7e-05	5.7e-05	VNALESVVKPR
mgv1a012150m	181	*	1						5.7e-05	5.7e-05	GTWHAGPLFLEK
mgv1a004342m	1867	*	4				5.7e-05		5.6e-05	5.65e-05	RANNSPFGLAAGVFTQNLDTANTLTR,HNDEIAALETWDNGKPFEQSAK,AVELAHFALFFNQGQCCCAGSR,SASLDNPIKPPVTVQYDK
mgv1a004433m	1541	*	3				5.7e-05		5.6e-05	5.65e-05	RAGPGENLR,DVQFLPISGLMGTNMK,TDEGSTGVAHLNPNPVEVEPEDAIEVK
mgv1a011941m	408	*	1				5.7e-05		5.6e-05	5.65e-05	TPNAIHELTLAR
mgv1a000487m	304	*	9				9.4e-05	3.6e-05	3.9e-05	5.63333e-05	IWAVGSQSFSLWNAR,YSDAYEAGIGMVSGR,RQEFGTILQTNETIR,NHSLDEIDILGPGHR,MDVTESDHKPVR,LVIGNGYVFSLATHGGIR,GKPGLGGYDSGEK,GWNISSPAPIDNILR,ILIGTWNVGQGR
mgv1a000595m	463	*	4						5.6e-05	5.6e-05	TGNLLDAIAEQTEILGSR,TAWAYAESGGR,VYGLDINPR,HPDSIFK
mgv1a002063m	1683		1					5.6e-05		5.6e-05	GILQNDPFEVLDQK
mgv1a011759m	1087		1				5.6e-05			5.6e-05	AIEANDGKPLPLYQK
mgv1a011893m	1583	*	1				5.6e-05			5.6e-05	IAIVHDIAEAIVGDITPSDGVPK
mgv1a011919m	790	*	1						5.6e-05	5.6e-05	DDSVPVIGSPEDLAGADGFLFGFPTR
mgv1a011945m	21		1						5.6e-05	5.6e-05	SGTSLPDIVVWNPWIEK
mgv1a011994m	1151	*	1						5.6e-05	5.6e-05	ADDGSDVVTFMFESPTQDK
mgv1a012028m	1659	*	1						5.6e-05	5.6e-05	LISSLYPTSGDFVSK
mgv1a022094m	758	*	1				5.6e-05			5.6e-05	YVEFLYNYLFR
mgv1a026395m	137	*	1				5.6e-05			5.6e-05	VEAFDFVDWLER
mgv1a007526m	1699	*	3				7.5e-05		3.7e-05	5.6e-05	ISVGIEDVNDLIADLDNALR,SLHYSQATGAGSVLSFLTGSLALSK,VNYAGLTSHPGR
mgv1a007592m	832	*	3				7.5e-05		3.7e-05	5.6e-05	IGSAFPIADS,QDMAEGGLFSWLSEEVFTRPTYSR,HYEIDCGEGKK
mgv1a002396m	1310	*	4				6.7e-05		4.3e-05	5.5e-05	VYTPDSIFDLLNFAAPK,HVADLHSSEIESVDFR,AVMNIGGPFLGLPK,VAAGATGEDIGGDQVHSDILK
mgv1a002660m	1691	*	1		5.5e-05					5.5e-05	DVHLGIEPSTATPNMFSWFPIFFPLR
mgv1a002698m	1083		1		5.5e-05					5.5e-05	TILVSPSQHWPR
mgv1a002706m	1083		1		5.5e-05					5.5e-05	TILVSPSQHWPR
mgv1a004105m	1264	*	1	5.5e-05						5.5e-05	FDPATGSTVTLN
mgv1a011738m	2138	*	1				5.5e-05			5.5e-05	LNGEWYNFDSLLAAPEHLSR
mgv1a011792m	555		1						5.5e-05	5.5e-05	AGSLVVIHGDLIHQSFENK
mgv1a011875m	187		1						5.5e-05	5.5e-05	AASIVYQKPPAFLEQNPK
mgv1a019244m	5	*	1						5.5e-05	5.5e-05	LAQAVVNKPGLK
mgv1a007503m	1447	*	2				7.4e-05		3.6e-05	5.5e-05	SSESGLSEEVDVDDLLETLK,LHETALIVAHEATR
mgv1a007562m	2019	*	2				3.7e-05		7.3e-05	5.5e-05	AATTANIPIINAGDGPGQHPTQALLDVYTIQR,HAVVMHPLPR
mgv1a000430m	252	*	8				7.8e-05	3.5e-05	5.1e-05	5.46667e-05	HMASLLVER,LVVGNGSVFSLATHGGIR,VWNYSDSYKPGTGVGGR,MDVTESDHKPVR,GKPGLGGYDSGEK,GWNISSPAPIDNILR,HGGSSSSSSHQK,FVWSGHK
mgv1a002315m	1293	*	3				6.6e-05		4.3e-05	5.45e-05	MTDDFEVGEFDPELVENWSK,SRDEVWFSNVPHAR,FPGGGTQFIHGADK
mgv1a003137m	748	*	2		5.9e-05				4.9e-05	5.4e-05	SHLMDLIHAQR,HAIPISLAGR
mgv1a003970m	1732	*	2						5.4e-05	5.4e-05	QSIDLYGSVPSPSINFLGPPSLSQLSSSFLSSTLIR,PSPSINFLGPPSLSQLSSSFLSSTLIR
mgv1a011506m	30	*	1				5.4e-05			5.4e-05	IETGFFVLNDILR
mgv1a011594m	1834	*	1						5.4e-05	5.4e-05	NELDELDAQSELANEQK
mgv1a011689m	1267	*	1						5.4e-05	5.4e-05	TASIHHNMWVENADR
mgv1a011749m	2280	*	1						5.4e-05	5.4e-05	AWSNLENAPQGTIK
mgv1a022205m	713		1					5.4e-05		5.4e-05	KYHDDVTVMVVSLEGR
mgv1a003241m	2045	*	5		6e-05		7.6e-05		2.5e-05	5.36667e-05	LPFPGFSFDLVHCSR,GLIGVYHDWCEPFSTYPR,KPSTLDVIFDR,EGPYFIFPGGGTMFPDGAVQYIEK,ASIHDKEPESHGK
mgv1a007104m	496	*	2				7.2e-05		3.5e-05	5.35e-05	LNNLNFVNSMGFHTK,ADDDTTDNAPAFIK
mgv1a003729m	1126	*	3				8e-05		2.6e-05	5.3e-05	LYDFIHFLWLNEAPVGELE,SGIPNFCAVALALNDLGYK,VEGPVAVVQLLETPLLNLVNYASLVATNAAR
mgv1a003947m	188	*	2						5.3e-05	5.3e-05	VFHAGTALDSDGNYIATGGR,VYQAVDQVNWPEGFYR
mgv1a006901m	2140	*	3				7.1e-05		3.5e-05	5.3e-05	GPTAHTFVLDTETK,ILSATFADLEAPQLIWEK,EMAHSHLGMVTDGR
mgv1a011284m	1961	*	1				5.3e-05			5.3e-05	KLEDDFDAFTTAK
mgv1a011355m	1777	*	1				5.3e-05			5.3e-05	DGEPHPVEAVIDSSR
mgv1a011379m	259	*	1				5.3e-05			5.3e-05	AFYGVFDGHGGTDAASFTK
mgv1a011422m	1440		1				5.3e-05			5.3e-05	IFDAIMDDLLAK
mgv1a011584m	8	*	1						5.3e-05	5.3e-05	YIQSHLLSR
mgv1a007208m	1507	*	2		8.6e-05		3.6e-05		3.6e-05	5.26667e-05	LLSGDDVSSTTTTTPPPPPQNINHVITFWR,FNNNHTIR
mgv1a011419m	1957	*	2				5.3e-05		5.2e-05	5.25e-05	MDNLVPLWAASAPRPWDPPLADDGLVR,SDDPNDLSSNGVVIDPSK
mgv1a000245m	747	*	1		5.2e-05					5.2e-05	ILIAGSHFNR
mgv1a002304m	1787	*	1		5.2e-05					5.2e-05	KATGASSEGYGPFLQLPHFSESVVK
mgv1a002338m	1215	*	1		5.2e-05					5.2e-05	GGPVSNRPLLLIEPSYK
mgv1a002395m	2169	*	1		5.2e-05					5.2e-05	FGHGSVAHGR
mgv1a002405m	409		1		5.2e-05					5.2e-05	DSGEVVAMTGDGVNDAPALK
mgv1a003059m	457	*	3		5.8e-05		2.5e-05		7.3e-05	5.2e-05	RPEYIPNHIPDPK,AIVGANAFAHESGIHQDGMLK,LGVDIIEAGFPASSDADFEGVK
mgv1a003664m	520	*	2						5.2e-05	5.2e-05	AIDENDDGFLSQAELR,LSTDDGKPNEEVLTK
mgv1a006810m	1629	*	3				7e-05		3.4e-05	5.2e-05	VEDPPSISVKDEVEQETGPK,TSTPLASQPITVDVPASK,YQNDKEVMDVFNK
mgv1a006824m	461	*	2				7e-05		3.4e-05	5.2e-05	GAWESGWEELFDDVAGENLAAAR,IFKPIPIPETESQVR
mgv1a011132m	500	*	1				5.2e-05			5.2e-05	YVSHYDSFNPAEYGPQHSQR
mgv1a011151m	1087		1				5.2e-05			5.2e-05	AIEANDGKPLPLYQK
mgv1a011319m	1573		1						5.2e-05	5.2e-05	YGLDTSEFTYNPSESNR
mgv1a011380m	555		1						5.2e-05	5.2e-05	AGSLVVIHGDLIHQSFENK
mgv1a021489m	26	*	1						5.2e-05	5.2e-05	LASQLYHQVQSK
mgv1a022800m	1545	*	2						5.2e-05	5.2e-05	GVSSALALSNAVTNLAASVFGEQSK,DVGLSILESYSR
mgv1a026013m	865	*	1						5.2e-05	5.2e-05	ESYGDSLIIDPWGK
mgv1a005276m	889	*	2		7.3e-05				3e-05	5.15e-05	GIDPPSLDILAR,AQLGVEAFADALLAIPK
mgv1a005351m	754	*	1		7.3e-05				3e-05	5.15e-05	TMLEIVNQLDGFDAR
mgv1a006608m	684	*	2				6.9e-05		3.4e-05	5.15e-05	SFDEPDDDAEFFEDSD,MPLLEWFANEYR
mgv1a003892m	652	*	4				5.4e-05	7.2e-05	2.7e-05	5.1e-05	NAGVTLIEGR,GIEFHSEETPQAIVK,GTVDGFSHVMFATGR,INLTPVALMEGGALAK
mgv1a010886m	1087		1				5.1e-05			5.1e-05	AIEANDGKPLPLYQK
mgv1a010967m	1087		1				5.1e-05			5.1e-05	AIEANDGKPLPLYQK
mgv1a011044m	2258	*	1				5.1e-05			5.1e-05	IADYTFIPAEHGEGLQVLHYEVGQK
mgv1a011076m	98	*	1				5.1e-05			5.1e-05	SEESISEFISQVSSLVK
mgv1a011095m	1139	*	1						5.1e-05	5.1e-05	SDVAQAVLEELEK
mgv1a011096m	1685	*	1						5.1e-05	5.1e-05	HLGYLQGAVLHEAAK
mgv1a011214m	909	*	1						5.1e-05	5.1e-05	VYQGHVGPITFQTK
mgv1a011283m	293	*	1						5.1e-05	5.1e-05	WGELEDDGGEDLDFLLPPK
mgv1a006486m	394	*	3				6.8e-05		3.3e-05	5.05e-05	SEGTNVNSDITTPLLSNKEDNVVIDVDR,TAEEAMTPIESTFSLDVNSK,VPADMPLYDILNEFQK
[truncated: 555 more rows]

## Sheet: Style Proteins
Gene Model	Protein Group Member	Single/Unique Protein IDs (*)	Number of Peptides Identified	MuDPIT NSAF	Peptides Identified
mgv1a008737m	2064	*	39	0.020304	GDYGDPLVDR,ANIAYHVALR,DHEFCNPISGGTYLGR,YGDPLVDR,SSAGANIAYHVALR,GSSAGANIAYHVALR,LGSSAGANIAYHVALR,SAGANIAYHVALR,DDPYVALYVNDVLWSLALPLNFNR,HTWQEAFK,FLQSCKVPVYYR,VNDVLWSLALPLNFNR,VDPTPYEDSATPSPTVLSQDIQLSSK,WFIDDVYTNLNSEDLSNLHASY,SAAQQLYNDMR,SILLGKFLQSCK,THTWQEAFK,FILGSSAGANIAYHVALR,ILGSSAGANIAYHVALR,DPWMEFADFSR,TQSEINLKDDPYVALYVNDVLWSLALPLNFNR,TIQIPMVDPTPYEDSATPSPTVLSQDIQLSSK,LYVPANPPK,PTPYEDSATPSPTVL…
mgv1a008690m	68	*	32	0.019337	ANIAYHVALR,SSAGANIAYHVALR,GSSAGANIAYHVALR,LGSSAGANIAYHVALR,SAGANIAYHVALR,HTWQEAFK,VDPTPYEDSATPSPTVLSQDIQLSSK,FILGSSAGANIAYHVALR,ILGSSAGANIAYHVALR,DPWMEFADFSR,TIQIPMVDPTPYEDSATPSPTVLSQDIQLSSK,LYVPANPPK,PTPYEDSATPSPTVLSQDIQLSSK,GLLMNQAYFGGVQR,FNTGGFHGIELQNK,VFILGSSAGANIAYHVALR,TGGFHGIELQNK,PSPTVLSQDIQLSSK,SATPSPTVLSQDIQLSSK,NQAYFGGVQR,PYEDSATPSPTVLSQDIQLSSK,NTGGFHGIELQNK,VLGIAWNR,TAAQQLYHDMR,FCNPIS…
mgv1a003849m	2258	*	126	0.019309	DDAIADGVHVLSLSLGGSPGR,VHVLSLSLGGSPGRPNFQTDPVAIGAFHAVER,AIADGVHVLSLSLGGSPGR,SQHPKWSPSAIK,SGASYYGLAK,DGSGHGTHVASTAAGAPVSGASYYGL,GFDDAIADGVHVLS,HVSGLTATVK,DGSGHGTHVASTAAGAPVSGASY,TIASTVLEGFSCK,SGPSPASAVNVAPWIMTVAATTIDR,SPFVVSNASQNE,DAIADGVHVLSLSLGGSPGR,TNNVHTLITTETGK,GTAQGGSTASR,NVHTLITTETGKR,DFQADIILGGDK,IVVCENSDESYEPR,ITTNNVHTLITTETGK,NFQTDPVAIGAFHAVER,SLSLGGSPGRPNFQTDPVAIGAFHAVER,IGAFHAVER,GHGTHV…
mgv1a003224m	1813	*	44	0.015967	LIGDPTFALPFWNWDNPK,LIGDPTFALPFWNWDNPKG,PTFALPFWNWDNPK,WYLYFYER,GPGVTIGGIK,GSHTSIHAWVGDPEQPSGEDLGNFYSAGR,DPLFYCHHANVDR,FDVFVNDEDDNPSELDK,IDLPWMDYRPPLQAAR,PSGEDLGNFYSAGR,IIENPTKPNPTAAAATDATTTTATSSG,MWYLWQR,IIENPTKPNPTAAAATDATTTTA,LTDLYDDIDIGDDDAIVVTLVPR,GISDPLDFMGAR,VNDEDDNPSELDK,PDYLNASFLFYDENAQLVK,PEQPSGEDLGNFYSAGR,LFYCHHANVDR,ITDPDYLNASFLFYDENAQLVK,SYLGTYAQLPHKPR,YSEGSDPNPGEGSVER,FYCHHANVDR,VGDP…
mgv1a009606m	2138	*	30	0.011539	NSFPANVPLDFALFQDTAK,GPDASVANAAIYNNNLIR,AGGPDVEIVAAETGWPTAEGGPDASVANAAIYNNNLIR,KDVDAYIFALFNENLK,ASDVATAK,AIGVNYGLLGDNLPTPADGVK,PNPDGALLYTNLFDAMVDAVHAALEK,GTLNEDLQTLASDVATAK,DSGISAIVGTLNEDLQTLASDVATAK,HVSSGAGTPR,LFSPNQNILNALK,SPLLVNIYPYFPR,PLLVNIYPYFPR,DVDAYIFALFNENLK,SPNQNILNALK,LNEDLQTLASDVATAK,GLFSPESSPVLTQVAK,GVNYGLLGDNLPTPADGVK,AIGVNYGLLGDNLPTPADGVKLLTSR,PPSNGLFSPESSPVLTQVAK,YGLLGDNLPTPADGVK,R…
mgv1a003279m	1814	*	47	0.011411	LIGDPTFALPFWNWDNPK,LIGDPTFALPFWNWDNPKG,TAFLFYDENAQLVR,LFYDENAQLVR,PTFALPFWNWDNPK,WYLYFYER,GKADELLVIENIVVDTSK,PDFLNTAFLFYDENAQLVR,PWLDYRPPAQAASAK,FDVFVNDEDDNVAEIDK,EGTPVNPGPGSSER,AGTYAQIPHK,NQPAGEDMGNFYSAGR,SHTAIHAFVGDYK,VDLPWLDYRPPAQAASAK,WTLWQFFLPSNK,HEGPGVTIGGIK,YAGTYAQIPHK,WLDYRPPAQAASAK,GPGVTIGGIK,SYAGTYAQIPHK,GSHTAIHAFVGDYKN,GSHTAIHAF,MWTLWQFFLPSNK,PLFYSHHSNVDR,VEDTVFPIVLDK,ITDPDFLNTAFLFYDEN…
mgv1a007849m	1574	*	44	0.009996	IGGPHGDAGLTGR,NIGFTSDDVGLDADK,VHTVLISTQHDETVTNDEIAKD,IDTYGGWGAHGGGAFSGK,VLVNIEQQSPDIAQGVHGHLTK,GPHGDAGLTGR,DGTCPWLRPDGK,FVIGGPHGDAGLTGR,KDGTCPWLRPDGK,GGPHGDAGLTGR,GGWGAHGGGAFSGK,TAAYGHFGR,VHTVLISTQHDETVTNDEIAK,TIFHLNPSGR,LFTSESVNEGHPDK,AAYGHFGR,AQGVHGHLTK,IIIDTYGGWGAHGGGAFSGK,EHVIKPVIPEK,PLSHVLATK,DIAQGVHGHLTK,ANIDYEK,GAHGGGAFSGK,VNIEQQSPDIAQGVHGHLTK,IAQGVHGHLTK,AIGVPEPLSVFVDSYGTGK,EQQSPDIAQGVHGH…
mgv1a007936m	1709	*	45	0.0098	IGGPHGDAGLTGR,IDTYGGWGAHGGGAFSGK,VLVNIEQQSPDIAQGVHGHLTK,GPHGDAGLTGR,FVIGGPHGDAGLTGR,GGPHGDAGLTGR,GGWGAHGGGAFSGK,TAAYGHFGR,TIFHLNPSGR,LFTSESVNEGHPDK,AAYGHFGR,AQGVHGHLTK,IIIDTYGGWGAHGGGAFSGK,DIAQGVHGHLTK,GAHGGGAFSGK,VNIEQQSPDIAQGVHGHLTK,IAQGVHGHLTK,EQQSPDIAQGVHGHLTK,NIEQQSPDIAQGVHGHLTK,PDIAQGVHGHLTK,QQSPDIAQGVHGHLTK,VIGGPHGDAGLTGR,SPDIAQGVHGHLTK,VLVNIEQQSPDIAQGVH,YQKTAAYGHFGR,PAQYLDDK,TQVTVEYK,LCDQ…
mgv1a006187m	468	*	50	0.00877	IGGPHGDAGLTGR,IDTYGGWGAHGGGAFSGK,VLVNIEQQSPDIAQGVHGHLTK,GPHGDAGLTGR,FVIGGPHGDAGLTGR,GGPHGDAGLTGR,GGWGAHGGGAFSGK,TAAYGHFGR,TIFHLNPSGR,LFTSESVNEGHPDK,AAYGHFGR,AQGVHGHLTK,IIIDTYGGWGAHGGGAFSGK,DIAQGVHGHLTK,GAHGGGAFSGK,VNIEQQSPDIAQGVHGHLTK,IAQGVHGHLTK,EQQSPDIAQGVHGHLTK,NIEQQSPDIAQGVHGHLTK,PDIAQGVHGHLTK,QQSPDIAQGVHGHLTK,VIGGPHGDAGLTGR,SPDIAQGVHGHLTK,VLVNIEQQSPDIAQGVH,EHVIKPVIPAQYLDDK,VHTVLISTQHDETVTNEQ…
mgv1a003971m	1339	*	53	0.008419	GEGHYNTAR,IGLFGGAGVGK,EGQDVLLFIDNIFR,ITDEFTGAGSIGK,PPILTALEVLDNQIR,AHGGFSVFAGVGER,VLEVAQHLGENVVR,GDLHTEHFLPIHR,KGSITSVQAIYVPADDLTDPAPATTFAHLDATTVLSR,QISELGIYPAVDPLDSTSR,FTQANSEVSALLGR,DAEGQDVLLFIDNIFR,VGLTGLTVAEHFR,TGLTVAEHFR,LEVAQHLGENVVR,PAPATTFAHLDATTVLSR,VCQVIGAVVDVR,NLQDIIAILGMDELSEDDKLTVAR,TVLIMELINNVAK,HNTGSPITVPVGR,YDDLSEQAFYMVGGIDEVIAK,PATTFAHLDATTVLSR,LVLEVAQHLGENVVR,VAQHLGENVVR,SPSGVFS…
mgv1a026995m	1403	*	37	0.008171	WTLWQYFLPSNK,LIGDPTFALPFWNWDNPK,MWTLWQYFLPSNK,LIGDPTFALPFWNWDNPKG,GTYAQVPHK,PTFALPFWNWDNPK,WYLYFYER,GPGVTIGGIK,PSGEDLGNFYSAGR,HQGPGVTIGGIK,DSLFYSHHCNVDR,YAGTYAQVPHK,VDLPWLDYRPPPQAAAAR,LDLNCCPPVTDNIIDYK,AYAGTYAQVPHK,EPSGEDLGNFYSAGR,IIENPTPPPS,EGTAVNPGPGSSER,GNADVYDFMGQPYR,ITDPDFLNASFLFYDENK,PWLDYRPPPQAAAAR,GSHTAIHVFVGDPR,AAYAGTYAQVPHK,AGTYAQVPHK,LPWLDYRPPPQAAAAR,ADELLVLENITVDTTK,FDVFVNDEDDGATELDK,…
mgv1a008323m	1526	*	37	0.007241	DAYVGDEAQSK,APEEHPVLLTEAPLNPK,IWHHTFYNELR,DSGDGVSHTVPIYEGYSLPHAILR,TTGIVLDSGDGVSHTVPIYEGYSLPHAILR,PIYEGYSLPHAILR,EITALAPSSMK,GVSHTVPIYEGYSLPHAILR,LDSGDGVSHTVPIYEGYSLPHAILR,HTGVMVGMGQK,WHHTFYNELR,TTGIVLDSGDGVSHTVPIYEGYSLPH,PEEHPVLLTEAPLNPKANR,HHTFYNELR,AGFAGDDAPR,YDESGPSIVHR,TTGIVLDSGDGVSHTVPIYEGY,GIVLDSGDGVSHTVPIYEGYSLPHAILR,PEEHPVLLTEAPLNPK,VLDSGDGVSHTVPIYEGYSLPHAILR,TTGIVLDSGDGVSH,EEHPVLLTEAPLN…
mgv1a009577m	515	*	28	0.006994	SSIFDAK,IGINGFGR,YDSVHGQWK,FGIVEGLMTTVH,VLPALNGK,AGIALNGNFVK,AASFNIIPSSTGAAK,FGIVEGLMTTVHAMTATQK,DLDIVSNASCTTNCLAPLAK,GEKPVAVFGVR,GILGYTEDDVVSTDFVGDCR,KVVISAPSADAPMFVVGVNEK,VPTADVSVVDLTVR,FGEKPVAVFGVR,HNELTVK,LLFGEKPVAVFGVR,NPEEIPWGEAGAEFVVESTGVFTDK,VVSWYDNEWGYSNR,TLLFGEKPVAVFGVR,AASYDEIK,VVISAPSADAPMFVVGVNEK,LFGEKPVAVFGVR
mgv1a008332m	2179	*	33	0.006747	DAYVGDEAQSK,IWHHTFYNELR,EITALAPSSMK,AEYDESGPSIVHR,HTGVMVGMGQK,WHHTFYNELR,HHTFYNELR,AGFAGDDAPR,YDESGPSIVHR,TTGIVLDSGDGVSHTVPIYEGY,TTGIVLDSGDGVSH,NYELPDGQVITIGAER,LAYIALDYEQEVETAK,APEEHPILLTEAPLNPK,GIVLDSGDGVSHTVPIYEGYALPHAILR,VAPEEHPILLTEAPLNPK,TTGIVLDSGDGVSHTVPIYEGYALPH,VAPEEHPILLTEAPLNPKANR,PILLTEAPLNPK,DSGDGVSHTVPIYEGYALPHAILR,IALDYEQEVETAK,GYSFTTTAER,PEEHPILLTEAPLNPK,VLDSGDGVSHTVPIYEGYALPHAILR…
mgv1a004652m	2026	*	24	0.006091	RVEHVDHAR,PPVDSLESLAAEGLAFASK,FHVCVGSGGER,PDVYAVGDVATFPLK,VLEADIVVVGVGGR,LPGFHVCVGSGGER,GTSIEEYDYLPYFYSR,LFTAGIAAFYESYYTNK,GISLILSTEIVK,TSLPDVYAVGDVATFPLK,VVGVFLESGTPEENK,EIDDADKLVEVIK,VLEADIVVVGVGGRPLTTLFK,GTVAVGFGTNENGEVTNVNLK,YVIVGGGVSAGYAAR,PGFHVCVGSGGER,QGVQPGELAIISK,AFDLSWQFYGDNVGDSVLFGDSSPTSATHK,VQPPVDSLESLAAEGLAFASK,GFHVCVGSGGER,AVIVGGGYIGLELSAALR
mgv1a014983m	1307	*	16	0.006074	EEVVVLAEK,PAAEAEAEAEAEAEDEAAEEASVK,PQEVAAEETAPAEVEKEEVVVLAEK,APASDAAEVTEEAAAPAEEPAVEAEPEK,VVTEEPAAEAVPQEVAAEETAPAEVEK,KLEEEAAVEAPASDAAEVTEEAAAPAEEPAVEAEPEK,TVSTEEEVIAATPEK,LEEEAAVEAPASDAAEVTEEAAAPAEEPAVEAEPEK,TVSTEEEVIAATPEKK,VVTEEPAAEAVPQEVAAEETAPAEVEKEEVVVLAEK,PAEEPAVEAEPEK,TVEVPQTVPK,KTVSTEEEVIAATPEK
mgv1a009579m	418	*	25	0.006006	SSIFDAK,IGINGFGR,AAIKEESEGNLK,FGIVEGLMTTVHSITATQK,YDSVHGQWK,LVSWYDNEWGYSTR,EGLMTTVHSITATQK,NPEEIPWGETGAEYIVESTGVFTDK,FGIVEGLMTTVH,VPTVDVSVVDLTVR,GILGYTEDDVVSTDFVGDNR,AATYDEIK,VLPALNGK,AGIALNGNFVK,HDELTVKDEK,SYTSDLNIVSNASCTTN,HDELTVK,VIISAPSK,KPVTVFGFR,AASFNIIPSSTGAAK,KVIISAPSK
mgv1a003246m	1818	*	35	0.005844	GSHTSVHAWVGDFK,ITDTDFLNTAFLFYDENAQLVR,WTLWQYFLPSNK,EGDESSAK,LIGDPTFALPFWNWDNPK,GNSDANDFMGQAYR,FDVFVNDEDDNPGELDK,LGTYAQVPHK,LFYSHHANVDR,MWTLWQYFLPSNK,YLGTYAQVPHK,AAALFPLTLDGVVR,LIGDPTFALPFWNWDNPKG,FYSHHANVDR,TAFLFYDENAQLVR,ADESLVLEDIKVDTTK,PLFYSHHANVDR,AYLGTYAQVPHK,DQPSGEDMGNFYSAGR,ADESLVLEDIK,DPLFYSHHANVDR,AAYLGTYAQVPHK,FNTAIDR,GTYAQVPHK,LDINCCPPISDR,LFYDENAQLVR,PTFALPFWNWDNPK,WYLYFYER
mgv1a012399m	883	*	21	0.005518	LAWHSAGTFDQCSR,LSELGFAEAC,IVALSGGHTLGR,EGLLQLPSDK,YAADEDAFFADYAEAHLK,AELAHGANSGLDIALR,TGGPFGTMR,VALSGGHTLGR,DIVALSGGHTLGR,ADEDAFFADYAEAHLK,ALSGGHTLGR,SGFEGPWTENPLIFDNSYFK,ALLADPSFRPIVEK,QMGLTDQDIVALSGGHTLGR,GLTDQDIVALSGGHTLGR,DAELAHGANSGLDIALR,FDAELAHGANSGLDIALR
mgv1a003950m	591	*	39	0.005442	IGLFGGAGVGK,EGQDVLLFIDNIFR,PPILTALEVLDNQIR,AHGGFSVFAGVGER,VLEVAQHLGENVVR,KGSITSVQAIYVPADDLTDPAPATTFAHLDATTVLSR,QISELGIYPAVDPLDSTSR,FTQANSEVSALLGR,DAEGQDVLLFIDNIFR,VGLTGLTVAEHFR,TGLTVAEHFR,LEVAQHLGENVVR,PAPATTFAHLDATTVLSR,VCQVIGAVVDVR,NLQDIIAILGMDELSEDDKLTVAR,TVLIMELINNVAK,PATTFAHLDATTVLSR,LVLEVAQHLGENVVR,VAQHLGENVVR,GSITSVQAIYVPADDLTDPAPATTFAHLDATTVLSR,GLTVAEHFR,IINVIGEPIDHR,GLPPILTALEVLDNQIR,IPS…
mgv1a003495m	1809	*	31	0.004859	WYLYFYER,LFYCHHANVDR,FYCHHANVDR,YCHHANVDR,IVDFKLPPPPAK,IFDNSGSPLYDANR,YSEDMGNFYSAGR,GSHVAAHVWVGDPR,SVNSTLDFMGQPYK,FDVFVNDEDDGSVELDK,DPDYLNAAFLFYDENK,IAAGAETVEALFPLNLK,DVLFYCHHANVDR,ILGSLIDDPTFVLPFWNWDNPKG,DIKDPDYLNAAFLFYDENK,ILGSLIDDPTFVLPFWNWDNPK,SNGDDVTIGGIK,GDDVTIGGIK,VGDCLDHK,AEYAGTFAQVPHK,FDVFVNDEDDGSVELDKAEYAGTFAQVPHK,LTELYEDVDVADDDTVVVTLIPR,ADEVLVLENIETDTTK
mgv1a008668m	1699	*	16	0.004694	GDYGDPLVDR,ANIAYHVALR,SVLLAQYLQSCR,LKDDPYVALYVNDVLWTLALPK,FQGLLMNQGYFGGVK,DHEFCNPISGGTYLGR,YGDPLVDR,VYYLGSSAGANIAYHVALR,SSAGANIAYHVALR,ALDFDFRPLK,GSSAGANIAYHVALR,LGSSAGANIAYHVALR,SAGANIAYHVALR,LPAAYDDALNALFWVR
mgv1a001746m	1238	*	50	0.004665	GMLTGPVTILNWSFVR,FALESFWDGK,ALGIDTVPVLVGPVSYLLLSK,SWLAFAAQK,LTGPVTILNWSFVR,GPGVYDIHSPR,PGVYDIHSPR,YLFAGVVDGR,IPSTEEIADR,VVEVNALAK,IGPGVYDIHSPR,AGIGPGVYDIHSPR,YGAGIGPGVYDIHSPR,GIGPGVYDIHSPR,LQEELDIDVLVHGEPER,PSTEEIADR,GAGIGPGVYDIHSPR,SSAEDLEK,TANGWVQSYGSR,FETCYQIALAIKDEVEDLEK,VVSTSTSLLHTAVDLVNETK,AAAALKGSEHR,AEHAFYLDWAVHSFR,ITNVGVEDTTQIHT,STSTSLLHTAVDLVNETK,LNLPILPTTTIGSFPQTIELR,YIPSNTFAYYDQVLDTTA…
mgv1a019671m	436	*	24	0.004482	EDAANNFAR,CGINYQPPTVVPGGDLAK,TVGGGDDAFNTFFSETGAGK,AVGGGTGSGLGSLLLER,APVISAEK,DVNAAVATIK,QLFHPEQLISGK,IHFMLSSYAPVISAEK,TIQFVDWCPTGFK,FDGALNVDVNEFQTNLVPYPR,HAVGGGTGSGLGSLLLER,AVFVDLEPTVIDEVR,LADNCTGLQGFLVFHAVGGGTGSGLGSLLLER,LVFHAVGGGTGSGLGSLLLER,LADNCTGLQGFLVFH,DYEEVGAESAEGDDDENEEY
mgv1a008335m	1128	*	36	0.00438	DAYVGDEAQSK,APEEHPVLLTEAPLNPK,IWHHTFYNELR,DSGDGVSHTVPIYEGYSLPHAILR,SYELPDGQVITIGNER,TTGIVLDSGDGVSHTVPIYEGYSLPHAILR,PIYEGYSLPHAILR,EITALAPSSMK,GVSHTVPIYEGYSLPHAILR,AEYDESGPSIVHR,LDSGDGVSHTVPIYEGYSLPHAILR,HTGVMVGMGQK,WHHTFYNELR,TTGIVLDSGDGVSHTVPIYEGYSLPH,PEEHPVLLTEAPLNPKANR,HHTFYNELR,AGFAGDDAPR,YDESGPSIVHR,TTGIVLDSGDGVSHTVPIYEGY,GIVLDSGDGVSHTVPIYEGYSLPHAILR,PEEHPVLLTEAPLNPK,VLDSGDGVSHTVPIYEGYSLPHAI…
mgv1a025156m	1541	*	26	0.004333	LIGDPTFALPFWNWDNPK,LIGDPTFALPFWNWDNPKG,GTYAQVPHK,LFYDENAQLVR,PTFALPFWNWDNPK,WYLYFYER,DPLFYCHHANVDR,PSGEDLGNFYSAGR,LFYCHHANVDR,FYCHHANVDR,PLFYCHHANVDR,YCHHANVDR,YAGTYAQVPHK,AYAGTYAQVPHK,EPSGEDLGNFYSAGR,AAYAGTYAQVPHK,AGTYAQVPHK,ADELLVIEDITVDTSK,FDVFVNDEDDNVGELDKA,FDVFVNDEDDNVGELDK,ITDPDYLNASFLFYDENAQLVR
mgv1a006438m	2025	*	26	0.004079	MGVEVYHHLK,PVPAFNVINGGSHAGNK,LPVPAFNVINGGSHAGNK,SGETEDTFIADLSVGLATGQIK,TYDLNFKEDNNDGSAK,AAVPSGASTGVYEALELR,IEEELGSEAVYAGANFR,AEIGTPVQIVGDDLLVTNPK,LGANAILAVSLALCK,LVLPVPAFNVINGGSHAGNK,HIANLAGNK,DLNFKEDNNDGSAK,KYGQDATNVGDEGGFAPNIQENK,PSGASTGVYEALELR,MTAEIGTPVQIVGDDLLVTNPK,YGQDATNVGDEGGFAPN,AVGNVNSIIGPALIGK,SFVSEYPIVSIEDPFDQDDWEHYAK,YGQDATNVGDEGGFAPNIQENK,VNQIGSVTESIEAVR,AGAAVLDIPLYK,DGGSEYLGK
mgv1a012619m	1755	*	12	0.004077	KDPPLAVYQVDK,LTNQQQVQLVLYHICPK,PPLAVYQVDK,ANQYTTFIR,FYSLESLLTVSNPVR,LTNQQQVQLVLYHI,DPPLAVYQVDK
mgv1a015595m	1451	*	9	0.00403	ADEQVPDPDIIK,ASLGVNTK,YPPNAGSTEITSSK,SLSYIVIDGDVLK,ESTTVFPK,PNQYNSVELLEGDGK,SFQDLDAYLLSH,ALPNQYNSVELLEGDGK
mgv1a009608m	2155	*	15	0.003833	SSIFDAK,IGINGFGR,FGIVEGLMTTVH,VPTVDVSVVDLTVR,VLPALNGK,AASFNIIPSSTGAAK,FGIVEGLMTTVHAMTATQK,YDTVHGPWK,KVVISAPSK,NLLFGDKPVR,NPEEIPWAEAGAEFVVESTGVFTDK,LVSWYDNEWGYSSR,DLDIVSNASCTTNCLAPLAK,GILGYTEDDVVSTDFIGDSR
mgv1a006269m	1001	*	24	0.003788	EDAANNFAR,CGINYQPPTVVPGGDLAK,TVGGGDDAFNTFFSETGAGK,AVGGGTGSGLGSLLLER,APVISAEK,DVNAAVATIK,QLFHPEQLISGK,IHFMLSSYAPVISAEK,TIQFVDWCPTGFK,SLDIERPTYTNLNR,FDGALNVDVNEFQTNLVPYPR,HAVGGGTGSGLGSLLLER,AVFVDLEPTVIDEVR,LADNCTGLQGFLVLHAVGGGTGSGLGSLLLER,LISQVISSLTASLR
mgv1a015401m	1229	*	10	0.003769	DDLRLPTDDALLTQIK,CHFVAIDIFTSK,VVEVSTSK,TDYQLIDISEDGFVSLLTDNGSTK,PTDDALLTQIK,TYPQQAGTIR,KLEDIVPSSHNCDVPHVNR,LPTDDALLTQIK
mgv1a015577m	233	*	6	0.00368	AVVVHGDADDLGK,VVHGDADDLGK,STGPHFNPAGK,VACGIIGIQG,EHGAPEDEVR
mgv1a007268m	1684	*	16	0.003644	ITNTLVEETPVAIYQVNK,SLHVLLDYFDAK,NVLSLHVLLDYFDAK,SSNGLANTLATDGAR,VGFSPQDSGGGVSATFVK,HLSIGGIR,RYDFTVQNDGTEVTIVTGVATAK,QSLLEFHGMPIYQTLQGLK,NPEFSTFSHYLTVTQLAPEINR,LSLHVLLDYFDAK
mgv1a003856m	1031	*	38	0.003621	TFACSETVK,NLHGFVAPDDYETTLIEVVDV,SGTLHLIGLLSDGGVHSR,GEYLVHNGVR,ENGVDAQIASGGGR,EIPNTSDQYLPPFVIVDDSGK,RGWDAQVLGEAPYK,TLHLIGLLSDGGVHSR,IYDGEGFNYIK,YAGMLQYDGELK,LVDSALDTGK,GVDAQIASGGGR,YENDWEVVK,NGNIQILTSHTLEPVPIAIGGPGLAAGVK,GWDAQVLGEAPYK,TLEPVPIAIGGPGLAAGVK,FGHVTFFWNGNR,LNQLQLLLK,ESGTLHLIGLLSDGGVHSR,SFESGTLHLIGLLSDGGVHSR,ASFESGTLHLIGLLSDGGVHSR,FESGTLHLIGLLSDGGVHSR,LPNHYLVSPPEMER,DVLDGTSVAYVETLEEDLAK,…
mgv1a017893m	739	*	4	0.003569	TDFPPGFLFGAASSAYQFEGAAFEGGK,SNGDVANDFYHLYK,GPSIWDTFTHQFPEK
mgv1a013225m	1843	*	12	0.003461	VHELADDLGK,HAGDLGNIVANAEGVAEATVVDSQIPLSGPDSVVGR,AFVVHELADDLGK,VVHELADDLGK,PNGLTHGAPEDEIR,FVVHELADDLGK,GTSTVEGVVTLTQEDDGPTTVSVR,AFVVHELADDLGKG,LACGVVGLTPL,GGHELSLTTGNAGGR
mgv1a004900m	2089	*	30	0.003402	IELSSTSQTAINLPFITADASGAK,ELLLLDVTPLSLGIETLGGIFTR,ATNGDTFLGGEDFDNALLDFLVNEFK,GVNPDEAVAMGAAIQGGILR,PAYFNDAQR,AVVTVPAYFNDAQR,FEALVNNLIER,RTEGIDLSK,EVVSEIFGKPPSK,SQTFSTAADNQTQVGIK,VQEVVSEIFGKPPSK,IINEPTAAALSYGLNNK,ETAEAYLGK,IPSEVATEIETAVSDLR,NSADTTIYSIEK,HLEITLTR,SLGIETLGGIFTR,IAGLDVQR,SSGGLSDQEIEK,DKIPSEVATEIETAVSDLR,IGQHMTGGSSGGDGAAGGSQGGEQAAPEADYEEVKK,SKFEALVNNLIER
mgv1a007077m	1817	*	16	0.003393	FPGQLNSDLR,KLAVNLIPFPR,IFRPDNFVFGQSGAGNNWAK,NSSYFVEWIPNNVK,VNVYYNEASCGR,VSDTVVEPYNATLSVH,SGPYGQIFRPDNFVFGQSGAGNNWAKG,LAVNLIPFPR,SGPYGQIFRPDNFVFGQSGAGNNWAK,VSEQFTAMFR,SGPYGQIFRPDNFVFGQ,GHYTEGAELIDSVLDVVR,EILHIQGGQCGNQIGAK,YQGDSDLQLER,YLTASAVFR
mgv1a004824m	986	*	25	0.003382	LFYYFVESER,TAFDSHLFLLK,VSSIIYLDSPAGVGLSYSR,GENVPCTDDEVADAWLNNEAVR,TVDEWRPWTIK,HHSGYVTIDETYGK,GSGHTVPEYKPR,PTLHLNPYSWTK,GSLPTLHLNPYSWTK,PEDALVTHIPGFHGSFPSK,PGFHGSFPSK,ISFYHDAGSMIK,KAIHADSANVAGK,SGHTVPEYKPR,EALQFYTR,APEDALVTHIPGFHGSFPSK,EVDDLNIYDILEPCYHGSSS,AFDSHLFLLK,EVDDLNIYDILEPCYHGSS,DQVAGYTQGYENGLTFLTVK,AIHADSANVAGK
mgv1a006308m	459	*	18	0.003292	FPGQLNSDLR,KLAVNLIPFPR,IFRPDNFVFGQSGAGNNWAK,NSSYFVEWIPNNVK,VSDTVVEPYNATLSVH,SGPYGQIFRPDNFVFGQSGAGNNWAKG,LAVNLIPFPR,YLTASAMFR,SGPYGQIFRPDNFVFGQSGAGNNWAK,VSEQFTAMFR,SGPYGQIFRPDNFVFGQ,INVYFNEASGGR,EILHIQGGQCGNQIGSK,LSTPSFGDLNHLISATMSGVTCCLR,GHYTEGAELIDSVLDVVR,YKGDGSDATELER
mgv1a024149m	176	*	25	0.003264	DAYVGDEAQSK,APEEHPVLLTEAPLNPK,IWHHTFYNELR,DSGDGVSHTVPIYEGYSLPHAILR,PIYEGYSLPHAILR,EITALAPSSMK,GVSHTVPIYEGYSLPHAILR,HTGVMVGMGQK,WHHTFYNELR,PEEHPVLLTEAPLNPKANR,HHTFYNELR,AGFAGDDAPR,YDESGPSIVHR,PEEHPVLLTEAPLNPK,EEHPVLLTEAPLNPK,VAPEEHPVLLTEAPLNPK,LAYIALDFEQEMETAK,NFELPDGQVITIGNER
mgv1a016701m	1034	*	12	0.003239	AKEFFNPSAGAAESTGGGVGEYVTK,SKPASDQPGYIEQAK,AGAAESTGGGVGEYVTK,AGEYLNQPFGGDGAAK,DFFNKPSDAGADKG,SAQGAGAGASDCIK,EFFNPSAGAAESTGGGVGEYVTK,DFFNKPSDAGADK,KAGEYLNQPFGGDGAAK
mgv1a001749m	900	*	43	0.003238	GMLTGPVTILNWSFVR,FALESFWDGK,SWLAFAAQK,LTGPVTILNWSFVR,GPGVYDIHSPR,PGVYDIHSPR,TLTSLPGVAGYGFDLVR,WFDTNYHFIVPELGPDVK,IPSTEEIADR,TLQSLEAIVGK,VVEVNALAK,KITEEEYVK,IGPGVYDIHSPR,AGIGPGVYDIHSPR,YGAGIGPGVYDIHSPR,GIGPGVYDIHSPR,AGVTVIQIDEAALR,DAEFFSANAAAQASR,LQEELDIDVLVHGEPER,TSWSGVNVLIQTYFADVPEAAFK,LVVSTSSSLLHTAVDLVNEPK,NIWANDLEASLK,ALGIDTVPVLVGPVTYLLLSK,PSTEEIADR,SEHAFYLDWAVHSFR,GAGIGPGVYDIHSPR,LNLPILPTTTIG…
mgv1a006387m	1395	*	16	0.003172	FPGQLNSDLR,KLAVNLIPFPR,IFRPDNFVFGQSGAGNNWAK,NSSYFVEWIPNNVK,VNVYYNEASCGR,VSDTVVEPYNATLSVH,SGPYGQIFRPDNFVFGQSGAGNNWAKG,LAVNLIPFPR,YLTASAMFR,SGPYGQIFRPDNFVFGQSGAGNNWAK,VSEQFTAMFR,SGPYGQIFRPDNFVFGQ,GHYTEGAELIDSVLDVVR,EILHIQGGQCGNQIGAK,YDGDSDLQLER
mgv1a026495m	19	*	2	0.003122	VDIPSSGLIYFDVGVVSK,QYSLSSFESPR
mgv1a007039m	2038	*	16	0.003093	AAGVPDLSTLSNAEVVSILQYHAL,ITEILDGYPEYSEFNTLLSQTK,AAGVPDLSTLSNAEVVSILQYHALASYAPIGTLK,VYESALDK,LALHVLLDYFDAPK,GLTIFAPNDEAFK,TAGDSVSLDTGVDTSR,VGFGSGVAGSPLDSTYTK,ALHVLLDYFDAPK,EPVTVCVLPNGALSSFTGK,NILALHVLLDYFDAPK,HVLLDYFDAPK,TFASLIVSNGVSK
mgv1a010606m	691	*	12	0.00308	HTPGTFTNQLQTSF,HTPGTFTNQLQTSFSEPR,QYTGAHAIAGR,VIVGIENPQDIIVQSAR,LLILTDPR,FAQYTGAHAIAGR,QLQTSFSEPR,RNDGIYIINLGK,AQYTGAHAIAGR,YTGAHAIAGR
mgv1a012309m	2069	*	19	0.002988	ELGGQPDVDGFLVGGASLKPEFIDIIK,VSDWTNVVLAYEPVWAIGTGK,SPAQAQEVHLELR,PDVDGFLVGGASLKPEFIDIIK,VASPAQAQEVHLELR,AQAQEVHLELR,SSLRPDFHVAAQ,VAYALAQGLK,ALLNESNEFVGDK,PAQAQEVHLELR,IIYGGSVNGGNCK,ASPAQAQEVHLELR,WLETNVSSEVAASTR,ESGSTVAVVAAQTK,SSLRPDFHVAAQNCWVK,VIACIGETLEQR
mgv1a006278m	2036	*	17	0.00293	FPGQLNSDLR,KLAVNLIPFPR,IFRPDNFVFGQSGAGNNWAK,NSSYFVEWIPNNVK,VSDTVVEPYNATLSVH,SGPYGQIFRPDNFVFGQSGAGNNWAKG,LAVNLIPFPR,YLTASAMFR,SGPYGQIFRPDNFVFGQSGAGNNWAK,VSEQFTAMFR,SGPYGQIFRPDNFVFGQ,INVYFNEASGGR,GHYTEGAELIDAVLDVVR,YKGDGSESDTQLER,EILHIQGGQCGNQIGSK,LSTPSFGDLNHLISATMSGVTCCLR
mgv1a009768m	1975	*	17	0.002848	GTGTANQCPTLDGGSDSFAFK,FEEKDGIDYAAVTVQLPGGER,KFCLEPTSFTVK,TLDEIEGPFEVSQDGTVK,LTFDEIQSK,PESFTGEFLVPSYR,LTYTLDEIEGPFEVSQDGTVK,NVAALTGK,GGSTGYDNAVALPAGGR,QLVASGKPESFTGEFLVPSYR,DGIDYAAVTVQLPGGER,FCLEPTSFTVK,SKPETGEVIGVFESIQPSDTDLGSK,VPFLFTIK
mgv1a016370m	1247	*	11	0.002792	PEDYHIR,LTPHQVSELSK,TLTSVLGSEEAAKG,VHIVYTEKPEG,VHIVYTEKPEGQEPEDYHIR,HAASGFSAK,TLTSVLGSEEAAK,PEGQEPEDYHIR
mgv1a014436m	516	*	13	0.002748	SEPAAVEEAKEEVK,PENVEAEEAGVETLTEEVSELVVEK,EVDHSVPVPETVHNEK,VDHSVPVPETVHNEK,SFIEVDHSVPVPETVHNEK,IEVDHSVPVPETVHNEK,SEPAAVEEAK,PAAVEEAKEEVK,KSFIEVDHSVPVPETVHNEK
mgv1a015014m	1091	*	9	0.002742	NDFTPEEEEEVR,RHVDAAASATK,SSDGEVFEVEDAVAVESQTIK,HVDAAASATK,ADDKLASAAASDEDLK,VFDADFVK,LASAAASDEDLK,VDQATLFDLILAANYLNIK
mgv1a004782m	1114	*	32	0.002742	LGPGSIIPIK,LGPFGIIVLADDGLSESTPIYFYIAK,MDSADIRPFPF,DQWYDINGVWTGSATILPDGR,WTPDNPVLDVGIGLR,NDYYAIGTYDPIGNK,PDNPVLDVGIGLR,TGSNILQWPVEEVEK,DPSNPVLTPPPGIGAK,VDHSIVESFAQGGR,VYGSTVPVLHGEK,GIIVLADDGLSESTPIYFYIAK,DFRDPTTAWLSPGGDR,LVYGSTVPVLHGEK,TFYDQNTHR,AADVDKLVYGSTVPVLHGEK,GPGSIIPIK,PGSIIPIK,YGSTVPVLHGEK,SHTSVDFNDVK,SLVDHSIVESFAQGGR,GWSCVQSIPR,PSNPVLTPPPGIGAK,DPTTAWLSPGGDR,VSLDDDKNDYYAIGTYDPIGNK,ETDAEELD…
mgv1a004908m	2129	*	34	0.002716	GDFEVQGFPTIYFR,QVGPPSAEIK,YLQTNIAANQIASWVK,FIEVSTVPVLTVWNSDPANHPYVNK,SAEDAASLIDDKK,AALSSHEPAIVLAK,LSSHEPAIVLAK,DSLQDVVFNSGK,EQEAYQPTYK,SDYEFGHTLDAK,SAEDAASLIDDK,EADGIVEYLK,SSHEPAIVLAK,ALSSHEPAIVLAK,DLATQFEIQGFPTIK,QLAPILDEVAISFESDPNVVIAK,IFIVGIFPK,VDANEEVNR,SSTGSLSQYEGDR,KQVGPPSAEIK,PVLTVWNSDPANHPYVNK,AESTTESVDADSVKDEL,FDATANDVPK,SEPIPEVNDEPVK,TEQAPVIIVQTAEGK,YEFGHTLDAK,LLKPFDELVVDSEEFNVEALEK,AAA…
mgv1a005328m	179		22	0.002702	IFNGSGKPIDNGPPILPEAYLDISGSSINPSER,FVAQGAYDTR,NIFQSLDLAWTLLR,VTLFLNLANDPTIER,GQVLEVDGEK,TVSGVAGPLVILDK,TPVSLDMLGR,IPLFSAAGLPHNEIAAQICR,PIDNGPPILPEAYLDISGSSINPSER,AVVGEEALSSEDLLYLEFLDK,DHSDVSNQLYANYAIGK,KFVAQGAYDTR,RGQVLEVDGEK,AVVQVFEGTSGIDNK,TLDQFYSR,RDHSDVSNQLYANYAIGK,YTTVQFTGEVLK,AVVGEEALSSEDLLYLEFLDKFER,QIYPPINVLPSLSR
mgv1a002500m	362	*	41	0.002699	PTAAAIAYGLDK,IINEPTAAAIAYGLDK,VEIIANDQGNR,PAYFNDAQR,AVVTVPAYFNDAQR,ETAEAYLGK,EHFDGKEPNK,ALSSQHQVR,IINEPTAAAIAYGLDKKGG,DAGVIAGLNVVR,ARFEELNNDLFR,EVEAACNPIITAVYQR,IGTVIGIDLGTTYSCVGVYK,LADKLEADEKEK,EAEEFAEEDKK,VEIESLFDGVDFSEPLTR,LKEVEAACNPIITAVYQR,VFSPEEVSAMILIK,EAEEFAEEDK,RALSSQHQVR,LADKLEADEK,FEELNNDLFR,GVNPDEAVAYGAAVQGGILSGEGGDETK,QIDEIVLVGGSTR,IKDAVVTVPAYFNDAQR,TEDEEEEDHDEL,FDLTGIPPAPR,NGHVEIIAN…
mgv1a007931m	1405	*	26	0.002697	PEVIAEYTVR,VAPEVIAEYTVR,IGPNEPSQLAINENANGLAR,ALNDHHVLLEGTLLKPN,RFESINVENVESNRR,GILAADESTGTIGK,EGGVLPGIK,YADELIANAAYIGTPGKG,YAIICQENGLVPIVEPEILVDGSHDIDR,ANSEATLGTYK,ELLFTTPGALQHLSGVILFEETLYQK,GTVELAGTNGETTTQGLDGLAQR,LSGVILFEETLYQK,TTPGALQHLSGVILFEETLYQK,IGPNEPSQLAINENAN,FESINVENVESNR,GSSSLSEGASESLHVK,YADELIANAAYIGTPGK,RFESINVENVESNR,KVAPEVIAEYTVR,AQAAFLTR
mgv1a009634m	1023	*	11	0.002695	SSNGWDSYAWAFR,NGDFEEGAYILPK,TSSSVAEILIHNPGVEEDPACGPLIDAIAIR,WQISGFVEYIK,SDDYASLCGPVVDDVK,AHFSVPHGER,HFSVPHGER,QGDMLLVVPEGYAAVR,ALYPPRPTR,AIELVGGK
mgv1a002667m	244	*	30	0.00263	AVVTVPAYFNDSQR,AGDTHLGGEDFDNR,PTAAAIAYGLDK,VQQLLQDFFNGK,FEELNMDLFR,ATAGDTHLGGEDFDNR,TAGDTHLGGEDFDNR,PSYVGFTDSER,IINEPTAAAIAYGLDK,TTPSYVGFTDSER,NAVVTVPAYFNDSQR,SCVGVWQHDR,VEIIANDQGNR,GDTHLGGEDFDNR,SINPDEAVAYGAAVQAAILSGEGNEK,EQVFSTYSDNQPGVLIQVYEGER,NALENYAYNMR,NQVAMNPTNTVFDAK,FSDAPVQGDMK,STIHDVVLVGGSTR,ELESICNPIIAK,KIEDAIEASIQWLDANQLAESDEFEDK,EIAEAYLGSTVK,PGPGEKPMIVVNYK
mgv1a005403m	1038	*	24	0.002608	WCSCNIFSTQDHAAAAIAR,IFSTQDHAAAAIAR,TNQVIAQLELWNER,SFTNQVIAQLELWNER,GETLQEYWWCTER,PVEGPYKPPHYR,VAALHLGK,TEFGPSQPFK,FDNLYGCR,SKFDNLYGCR,LYQMQLNGTLLFPAINVNDSVTK,VGVVCGYGDVGK,LVGVSEETTTGVK,PAINVNDSVTK,ALDWGPGGGPDLIVDDGGDATLLIHEGVK,PSSTDNAEFQIVLTIIR,VKDMSQADFGR,VPDPSSTDNAEFQIVLTIIR,EQSDYISIPVEGPYKPPHYR,TGIIILAEGR
mgv1a007053m	1741	*	20	0.002562	LGLYMANELNK,STFYVPDPVLGYTDYPFLEEAK,KPIVDAVHEK,SFHNVPQPH,VHQGPEDEVPHK,GITPGLDGVDWAPPK,EQVEAWKPIVDAVHEK,NTFIAAGGYDR,RFEIDAPLTK,TDEYGGSLENR,SFLANPDLVR,VSTYGYQPNGQAPISSTDK,NAIEAGFDGVEIHGANGYLIEQFLK,GGLLIAEATGVSDTAQGYR,SFHNVPQPHAAVYYSQR,FAFEIVEAVTNEIGSNK
mgv1a005601m	1851	*	22	0.002513	HSALLTDFGGK,AEDVHAINSQAGVR,FGMPTQHLSIK,NTRPYLIEILYSR,EDVHAINSQAGVR,VDCAYPTDILPIDK,DVHAINSQAGVR,GDGVTSNTAAFK,ACDLLPEK,FTCISPDSAVIALGSEMSGGIQDVR,KHSALLTDFGGK,SGWDQYGIK,VEYSAINCR,KVDCAYPTDILPIDK,ALPVVNNINFK,HSALLTDFGGKG,DAVLLASQDETEYPLIDPLPSYGVGR,VASDGGAQLIVPPGK
mgv1a023450m	1920	*	18	0.002497	DAYVGDEAQSK,IWHHTFYNELR,EITALAPSSMK,HTGVMVGMGQK,WHHTFYNELR,HHTFYNELR,AGFAGDDAPR,GYMFTTSAER,VALDFDQETETAK,SYELPDGQVITIGAER,DLYGNVVLSGGSTMFPGIADR,LAYVALDFDQETETAK,GEYDESGPAIVHR,YDESGPAIVHR
mgv1a015107m	844	*	12	0.002457	VVDIVDTFR,AEGGGEDEGVDDQAVK,LVYQDLLTGDELLSDSFPYK,MLVYQDLLTGDELLSDSFPYK,PTFLYFPHGLK,EGATDPTFLYFPHGLK,EIENGGLWEVDGK,EGATDPTFLYFPH,LEGEQLEQFK
mgv1a005618m	1950	*	22	0.002457	NEFPSVDIPLDNEVFAVPK,THAFYHWNR,YYYEIGDGDSSR,ASAHIIVLSSYSPFVK,YPTPYLASESSSPLWYAVR,LASESSSPLWYAVR,FRDPQPDYSAFR,AVIITWVTADEPGSNK,GYNAPQQVHITQGDYDGK,VSYGLSEGK,PQQVHITQGDYDGK,TFWFQTPPPIDPDSPYK,YTPQWEWLQQELK,SAPVYITIGDGGNQEGLALR,EASYGHATLDIK,NAPQQVHITQGDYDGK,YEYHDVGVR,APQQVHITQGDYDGK
mgv1a006281m	930	*	16	0.002432	EDAANNFAR,CGINYQPPTVVPGGDLAK,AIFVDLEPTVIDEVR,AVGGGTGSGLGSLLLER,QLFHPEQLISGK,IHFMLSSYAPVISAAK,DVNAAVGTIK,SAVGGGTGSGLGSLLLER,LISQIISSLTTSLR,SLDIERPTYTNLNR,FDGAINVDITEFQTNLVPYPR,ISNNTAVAEVFSR
mgv1a006874m	2211	*	24	0.002427	PDATYSILIDNEEK,FYAISAEFPELSNK,AAFDEAEK,VHAILTHNEVN,EIPDVDAK,EVPCETDQLSHVYTFILRPDATYSILIDNEEK,FGGDTPYSIMFGPDICGYTTK,LLSGDVDQK,YVGIELWQVK,PAASVDEDAHDEL,DDPDIYVFPK,GIQTSEDYR,LLSGDVDQKK,LAEETWGK,ILRPDATYSILIDNEEK,TLVFQFSVK,QTGSLYSDWDILPPK,KPAGYDDIPK,KPEDWDDKEFIADPEDK,SGTLFDNVLIADDPDYAK
mgv1a003482m	412	*	38	0.002425	FFEVPTGWK,LESSLSEVNDIIK,YDYENVDAASAK,FSFCYDALHGVGGAYAK,GAFILTASHNPGGPTEDFGIK,YLFEDGSR,YLENFVQSTFNALGADK,VETTPFDGQKPGTSGLR,EDFGGGHPDPNLTYAK,TASHNPGGPTEDFGIK,FILTASHNPGGPTEDFGIK,SIFDFQAIQK,YNMENGGPAPEGITDK,FGGGHPDPNLTYAK,QHWSTYGR,ILTASHNPGGPTEDFGIK,ATGAFILTASHNPGGPTEDFGIK,AGPEGQFDVDVFDSASDYVK,LVSVEDIVR,ESQDALAPLVEVALK,LYIEQYEQDPSK,VVHADEFEYKDPVDGSISK,VTGATLVVSGDGR,VVHADEFEYK,FFVTPSDSVAIIAANAVQSIPYF…
mgv1a016432m	2229	*	2	0.002401	QLNGDLEASAGSTFDLQR,VGGGASSAPAASGGGGAAAEAPPAEEK
mgv1a004058m	2185	*	24	0.002386	WCSCNIFSTQDHAAAAIAR,DQSDYVSIPVEGPYKPPHYR,IFSTQDHAAAAIAR,TNQVIAQLELWNER,SFTNQVIAQLELWNER,GETLQEYWWCTER,LPDPSSTDNAEFQIVLTIIR,TLEDVLSEADIFVTTTGNK,PVEGPYKPPHYR,VAALHLGK,TEFGPSQPFK,FDNLYGCR,SKFDNLYGCR,LYQMQLNGTLLFPAINVNDSVTK,VKDMTQADFGR,VGVVCGYGDVGK,LVGVSEETTTGVK,PAINVNDSVTK,ALDWGPGGGPDLIVDDGGDATLLIHEGVK,PSSTDNAEFQIVLTIIR,QVLTLEDVLSEADIFVTTTGNK
mgv1a022248m	1205	*	20	0.002369	AVVTVPAYFNDSQR,AGDTHLGGEDFDNR,PTAAAIAYGLDK,VQQLLQDFFNGK,FEELNMDLFR,ATAGDTHLGGEDFDNR,TAGDTHLGGEDFDNR,PSYVGFTDSER,IINEPTAAAIAYGLDK,TTPSYVGFTDSER,NAVVTVPAYFNDSQR,SCVGVWQHDR,STVHDVVLVGGSTR,FNDASVQSDIK,VEIIANDQGNR,GDTHLGGEDFDNR,LIPGPGDKPLIVVNYK
mgv1a002628m	60	*	30	0.002349	AVVTVPAYFNDSQR,AGDTHLGGEDFDNR,PTAAAIAYGLDK,VQQLLQDFFNGK,FEELNMDLFR,ATAGDTHLGGEDFDNR,TAGDTHLGGEDFDNR,IINEPTAAAIAYGLDK,NAVVTVPAYFNDSQR,SCVGVWQHDR,VEIIANDQGNR,GDTHLGGEDFDNR,SINPDEAVAYGAAVQAAILSGEGNEK,EQVFSTYSDNQPGVLIQVYEGER,NALENYAYNMR,SSIDDVVLVGGSTR,NQVAMNPINTVFDAK,EIAEAYLGK,TTPSYVAFTDSER,PSYVAFTDSER,PGPAEKPMIEVAYK,GPPSAAGGSSGPGPK,DAGVIAGLNVLR,KVEDAIEGAIQWLDANQLGEADEFEDK
mgv1a006356m	1971	*	16	0.002324	FPGQLNSDLR,KLAVNLIPFPR,IFRPDNFVFGQSGAGNNWAK,NSSYFVEWIPNNVK,VNVYYNEASCGR,VSDTVVEPYNATLSVH,LAVNLIPFPR,YLTASAMFR,VSEQFTAMFR,EILHIQGGQCGNQIGSK,GHYTEGAELIDSVLDVVR,TGPYGQIFRPDNFVFGQSGAGNNWAK,TGPYGQIFRPDNFVFGQ,TGPYGQIFRPDNFVFGQSGAGNNWAKG,YVGTSDVQIER
mgv1a000742m	819	*	39	0.002297	AVIAKSFER,PVDLVIDHSVQVDIAR,LPDGVTATDLVLTVTQILR,INPLVPVDLVIDHSVQVDIAR,YLQESGLQK,VYSSYLHLDLGDVVPCVSGPK,LLNGEVGPK,AIAGTVNIDFDKEPIGVSK,SPNQVEIPFKPAR,VELAYFNHGGILQYVIR,RGNDEIMAR,FDTEVELAYFNHGGILQYVIR,FYSLPALNDPR,PLVPVDLVIDHSVQVDIAR,TSLAPGSGVATK,YTIDLPSSVSDIRPGQDITVK,ANNMFVDYSEPQQER,SITTDHISPAGSINK,TSPNQVEIPFKPAR,SGEDADTLGLTGHER,PNQVEIPFKPAR,DAYCLLNFGNSITTDHISPAGSINK,TVGDAITENDIVAAAVLSGNR,TEDAVQENQK,AI…
mgv1a005703m	1278	*	26	0.002276	PSIIDLDSLK,IDIHTFNQSQYPR,FFDHAIGINVPR,PANPSIELGPEFK,YLSGEAQHIEWSK,SIPSIIDLDSLK,LDALLSQGK,ANPANPSIELGPEFK,DIHTFNQSQYPR,LLEIAQVADEHVNEFK,ILSHLITNK,SDVATLDQISENEK,LEIPDGAVIADKEINGPEDI,VLQLETAAGAAIR,ASSDLLLVQSDLYTLSDGFVTR,IQTPTDEVVVPYDTLAPVPEDAAETK,LVVEDFKPLSSK,VQLLEIAQVADEHVNEFK,SGFINLVAR,IFNTNNLWVNLQAINR,IHTFNQSQYPR
mgv1a006353m	747	*	13	0.002264	FPGQLNSDLR,KLAVNLIPFPR,IFRPDNFVFGQSGAGNNWAK,NSSYFVEWIPNNVK,VNVYYNEASCGR,VSDTVVEPYNATLSVH,SGPYGQIFRPDNFVFGQSGAGNNWAKG,LAVNLIPFPR,YLTASAMFR,SGPYGQIFRPDNFVFGQSGAGNNWAK,VSEQFTAMFR,SGPYGQIFRPDNFVFGQ,YSGDTDLQLER
mgv1a007367m	762	*	15	0.002241	TLVDVNPLAIYQLDK,VGFSPEENGGVISAYFVK,SNNGLTNTLATDGDK,LLEYHATPIYQTLAGLR,QSLLEYHATPIYQTLAGLR,YPELSTFNHYLTVTQLAPEINR,NVLELHVLLDYFDAK,LELHVLLDYFDAK,YDFTVQNDGTGVTIK,SNNGLTNTLATDGDKK,KYDFTVQNDGTGVTIK
mgv1a014752m	1546	*	7	0.002157	DDPDCVYTVFVR,INNLVTWGGLMGTGYNYFER,GPCLTGPVCK,QFTVEQWLATDTSPYELTAIR,GNLDIFSGR,PDCVYTVFVR
mgv1a005215m	1806	*	17	0.002134	FPGQLNSDLR,KLAVNLIPFPR,IFRPDNFVFGQSGAGNNWAK,NSSYFVEWIPNNVK,VNVYYNEASCGR,VSDTVVEPYNATLSVH,LAVNLIPFPR,YLTASAMFR,VSEQFTAMFR,EILHIQGGQCGNQIGSK,YVGTSDLQLER,GHYTEGAELIDSVLDVVR,TGPYGQIFRPDNFVFGQSGAGNNWAK,FWEVVCDEHGIDQTGR,TGPYGQIFRPDNFVFGQ,TGPYGQIFRPDNFVFGQSGAGNNWAKG
mgv1a004180m	961	*	19	0.002121	EDAANNFAR,LVFNAVGGGTGSGLGSLLLER,AVGGGTGSGLGSLLLER,NAVGGGTGSGLGSLLLER,DVNAAVATIK,LADNCTGLQGFLVFNAVGGGTGSGLGSLLLER,QLFHPEQLISGK,TIQFVDWCPTGFK,IHFMLSSYAPVISAAK,LISQIISSLTTSLR,SLDIERPTYTNLNR,FDGAINVDITEFQTNLVPYPR,AIFLDLEPTVVDEVR,AFHEQLSVPEITNAVFEPS
mgv1a002825m	179		22	0.002079	IFNGSGKPIDNGPPILPEAYLDISGSSINPSER,FVAQGAYDTR,NIFQSLDLAWTLLR,VTLFLNLANDPTIER,GQVLEVDGEK,TVSGVAGPLVILDK,TPVSLDMLGR,IPLFSAAGLPHNEIAAQICR,PIDNGPPILPEAYLDISGSSINPSER,AVVGEEALSSEDLLYLEFLDK,DHSDVSNQLYANYAIGK,KFVAQGAYDTR,RGQVLEVDGEK,AVVQVFEGTSGIDNK,TLDQFYSR,RDHSDVSNQLYANYAIGK,YTTVQFTGEVLK,AVVGEEALSSEDLLYLEFLDKFER,QIYPPINVLPSLSR
mgv1a002616m	1218	*	21	0.00206	AVVTVPAYFNDSQR,AGDTHLGGEDFDNR,PTAAAIAYGLDK,VQQLLQDFFNGK,ATAGDTHLGGEDFDNR,TAGDTHLGGEDFDNR,IINEPTAAAIAYGLDK,NAVVTVPAYFNDSQR,SCVGVWQHDR,VEIIANDQGNR,GDTHLGGEDFDNR,SINPDEAVAYGAAVQAAILSGEGNEK,EQVFSTYSDNQPGVLIQVYEGER,NALENYAYNMR,FSDPSVQSDMK,NQVAMNPTNTVFDAK
mgv1a006450m	695	*	15	0.00204	FPGQLNSDLR,KLAVNLIPFPR,IFRPDNFVFGQSGAGNNWAK,NSSYFVEWIPNNVK,VSDTVVEPYNATLSVH,LAVNLIPFPR,YLTASAMFR,VSEQFTAMFR,GHYTEGAELIDSVLDVVR,SGPFGQIFRPDNFVFGQ,SGPFGQIFRPDNFVFGQSGAGNNWAK,YNGDSELQLER,INVYYNEASGGR,EILHIQGGQCGNQIGAK
mgv1a006417m	503	*	10	0.00201	FPGQLNSDLR,KLAVNLIPFPR,NSSYFVEWIPNNVK,VSDTVVEPYNATLSVH,LAVNLIPFPR,YLTASAMFR,GHYTEGAELIDSVLDVVR,IFRPDNFVFGQNGAGNNWAK,VNVYYNEASGGR
mgv1a015378m	543	*	10	0.00201	DDLRLPTDDALLTQIK,CHFVAIDIFTSK,VVEVSTSK,PTDDALLTQIK,TYPQQAGTIR,KLEDIVPSSHNCDVPHVNR,LPTDDALLTQIK,TDYQLIDISEDGFVSLLTDNGNTK
mgv1a009775m	1774	*	13	0.002006	GNHSSSQYPDVNHATVK,TPAGEKPVR,VLVVANPANTNALILK,LSSALSAASSACDHIR,IIWGNHSSSQYPDVNHATVK,VLVTGAAGQIGYALVPMVAR,LDLTAEELSEEK,NVIIWGNHSSSQYPDVNHATVK,KLDLTAEELSEEK,ELVADDEWLNTEFISTVQQR,NGEWSIVQGLPIDEFSR
mgv1a002403m	1664	*	27	0.002	TVAQEYGGGAFTVLEDAVVFSNYK,LGGFAADSFGR,WSPEGELFFVTDR,GWAFVDVNYGGSTGYGR,PVALVEYEGEQHGFR,ICVAGGDPSIVESPSEPK,EPEILVGGNDFYAFPR,LYWLESRPNESGR,YIDNLVGDENEFFQR,AGASLYGVADLK,SGFWNIYR,FSCPIILFQGLEDK,QAEGESDEPTDITPK,ISSPELIEFPTEVPGER,SHGGPTAETR,LCITGGSAGGYTTLAALAFR,SPINFVDK,SSLNFSIQYWTSR,AYAYFYPPTNPLFR,SSPEEKPPLLLK,GLPVALVEYEGEQHGFR,PYISSPELIEFPTEVPGER,SPITADVVSGSSK
mgv1a008361m	1952	*	16	0.001983	FFYASSACIYPEFK,ESDAWPAEPQDAYGLEK,GAGGFIASHIAR,ISITGAGGFIASHIAR,SFTFIDECVEGVLR,TLGVDLSNYGSSK,ITGAGGFIASHIAR,AYTYENLETEPYWPSEK,VVGTQAPVQLGSLR,FHNIYGPFGTWK,ITYFWIK,SITGAGGFIASHIAR,SEGHYIIASDWK,PAEPQDAYGLEK,TGAGGFIASHIAR
mgv1a001876m	787	*	31	0.001966	SIITGELPSGWEK,YSVHGAALGTK,ENLGWPYEPFHVPDEVK,NGNTGYDEIR,SVHGAALGTK,VVSFVSWELFEDQSAEYK,SYSVHGAALGTK,GLALAESHLAAR,ANSYSVHGAALGTK,NSYSVHGAALGTK,HGAALGTK,LAESHLAAR,NLSQTNLNALAK,RPSVLALSR,YTPETPGDATR,VTTTIGFGSPNK,HTPEGAAYESEWNSK,LPNLAGTSIEGVEK,PLGQGIANAVGLALAESHLAAR,VLPGLIGGSADLASSNMTLLK,ESVLPSAVTAR,NPYWFNR,FEALGWHVIWVK,ALLHLAGYDAVK,AVGLALAESHLAAR,FLAIDAVEK,SVTDKPTLIK
mgv1a006902m	1882	*	22	0.001965	FYNDVIDYALSKG,GIQPYVTIFHWDTPTFLQEEYGGFASPR,ISDGSNGCLAIDHYNK,TFSIWDTYSITKPAK,AVDFMWGWFLAPIVR,ISRHDFEPDFVFGAATSAYQIEGAYK,LPVFTPEQK,IVQDFAEYAEVCFFEFGDR,NGVPIGDK,PYLVAHHLILAHAAAVEIYR,GTPPTYYTDQEADFLTER,GVDPHVLSGSNPGTEPYLVAHHLILAHAAAVEIYR,TFSIWDTYSITK,VTIFHWDTPTFLQEEYGGFASPR,HDFEPDFVFGAATSAYQIEGAYK,PPTYYTDQEADFLTER,PGTEPYLVAHHLILAHAAAVEIYR,HLILAHAAAVEIYR,FYNDVIDYALSK,HDFEPDFVFGAATSAYQIEGAYKEDGK
mgv1a010204m	927		11	0.001962	NPTPAPTEALTLLNGK,IEEGIIGTPQLIYSVVLPENVELFGQNIDLTPFK,GLFASSETR,LTEIDVLK,VEEISQTIDSESFTVQSSVLFSGPLSTTAISTNSK,EDGGGIFVLIK,DAESWLLTTYLDEELR,ELFTSVQETASSVATTISSQPPLK,SVVLPENVELFGQNIDLTPFK,QLLDSLYGTTR
mgv1a008367m	149	*	15	0.001948	FFYASSACIYPEFK,ESDAWPAEPQDAYGLEK,GAGGFIASHIAR,ISITGAGGFIASHIAR,SFTFIDECVEGVLR,ITGAGGFIASHIAR,VVGTQAPVQLGSLR,FHNIYGPFGTWK,ITYFWIK,SITGAGGFIASHIAR,SEGHYIIASDWK,PAEPQDAYGLEK,TGAGGFIASHIAR,AHGTDLSAYGSSK
mgv1a010083m	927		11	0.001938	NPTPAPTEALTLLNGK,IEEGIIGTPQLIYSVVLPENVELFGQNIDLTPFK,GLFASSETR,LTEIDVLK,VEEISQTIDSESFTVQSSVLFSGPLSTTAISTNSK,EDGGGIFVLIK,DAESWLLTTYLDEELR,ELFTSVQETASSVATTISSQPPLK,SVVLPENVELFGQNIDLTPFK,QLLDSLYGTTR
mgv1a016508m	694	*	5	0.001919	SLNNAAKTTPDR,VTGNSPLGGCCGGIK,SLASSFSGVNFGK,AAGLPATCGINIPYK
mgv1a006283m	614	*	21	0.001868	EDAANNFAR,LVFNAVGGGTGSGLGSLLLER,CGINYQPPTVVPGGDLAK,AIFVDLEPTVIDEVR,AVGGGTGSGLGSLLLER,NAVGGGTGSGLGSLLLER,APVISAEK,DVNAAVATIK,LADNCTGLQGFLVFNAVGGGTGSGLGSLLLER,QLFHPEQLISGK,IHFMLSSYAPVISAEK,SLDIERPTYTNLNR,ISNNTAVAEVFSR,DYEEVGAEGVEEEDDGEDY,LISQVISSLTTSLR,FDGAINVDVTEFQTNLVPYPR
mgv1a011987m	1193	*	12	0.001866	TDSEGGFESGAVASAN,VDYLLGK,TNTDFKPYSGEGFK,VLETSTPVVGGTQYYFLSVLTR,AITDYGSPEDFLSK,YEDNFDASSNLSVTITPTDK,TADGDEGGKHQLITAAVK,TDSEGGFESGAVASANVLETSTPVVGGTQYYFLSVLTR,HQLITAAVK
mgv1a011073m	1490	*	11	0.001863	QEDLTSPLPGWIIESLK,HFNVPFGK,FSTYNFQFTAVSDR,LTFFSSFYHTR,TCAQDEVLR,VYNLSFVVGDAK,FFSSFYHTR,AVAHGVHAVR,LGNEASISQTIPVK,IDDFGSLCGPVLDEVR,SAVELVAGR
mgv1a007145m	1940	*	18	0.00182	EDAANNFAR,LVFNAVGGGTGSGLGSLLLER,CGINYQPPTVVPGGDLAK,AIFVDLEPTVIDEVR,TVGGGDDAFNTFFSETGAGK,AVGGGTGSGLGSLLLER,NAVGGGTGSGLGSLLLER,APVISAEK,DVNAAVATIK,LADNCTGLQGFLVFNAVGGGTGSGLGSLLLER,QLFHPEQLISGK,IHFMLSSYAPVISAEK,TIQFVDWCPTGFK,FDGALNVDVTEFQTNLVPYPR
mgv1a020471m	2205	*	11	0.001807	LSHNQLTGNIPAR,WNSLTGPVPSFLSK,SGTIPASLSQLPNLGGLR,YLENLAFHK,QQDFYLYLSHNQLTGNIPAR,SHNQLTGNIPAR,SLNTADFSR,LEGDISFLLGK,LTGSIPESFADFR,FDTSDANFGLPIPAAIGDLK
mgv1a014991m	2221	*	6	0.001791	VVEGYEVVK,VFFDLTIGGQPAGR,SGPGTNGSQFFICTSK,IIMELYADVVPK,HTGPGILSMANSGPGTN,HVVFGKVVEGYEVVK
mgv1a003606m	1924	*	21	0.001786	WCSCNIFSTQDHAAAAIAR,IFSTQDHAAAAIAR,TNQVIAQLELWNER,SFTNQVIAQLELWNER,GETLQEYWWCTER,TLEDVLSEADIFVTTTGNK,PVEGPYKPPHYR,VAALHLGK,TEFGPSQPFK,FDNLYGCR,SKFDNLYGCR,VGVVCGYGDVGK,LVGVSEETTTGVK,PAINVNDSVTK,ALDWGPGGGPDLIVDDGGDATLLIHEGVK,QVLTLEDVLSEADIFVTTTGNK,VKDMSQADFGR,NGTVPDPNSTDNAEFQIVLTIIR
mgv1a004959m	892	*	29	0.001751	YEFGHTLDAK,LFKPFDELVLDFQDFDVDALVK,IDATANDIPQDTFDVK,SGEDASSIIDDDK,FFNSPNAK,FVEENSIPTVTLFNK,GDSSAAGPFVR,YLKPNVDPDQISSWVK,ILVVGVFPEFSGEK,KSEPIPEANSEPVK,LAPILDEVALSFGNDADVLIAK,DEQVPLIIIQTNDGGK,YHEVAQLYK,HHPFVIK,LRADYEFGHTLDAK,SSTGNLLQYDGDR,SKYHEVAQLYK,ADYEFGHTLDAK,SEPIPEANSEPVK,AASILSTIDPSVVLAK,YGGSVVQEYK,KQSGPASNEIK,EADGIVTYLK
mgv1a006301m	1640	*	12	0.00172	EHALLAFTLGVK,QTVAVGVIK,PISGFEGDNMIER,YYCTVIDAPGHR,STTTGHLIYK,STNLDWYK,IGGIGTVPVGR,LPLQDVYK,MFPTKPMVVETFSEYPPLGR
mgv1a011413m	1786	*	15	0.0017	LATIPITGTGINPAR,MVHLATIPITGTGINPAR,INPAVTFGLFLAR,DSHVPVLAPLPIGFAVF,DSHVPVLAPLPIGF,VHLATIPITGTGINPAR,HLGGGANSVAPGYNK,SFGAAVIFNNGK,NHLGGGANSVAPGYNK,SPYNHLGGGANSVAPGYNKG,ELSEEPPVHHHK,SPYNHLGGGANSVAPGYNK,YNHLGGGANSVAPGYNK
mgv1a001903m	1415	*	62	0.001689	EYFTKPSEGASVESGGAGDYIK,AGEYLSKPSESAEGADAGADGGYVEK,ASEYLTKPSESTEGADAGTGGYIEK,KAGEYLSKPSESAEGADAGADGGYVEK,PSEGGAEGADAGASGYIEK,TTAAATTPATTATDAAPTAGDDK,AKEYFTKPSEGGAESGDAGAGGYIEK,AKEFFNKPSEGGAESGGAGDYLK,PSEGGAESGDAGAGGYIEK,AKEFFNNSSEGGAESGGAGDYIK,PSESTEGADAGSGGYIEK,KASEYLTKPSESTEGADAGTGGYIEK,PSESAEGADAGADGGYVEK,VVAEAAQSQFTNQPEK,EYFTKPSEDAAEGGGAGDYIK,PSESAEGADDASGGGYVEK,PSEDAAEGGGAGDYIK,AKEYFTKPSEDEDA…
mgv1a015769m	1705	*	8	0.001642	SWTGTIIGPHNSVHEGR,TLGSGGSSVVVPR,TGTIIGPHNSVHEGR,LFCDKDYPEKPPGVR,GTIIGPHNSVHEGR,FAILSNWQR,LVQPPEGTYF,IGPHNSVHEGR
mgv1a012306m	970	*	11	0.001625	IDSGWTSTK,DQAFSKPR,HALPHYYTLSDFK,STFLNYLQTTK,SAVHAADPVAIYEIDK,ITSAVHAADPVAIYEIDK,NLSHQNPIITFAGGPF,NLILFHALPHYYTLSDFK,TSAVHAADPVAIYEIDK
mgv1a002306m	382	*	16	0.001624	WNSADHSVR,TTHSPSFLGLSQNTGLWENSNYGKG,LWFWELGQK,TTHSPSFLGLSQNTGLWENSNYGK,SAHPDWSPAVIK,SLGGGFAPYPNDVIAIGAYR,LSYNVTFTR,APVVAPFSSR,ANASFDVEIVSPDGVIVR,ILVTASLGNGEK,NVDCSDVNSIIDSQLNYPSFSIILGSTPQSYTR,MQPAELFAIGSGHVNPTR,PAELFAIGSGHVNPTR
mgv1a017997m	687	*	3	0.001624	LVEEIEDGNTNPAK,TSAIWFMNFLSR,KTIVYDSR
mgv1a007810m	2190		10	0.001622	FFVDITYVESAVAK,GAVCLDGSAPAYHFDK,AIQTPIFVVNAAYDSWQIK,YCDGASFTGDVEAVDPATK,VFVAVIEDLLAK,DVSGAQHIEQFYNDVVTTHGSAK,AVGDWFYER,SGIFSNKPQFNPDFYNWNR,NAENAILSGCSAGGLTSILNCDR
mgv1a007782m	2190		10	0.001618	FFVDITYVESAVAK,GAVCLDGSAPAYHFDK,AIQTPIFVVNAAYDSWQIK,YCDGASFTGDVEAVDPATK,VFVAVIEDLLAK,DVSGAQHIEQFYNDVVTTHGSAK,AVGDWFYER,SGIFSNKPQFNPDFYNWNR,NAENAILSGCSAGGLTSILNCDR
mgv1a015694m	1235	*	8	0.001609	FDKDQNGFISAAELR,DKDQNGFISAAELR,DQNGFISAAELR,DTDSEEELKEAFR,VFDKDQNGFISAAELR,EAFSLFDKDGDGCITTK,EADVDGDGQINYEEFVK
mgv1a002947m	837	*	21	0.001603	EASIYTGITIAEYFR,PAEGEETLVAK,EDDLNEIVQLVGK,FEDPAEGEETLVAK,YSNSDTVVYVGCGER,YSGALESFYDKFDSDFIDIR,SGDVYIPR,LAADTPLLTGQR,DTVLELEFQGVK,VGHDNLIGEIIR,KPLSVELGPGILGNIFDGIQR,VLDALFPSVLGGTCAIPGAFGCGK,TVISQALSK,EDYLAQNAFTSYDK,NIIHFYNLANQAVER,LGDLFYR,LYDDLTAGFR,VTYIAPAGQYSLK
mgv1a006138m	1147	*	15	0.00158	LRPTLFDVFGDDSSPK,QGEEEEEAGEEGGSR,KTVGDAIESR,SLPLSTLIELLK,KEEAYAGSANR,LEENDEGYAK,QKLEENDEGYAKPALETHVEK,AALADLVNSAQPGDFLFVHYSGHGTR,PGDFLFVHYSGHGTR,PLSTLIELLK,LEENDEGYAKPALETHVEK,YGFSEDDITVLIDTDDSYTQPTGR,NSAQPGDFLFVHYSGHGTR
mgv1a011266m	1087	*	13	0.001578	PYTVQTNVYAHGK,PATFSQDFR,APFYAYYK,SRYPVTPPECTAGI,SGQPYTVQTNVYAH,FQPMGVYSTLWEADDWATR,AIQLVLDQTSGCGFASK,VNLWFDPAAAFHTY,SGQPYTVQTNVYAHGK,TVQTNVYAHGK,YQYLFGR,VAWADNHIR,SGQPYTVQTNVYAHGKG
mgv1a014959m	742	*	7	0.001548	AGPGTNGSQFFVCTAK,VFFDMTVGGQPAGR,HVVFGQVVEGYEVVK,IVMELYADVVPK,TSKPVVVADCGQLS,VVEGYEVVK,FADENFVK
mgv1a016607m	1629	*	4	0.001519	KGPIPEETHATSSGAVGDAKPSAQASSDPK,AAENIYIK,KGPIPEETHATSSGAVGDAK
mgv1a026126m	1528	*	3	0.001499	VGLTALTMAEYFR,DVNEQDVLLFIDNIFR,FVQAGSEVSALLGR
mgv1a005324m	701	*	19	0.001498	NPQHVSDGLYGR,LTGQLWVGGLIR,QTLDLGNTGLIPLEIR,WEKPGHSPTFGYDFWYQPR,QYNIEDPTNPR,LYATNSLFSAWDK,DGNAEGNGFLLLDSDFNVK,GGPVFAEAEDGTTFQVDIPEVQGHELR,FLVLPSLVSGR,GFNPQHVSDGLYGR,ETLIYVTCVYTGTGK,PQHVSDGLYGR,FLYLANWLHGDIR,HLHVYSWPDGELK,ENPDYLATVDIDPNSPTYSK,PGHSPTFGYDFWYQPR
mgv1a015545m	1810		5	0.00148	HYFQNTQGLIFVVDSNDR,LGEIVTTIPTIGFNVETVEYK,QDLPNAMNAAEITDK,NISFTVWDVGGQDK
mgv1a010774m	1436	*	16	0.001455	PDAGTIHAHGSETVK,FSFEETVATLHLK,VKDFIQDIGEK,NGFCYVDVPITFRPK,STYEDIQPGSIIPYK,IEETVGFGKPTADVTDIHIPK,VDLIVDVPVLGR,IPVCLIYDDIK,TGEIPIPFKPEIDIDK,NPNPIPIPLIDINYLIESDGR,NKEDGEEEEEDDDEE
mgv1a001662m	999	*	22	0.00144	YCYSGSLDSSK,IAPWILTVGASTLDR,SSFSDEGLSAVPSHWK,PPGVEVSVSPSK,VHGAGHVDPNR,SSFGSIEWSDGGSHLVR,TVTNVGSEVDAVYEVR,SGPDPYTAVNIAPWILTVGASTLDR,LLPLVYAADCGNR,GTVISTSPPAPR,VGAPPGVEVSVSPSK,LVFSETEDK,SDPNPTATITFK,TAVNIAPWILTVGASTLDR,VAFNIISGTSMSCPHVSGLAALLR,TPGNLNYPSFSVVFYGEESVVK,TAEILKPDVIAPGVNILAGWTGYVGPTDLESDSR
mgv1a006173m	1776	*	18	0.001437	ECQLVTFDLPYLAFYYNQK,DAGVNCVAVGSSPR,LKDGLALVLDEFYQLAGK,RNDEWESNPIIFQYK,FSESAIDR,VYEVDFGWGGPESVR,DGLALVLDEFYQLAGK,LDKDEDGVFK,AGNPPKPYSTFQSLSAHVWQAVTR,STFQSLSAHVWQAVTR,DLAPTDYTVFTVFADCR,NDEWESNPIIFQYK,LNLTQPSDAPEHANSAQTNGGAAK,GAHTVAVPPFLER,GGHENFDEVVEK
mgv1a002942m	645	*	18	0.001432	EASIYTGITIAEYFR,PAEGEETLVAK,EDDLNEIVQLVGK,FEDPAEGEETLVAK,EDYLAQNAFTAYDK,YSNSDTVVYVGCGER,NIIHFYNLANQATER,YSGALESFYDKFDSDFIDIR,SGDVYIPR,LAADTPLLTGQR,DTVLELEFQGVK,VGHDNLIGEIIR,KPLSVELGPGILGNIFDGIQR,VLDALFPSVLGGTCAIPGAFGCGK,TVISQALSK
mgv1a015693m	1236	*	8	0.00143	FDKDQNGFISAAELR,DKDQNGFISAAELR,DQNGFISAAELR,DTDSEEELKEAFR,VFDKDQNGFISAAELR,EAFSLFDKDGDGCITTK,EADVDGDGQINYDEFVK
mgv1a015105m	1146	*	8	0.001427	VVDIVDTFR,EIENGALWEVEGK,AEGGGEDEGVDDQAVK,LVYQDLLTGDELLSDSFPYK,MLVYQDLLTGDELLSDSFPYK,LEGEQQDQFK
mgv1a017601m	674		1	0.001427	VCGNPHGLIR
mgv1a010549m	1324	*	11	0.001422	VIILGDGNPK,AIEAEGIPYTYVSSNYFAGYSLPSFAQPGFATSPPR,FNHEQDIGTYTIK,FFPSEFGNDVDR,NSGVTILTGDLYDHESLVK,SLPSFAQPGFATSPPR,SGHPTFALFR,QIEESPIPVNIILAINHSIFVK,NTYSFNELVSLWEK,AVFNHEQDIGTYTIK
mgv1a016092m	960	*	9	0.001391	FLDDHPGGDEVLVTATGK,DATDDFEDVGHSTTAK,TDDFEDVGHSTTAK,VFTLAEVSQHNTNK,TLAEVSQHNTNK,FTLAEVSQHNTNK,QVQQNQDAPSGFIIK
mgv1a009825m	73	*	13	0.001372	MGHAGAIVSGGK,KGGTEHLGLPVFNSVAEAK,ESGTEKPVVAFIAGLTAPPGR,NGTFHTEQAIEYGTK,GHAGAIVSGGK,FLVDPQTEGIILIGEIGGTAEEDAAALIK,GGTEHLGLPVFNSVAEAK,IAGLTAPPGR,EAGVTVVESPAK
mgv1a012075m	650	*	10	0.001372	MGHAGAIVSGGK,KGGTEHLGLPVFNSVAEAK,GHAGAIVSGGK,GGTEHLGLPVFNSVAEAK,IAGLTAPPGR,EAGVTVVESPAK,ESGTEKPIVAFIAGLTAPPGR
mgv1a000710m	1933	*	36	0.001371	AVIAKSFER,LLNGEVGPK,FYSLPALNDPR,KHGVVGK,ESVASAIADNDLVAAAVLSGNR,DGVTATDLVLTVTQMLR,DIWPTSEEIAQVVQSSVLPEMFK,NCDNFQVTK,DAYCLLLFGDSITTDHISPAGSIQK,AGEDAETLGLTGHER,ALAGTVDIDFEKEPIGTGK,VYSSYLDLELSDVEPCISGPK,VLLQDFTGVPAVVDLASMR,SSGQDTIVLAGAEYGSGSSR,VPVDLVIDHSVQVDVAR,FSFNGQPAELK,LRDGVTATDLVLTVTQMLR,TVHIPTGEK,TSLAPGSGVVTK,GEDAETLGLTGHER,IIDWENSAPK,PVDLVIDHSVQVDVAR,AGTVDIDFEKEPIGTGK,EAITALGSDAAK,KACELGLEVKPW…
mgv1a020896m	1343	*	17	0.00137	IGQMTQIER,IGAATALEVR,HNVGLGVTR,IFPHNVGLGVTR,ATIFPHNVGLGVTR,PHNVGLGVTR,ATGIPYAFAPCIAVCR,GFVISDWQGIDR,FVMGLFENPIADLSLSDK,CYESYSEDHK,PGLQGDLPTNSR,IYGIDAVHGHNNVYK,NYFIGSVLSGGGSVPGPK,HFVGDGGTVGGVDESNTVIDYDK,GIDAVHGHNNVYK
mgv1a009811m	973	*	13	0.001368	GFADDVAVDEEGNSYITDTK,YLNHLFGLGYPK,FSGVTHR,PNGEYLHAIK,FIVSFFEGGLGLIPLNEHHSTGAVLEEIPVVGK,VYLNHLFGLGYPK,HVLVEAVFSSFK,ATHVYSYHSAGWLR,VGPNGEYLHAIK,AVAAIADVLGNK,LVESLDDWETAR
mgv1a007416m	826	*	15	0.001338	PGVELAHVSR,AGHQTSAESWGTGR,GVELAHVSR,KGPLVVYGTEGAK,KAGHQTSAESWGTGR,LDEIYGTFEK,IINSDEVQSVVR,IINSDEVQSVVRPIK,NIPGVELAHVSR,SIRPDVVTFAHGQISNNSR,IRPDVVTFAHGQISNNSR,ASIRPDVVTFAHGQISNNSR,TFAHGQISNNSR,IDEVPELPLVVSDSAESIEK
mgv1a024943m	1854	*	15	0.001325	EPGITFLASK,NQEFIEATKEPGITFLASK,DPVFSFWLNR,NQEFIEATK,KGDEEDGGELVFGGVDSSHFK,SFELTPQQYVLK,ILDYINQLCER,SVVSVYGK,SAAIHYGTGSISGFFSEDSVQLGSLLVK,IGEGEAAQCISGFTALDVAPPR,VFSFWLNR,GEHTYVPVTQK
mgv1a025385m	2023	*	4	0.001322	AMHAVIDR,DITLGFVDLLR
mgv1a012682m	1088	*	9	0.001315	FPDEKDEGDASTAGGSSK,LEDDFDNFTTTK,APAAILHQPASPR,ANDLAQPLVEASIPFK,FPSGTPTSGANR,DALGLHTVPEEEEPLFLDASDK,PAAILHQPASPR
mgv1a008030m	807	*	9	0.001308	AVAGAGVLAGYDK,PTQALNFAFK,SDGVAGLYR,TVQEEGFGSLWR,QFNGLVDVYR,YFPTQALNFAFK,GFNISCVGIIVYR,YFPTQALNFAFKD
mgv1a011608m	949	*	9	0.001303	SALIQHEWRPK,LELQYLHDYAGLSSSIGLTANPVVNFAGVLGNNK,LALGSDVSFDTK,VSALIQHEWRPK,GPGLYSDIGK,FTLTTYSPTGVTLTSSGTK,YNFGASFTNADLIAAVTLNNK,VDTSSNLFTTITVDELTPGLK,KGELFLADVNTQFK
mgv1a016071m	1053	*	5	0.001282	DATSDFEDVGHSK,VVHVHAFEDVAK,VHVHAFEDVAK,TSDFEDVGHSK
mgv1a014833m	2070	*	6	0.001279	VLDDEFGIVK,AVSLVLPQLK,KGISAEEINAAFR,AAALNIVPTSTGAAK,LLDASHR,VPTPNVSVVDLVINVEK
mgv1a002215m	1281	*	28	0.001275	SKLESQPELFIHIIPDK,VEEVDEEEEK,SLTNDWEEHLAVK,LGIHEDSQNK,APFDLFDTK,EVSHEWDLVNK,LKEDQLEYLEER,TNDWEEHLAVK,TNNTLTIIDSGIGMTK,TEEITKEEYAAFYK,ADLVNNLGTIAR,HSEFISYPISLWIEK,AVENSPFLER,KTEEITKEEYAAFYK,HFSVEGQLEFK,ELISNSSDALDK,KAVENSPFLER,VEEVDEEEEKAEK,RAPFDLFDTK,EGQNEIYYITGESK,DTSGEVLGR,KHSEFISYPISLWIEK,FYEAFSK,EDQLEYLEER,GIVDSEDLPLNISR,LESQPELFIHIIPDK
mgv1a006853m	531	*	23	0.001273	LASLADLYVNDAFGTAHR,GVTTIIGGGDSVAAVEK,SLADLYVNDAFGTAHR,ELDYLVGAVSNPK,KLASLADLYVNDAFGTAHR,KPFAAIVGGSK,FYKEEEKNEPEFAK,GVSLLLPSDVVIADK,LSELLGLEVK,SHISTGGGASLELLEGKPLPGVLALNDA,MSHISTGGGASLELLEGKPLPGVLALNDA,YSLKPLVPR,AQGLAVGSSLVEEDKLDLATSLLEK,TIIWNGPMGVFEFEK,TFSEALDTTK,LVAGLPEGGVILLENVR,FAAGTEAIAK,VDLNVPLDDNFNITDDTR,IGVIESLLEK
mgv1a013040m	301	*	8	0.001263	LTVEPINEYVQSCDIAAFNKI,APSSDYVNVSR,WYNHIEALLR,KLDDYLLSR,SYISGYLASK,LDDYLLSR,DDLTVLAALPK
mgv1a002418m	1918	*	15	0.001257	ELLLLDVTPLSLGIETLGGIFTR,GVNPDEAVAMGAAIQGGILR,PAYFNDAQR,IINEPTAAALSYGLNNK,ETAEAYLGK,SLGIETLGGIFTR,EVVAEIETAVSDLR,GELLVGTPAK,QAVTNPTNTIFGTK,SSGGLSEGDIEK,VIENSEGAR,NNADTIIYSVEK
mgv1a011610m	1022		6	0.001254	DGAQWLVDNTDVK,VLNGPALLVDVPR,LVGTDYLSVAAFDDLIPAHLVFLK,AGIYSVHCLPLR,LVGAEGSPIR
mgv1a014708m	1810		5	0.001251	HYFQNTQGLIFVVDSNDR,LGEIVTTIPTIGFNVETVEYK,QDLPNAMNAAEITDK,NISFTVWDVGGQDK
mgv1a014679m	1810		5	0.001251	HYFQNTQGLIFVVDSNDR,LGEIVTTIPTIGFNVETVEYK,QDLPNAMNAAEITDK,NISFTVWDVGGQDK
mgv1a014684m	1810		5	0.001251	HYFQNTQGLIFVVDSNDR,LGEIVTTIPTIGFNVETVEYK,QDLPNAMNAAEITDK,NISFTVWDVGGQDK
mgv1a014705m	1810		5	0.001251	HYFQNTQGLIFVVDSNDR,LGEIVTTIPTIGFNVETVEYK,QDLPNAMNAAEITDK,NISFTVWDVGGQDK
mgv1a011831m	435	*	7	0.001238	GTIINTASVSSVIGGACTHAYTSSK,VALITGGAGR,VLNVNITGTFLGTK,ILIADVQDDLGR,HAVLGLTR,LFHEHGAK
mgv1a001311m	1166	*	29	0.001234	TFTPTQVLGMVFSDLK,AVIDAATIAGLHPLR,LQEVEDWLYEDGEDETK,ATIAGLHPLR,EFQVNESFPFPIALSWK,LIHETTATALAYGIYK,ILAHSFDR,IDAATIAGLHPLR,DAATIAGLHPLR,YATPVLLSADVR,VTEGPDGYPLIHAR,ALAEAGLTVENIHSVEVVGSGSR,GIDVVLNDESK,TEGPDGYPLIHAR,FDHIDVAEK,RDEFEQISSPILER,PFLVTEGPDGYPLIHAR,QGDPIEFR,YHEFVTESDKEQLISR,NLNTAVVDCCIGIPVYFTDLQR,SLPFLVTEGPDGYPLIHAR,ISTYTVGPFQSTK,DEFEQISSPILER,GIDVVLNDESKR,GSAPDTQNGAADNQQSTVVFPK
mgv1a001738m	2079	*	22	0.001233	TPEEAAALAVNSGLDLNCGEFLTK,LNGYIVSDCDSLNEILYAQHYTK,PGQQQLLISQVASVSK,HYTAYDVDNWK,LGFFDGSPK,NGPGSLPLSPTAIK,PGSLPLSPTAIK,GQETPGEDPLLTSK,LGIPSYGWWSEALHGVSDVGGGSR,VSITLPGQQQLLISQVASVSKG,IGWLVHAAK,SEALHGVSDVGGGSR,HAQAAVDR,VSITLPGQQQLLISQVASVSK,DVCTPQNQELAR,YAAAYVR,PSYGWWSEALHGVSDVGGGSR
mgv1a011464m	1022		6	0.001232	DGAQWLVDNTDVK,VLNGPALLVDVPR,LVGTDYLSVAAFDDLIPAHLVFLK,AGIYSVHCLPLR,LVGAEGSPIR
mgv1a026490m	453	*	12	0.001229	LSHNQLTGNIPAR,WNSLTGPVPSFLSK,QQDFYLYLSHNQLTGNIPAR,SHNQLTGNIPAR,SLNTADFSR,LTGSIPESFADFR,SFSGTIPASLSQLPNLGGLGLDR,FDTSAANFGLPIPAAIGDLK,SGTIPASLSQLPNLGGLGLDR,SLDLQWNSLTGPVPSFLSK,VEFSESLR
mgv1a014564m	476	*	4	0.001224	YPNVSFSIWPPTER,LVETLSSPSILSK,AATTDEEGIEILQVYSK,VIEEEAFLEAGK
mgv1a015237m	1619	*	9	0.001218	TEESTTVVDSEEDNKAPIEEINEIK,IETAPADFR,APIEEINEIK,ESSPAEEASEESNETPEESENQEAEETPEIK,TEESTTVVDSEEDNK,ENGTFPGPL,YIEYHR,PVEEPEVEPSVDEVKPSVDAAATAATEEVVEK
mgv1a007486m	708	*	12	0.001217	VTLFHWDLPQALEDEYR,FGLVYVDYK,LSTDINGVQIGDPTGVSIFYSYPK,GSYDFIGLNYYTGNYAAHILTR,AIAEGVNVK,GSYDFIGLNYYTGNYAAH,LDVIAAQR,FTTEQSALLK,VKNWITFNEPFVFTNGGYDGGFLGTLAPGR,GLHDLLVYTK
mgv1a026567m	2059	*	14	0.001212	WNSADHSVR,TTHSPSFLGLSQNTGLWENSNYGKG,LWFWELGQK,TTHSPSFLGLSQNTGLWENSNYGK,SAHPDWSPAVIK,SLGGGFAPYPNDVIAIGAYR,LSYNVTFTR,APVVAPFSSR,IHGETAK,ANASFDVEIVSPDGVIVR,IHGETAKGFHSIK,ILVTASLGNGEK,NVDCSDVNSIIDSQLNYPSFSIILGSTPQSYTR
mgv1a014163m	1903	*	6	0.001211	NILFVISKPDVFK,IEDLSSQLQTQAAEQFK,IDHDEPLIEDEEDDDEDDEDEDDAEGQEDGSGR,AEPASLTPQEDDDADVDESGVEPK,SPNSDTYVIFGEAK
mgv11b022793m	674		1	0.001211	VCGNPHGLIR
mgv1a014135m	1638	*	6	0.001205	FSQATPSGNLSDEEIR,LFGVTTLDVVR,KLFGVTTLDVVR,NGVEEVLGLGTLSDFEQQGLEALKPELK,RTQEGGTEVVEAK,TQEGGTEVVEAK
mgv1a012269m	2100	*	4	0.001196	VYFDISIGNPVGK,IVIGLYGDDVPQTAENFR,HVVFGQVLEGLDIVR
mgv1a015099m	957	*	8	0.001189	ANDAVQFYK,AEHDLPLVLSAELK,LGSSSIVVSDLTDDSSAPVK,TAFGAEEVSR,SSPVVFAAVKPWLVVEAPK,KAEHDLPLVLSAELK
mgv1a006845m	471		15	0.00118	VLDLNVDLSAASAAEE,YGLDDNTVDFIGHALALQR,THEGMNLTTVTTR,NDYYGGESTSLNLIQLWK,VVCDPSYLSNK,FFIYVQDYNESDPK,ECILSGLLSVDGLK,VLIHTDVTK,GSDKPPPQLGSSR,FAGGSPYIYPLYGLGELPQAFAR,AVDGSFVYNK,IYPLYGLGELPQAFAR,FAGGSPYIYPLYGLGELPQAF
mgv1a016054m	1542	*	5	0.001175	LFVGGLSYGTDDHSLR,SNFGGPGGYNNGGGNDGGY,VGGLSYGTDDHSLR,GGLSYGTDDHSLR,EAFASFGDVVDAR
mgv11b011321m	1054	*	3	0.001171	TFDQILASIPTILLQFEDGIGK,YSDPPFADK
mgv1a014978m	534	*	3	0.001161	NFYFISGK,HFYNGDWLFFVYDR
mgv1a001324m	197	*	21	0.001157	TFTPTQVLGMVFSDLK,SLPFSVTEGPDGYPLIHAHYLGESR,AVIDAATIAGLHPLR,ISTYTIGPFQSAK,VSASDSQNAAADNQQSTVVFPK,REEFEEISIPILER,GIDVVLNDESNR,LQEVEDWLYEDGEDETK,ATIAGLHPLR,EFQVNESFPFPIALSWK,DFDEALFQHFAAQFK,EEFEEISIPILER,LIHETTATALAYGIYK,ILAHSFDR,TNVPVSEVIYGGLAAVDVQK,HATPVLLSADAR,IDAATIAGLHPLR,DAATIAGLHPLR
mgv1a006444m	471		15	0.00114	VLDLNVDLSAASAAEE,YGLDDNTVDFIGHALALQR,THEGMNLTTVTTR,NDYYGGESTSLNLIQLWK,VVCDPSYLSNK,FFIYVQDYNESDPK,ECILSGLLSVDGLK,VLIHTDVTK,GSDKPPPQLGSSR,FAGGSPYIYPLYGLGELPQAFAR,AVDGSFVYNK,IYPLYGLGELPQAFAR,FAGGSPYIYPLYGLGELPQAF
mgv1a002018m	753	*	26	0.001137	HTESPITGK,SEKWSGGLFAYQSHGEDTLQVWSDR,LSDPSEFHVVNPNK,PSEFHVVNPNK,VGNPVGYK,FDGSVYSVHSLVLEDPDK,SDPSEFHVVNPNK,VSAGFDLKPVNFFER,GVDLNEVACLPFSPGWFGKN,TYMDAGEYGFGLQALALDPLNDCPR,SKFDGSVYSVH,DPSEFHVVNPNK,LECFTTK,NAEYMDAVFAASDGTPYVR,LASPISMEQPNGPNFVIENDHLVK,IAPYVESDLPVCK,PYVESDLPVCK,DAGEYGFGLQALALDPLNDCPR,GVDLNEVACLPFSPGWFGK,SKFDGSVYSVHSLVLEDPDK
mgv1a008022m	1602	*	16	0.001136	LVYAEGAENGLEFTIVRPFNWIGPR,LIHFSTCEVYGK,MDFIPGIDGPSEGVPR,EFYGEGYDDSDKR,VLAVDVYNDK,PLDTIYSNFIDALPVVK,HLLEPSTAEWADR,VLACFSNNLLR,ANGHIFNVGNPDNEVTVR,TSLWDLLESTLTYQHR,VSGEPSLDSPTIDVSSK,EFYGEGYDDSDK,EDTSPCIFGPIDK
mgv1a011784m	2177	*	11	0.00113	PSYGGPPPSEPGYGYDRPK,PSYGGPPPSEPGYGYDR,KPSYER,KSEPEYGGSGYGR,SEYEEPAPEYGR,RPEAEEYGSGGYVK,RPEYGEEEGGGGGGGYGR,REGDDDEGYGR,KSEYEEPAPEYGR,GHHDGDAVDDFDEFDSTPYGGGYDIVLTYGR
mgv1a011739m	1702		7	0.001126	AHTDAGGIILLFQDDK,VSGLQLLK,GLDAVQSEIEDLDWESTFFLR,HLPISNISEVPDLEDEYR,LLDLLCENLGLEK,HLPISNISEVPDLEDEYRK
mgv1a007893m	1868	*	9	0.001121	TDDEAATDLTTLLIHVFNR,TEDGSEAWGYVEVRPK,LGGIALGDTWISPEDFVFSWGPLLK,ADLLFVDNPVGTGYSFVEDEK,NGLVQSNSLAK,YAVTLGLSALK
mgv1a012073m	1884	*	5	0.001118	PPHWQFGQTFTAK,NWGQNWQSNAVLVGQALSFR,AVLVGQALSFR,YFNLVLVTNVAGAGDIVR,TSINVAPPHWQFGQTFTAK
mgv1a005886m	1000	*	14	0.001114	AAALNIVPTSTGAAK,LLDASHR,AVALVLPQLK,VVDLADIVANNWK,VPTPNVSVVDLVVQVEK,KVLITAPGK,IIQVVSDR,VIAWYDNEWGYSQR,KDSPLDVIAINDTGGVK,YDSTLGIFDAVVKPVGTDAISVDGK,HIQAGAK,TFAEEVNAAFR,DSPLDVIAINDTGGVK
mgv1a011597m	944	*	8	0.00111	ASALIQHEWRPK,SALIQHEWRPK,GPGLYSDIGK,FTLTTCSPTGVTLTSTGTK,VDTGSNLFTTVTIDEPAPGLK,KGDLFLADINTQLK,SLVTVSSEVDTK,SVGSDVSYDTK
mgv1a011471m	186	*	10	0.001094	DYVDPPPVPFLGIGELK,FGGGANSVAHGY,LATIPITGTGINPAR,MVHLATIPITGTGINPAR,INPAVTFGLFLAR,DSHVPVLAPLPIGFAVF,DSHVPVLAPLPIGF,SFGAAVIYNNQK,VHLATIPITGTGINPAR
mgv1a003799m	1634		21	0.001088	HASIPFK,KHASIPFK,SDPIPENNDGDVK,VEATEENDLTEK,VLGYAGNDDTK,VAHFDGEFKK,VAHFDGEFK,VLGYAGNDDTKK,YILDGEVTLEK,YEVQGFPTLFFFVDGVHR,SVIAQFVSANK,LDDDVNFYQTANPNVAK,TSTNDVKDEL,LPLVTTFTQESASLIFESPIK,ALAPEYAAAATELK,LPLVTTFTQESASLIFESPIKK,LIFVYVDIDNEEVGKPVADYFGVTGDAIK,ADGFPTILFFPAGK,LQKPGSDSQAGEEEVTK,SVDPILVDTDR
mgv1a011437m	777	*	10	0.001086	LATIPITGTGINPAR,MVHLATIPITGTGINPAR,INPAVTFGLFLAR,DSHVPVLAPLPIGFAVF,DSHVPVLAPLPIGF,VHLATIPITGTGINPAR,EVECAEPAAEFAAK,SFGAAVIFNNEK,FGGGANTLALGYNK
mgv1a015345m	743	*	6	0.001082	VVEVSTSK,TYPQQAGTIR,KLEDIVPSSHNCDVPHVNR,DDLKLPTDDSLLSQIK,TDYQLIDISEDGFVSLLTENGNTK
mgv1a014214m	2219	*	4	0.001082	LDYVLALTVENFLER,YGLLDESQSK,HIDFSLTSPFGGGR,IFEGEALLR
mgv1a002880m	1744	*	18	0.001081	WHMYDTVK,HTLGYWENEK,AFGGQSLNFGK,TQETLEEGCK,STQSNDAAPSYTVVDHTYDAVVVGAGGAGLR,TGHALLHTLYGQAMK,AVIELENYGLPFSR,AWESFNDVK,SASTILATGGYGR,AGLPLEDLEFVQFHPTGIYGAGCLITEGSR,AAIGLSEHGFNTACITK,LGANSLLDIVVFGR,VAEIHKPGEK,GSDWLGDQDAIQYMCR,NSNGSLPTSKIR,LPGISETAAIFAGVDVTK
mgv1a004126m	547	*	19	0.001079	HASIPFK,KHASIPFK,SDPIPENNDGDVK,VEATEENDLTEK,VVLGFLNSLVGPESEEFAAASK,VLGYAGNDDTK,VAHFDGEFKK,VAHFDGEFK,ALAPEYAAAATELR,VLGYAGNDDTKK,YILDGEVTLEK,LPLVTTFTQESASLIFENPIK,LPLVTTFTQESASLIFENPIKK,YEVQGFPTLFFFVDGVHR,SLVGPESEEFAAASK,SVIAQFVSANK,LDDDVNFYQTANPNVAK
mgv1a003476m	800	*	24	0.001074	IDELIEEEGIINGLDK,VESLVEEIK,EGHPVSYNAFGEFQDK,APEPPCETVVEK,ELYNNTFADAEK,VISPFLTQR,FYIQFLEK,AAAAEGEKEEASEEK,EFTAPPPPPPPAVKEEEK,LIHEALCK,VAESASFK,EFTAPPPPPPPAVK,QDAEQEFTTADPATEEIIKPACK,VVLTFDNQTSK,TEACAEVPAAEPVK,HIVELPITEAGTFVWEAR,IGPVDETVVSCSFK,QATNQALQLLQDNYPEFVAK,EVPAAVVEEK,EAPPQPEPEPEPEAEK,QVFVNVPWWYVAYNR,YIAPEQIPVQYGGLSK,KEEEETKTEEK
mgv1a022863m	1012	*	2	0.00107	LIFQYASFNNSR,ETTENESANEGYR
mgv1a005732m	371		12	0.00107	NILNGTVFR,YYDLGLPHR,LIFPFVELDIK,FKDIFQEVYEAK,DLALIIHGSR,HAFGDQYK,DATDDKVTVESAEATLK,TIEAEAAHGTVTR,GGETSTNSIASIFAWTR,EHYLNTEEFIDAVAVELK
mgv1a013716m	1093	*	10	0.001068	DSTDGSEQALIDELK,FDDKWIADSDVIVGIIEEK,ALDEHLSTK,SKDSTDGSEQALIDELK,AAAGAPDILGDCPFSQR,YPNPSLSPPTEVSSVGSK,LYHLDVALGHFK,LHLINTDDKPQWFLEVNPEGK
mgv1a021611m	1212	*	7	0.001068	LNTEVLGVSVDSVFSHLAWIQTER,VLIHDQGIALR,SGGLGDLNYPLVSDVTK,EGVIQHSTINNLGIGR,NVLIHDQGIALR,SYNVLIHDQGIALR
mgv1a008345m	1231	*	12	0.00106	SALADGADKDEEDSEGR,NTPLHYAAGYGR,ADSGASASAETPSAQR,TPLHYAAGYGR,TALHFACGYGEIK,YWNDKEVLQK,NGAAVTLQNLDGK,LNNQDEVLSLLEK,PLHYAAGYGR
mgv1a003906m	953	*	17	0.001054	ISVNDLVIK,VIDGAIGAEWLK,DYSPSTSDAAPSTEAPSAPTPPK,QFCAIINPPQSGILAVGSAER,VDTTTSSAIDYTDIPHTQIR,EVSELPASSPEPK,VSKPSQPSPAGDR,FAEDHNVSLSNIK,VGEVIAITVEEEEDAVK,KEVSELPASSPEPK,FKDYSPSTSDAAPSTEAPSAPTPPK,FKDYSPSTSDAAPSTEAPSAPTPPKK,ADIEDYLASGVK,KFAEDHNVSLSNIK,QTIPHYYLTVDTR
mgv1a011554m	1411	*	6	0.001054	SNAALSFTTADLVASLGLSDK,ASALIQHEWRPK,AIFSFVAPDQK,AFGTDVSFDTETGNFIK,VDTNSNVYTTFTVDEPAPGVK,SALIQHEWRPK
mgv1a005492m	371		12	0.00105	NILNGTVFR,YYDLGLPHR,LIFPFVELDIK,FKDIFQEVYEAK,DLALIIHGSR,HAFGDQYK,DATDDKVTVESAEATLK,TIEAEAAHGTVTR,GGETSTNSIASIFAWTR,EHYLNTEEFIDAVAVELK
mgv1a010647m	855	*	9	0.001044	AHTDAGGIILLFQDDK,VSGLQLLK,LLDLLCENLGLEK,HLPLSNISEFHDLEDEYR,DLDWETTFFLR,TGLENVESEIK,TGLENVESEIKDLDWETTFFLR,LAEELLDLLCENLGLEK
mgv1a007412m	2256	*	12	0.001044	PGVELAHVSR,AGHQTSAESWGTGR,GVELAHVSR,KGPLVVYGTEGAK,ASIRPDLVTFVQSQISNNSR,KAGHQTSAESWGTGR,IDEVPELPLVISDSAEGVEK,LDEIYGTFEK,IINSDEVQSVVR,IINSDEVQSVVRPIK,NIPGVELAHVSR
mgv1a011441m	839	*	10	0.001043	LATIPITGTGINPAR,MVHLATIPITGTGINPAR,INPAVTFGLFLAR,DSHVPVLAPLPIGFAVF,DSHVPVLAPLPIGF,VHLATIPITGTGINPAR,AFQSSLYK,DYHDPPPAPLIDAEELTK
mgv1a004264m	1219	*	15	0.001043	LPFPDGILINGR,VYTTSTSLR,ICNVGLQNSLNFR,FTTPVLSTTGFLR,PVLSTTGFLR,DQIGSFFYFPSLGFHK,YALNSVSFIPADTPLK,GSFFYFPSLGFHK,VGSISDSPTGGGIYLDTSVLGADYR,IGSFFYFPSLGFHK,QYLGQQTYLR,AAGAFGAIK,PALGPLPGGPTIEVDWSLNQAR
mgv1a006041m	631	*	12	0.001042	LGIDWGYVGSQLELEGVDSFK,VTSVASFFVSR,LADDTENTIEAAK,DIESAYWELVVK,AANAQAGLAYQLYQK,KTTLHDLYEK,IPATAPCIPSIK,SFDSLLDSLQEK,YEAVIDAYLDGLEASGLDDLSR,TIDSNVSEAEGIYSALEK,TTLHDLYEK
mgv1a015866m	1447	*	2	0.001032	GHAVGDIPGVR,KGHAVGDIPGVR
mgv1a015084m	155	*	6	0.00103	STESVGSATAIR,DILEINHPSGPFGTK,PAVVQSYYGK,GKDILEINHPSGPFGTK,EAPAVVQSYYGK,VSTESVGSATAIR
mgv1a007557m	540	*	13	0.001024	LSLHVFADYFGAK,KYDFTVQNDGNEVK,SIEELPYDIAVIQISH,NILSLHVFADYFGAK,SLHVFADYFGAK,SSNGLMNTLATEGAK,YDFTVQNDGNEVK,TSILLYHGVPIYYSLGMLR,VGFTPVDSDADQPMATFVK,GTLINEDPLAVYK,HPDFSTFNHYLTTTHLADEINR
mgv1a001503m	1725	*	22	0.001023	EIDIGVPDEVGR,ELQETVQYPVEHPEK,TVFIIGATNRPDIIDPALLR,GILLYGPPGSGK,IVSQLLTLMDGLK,VLFFDELDSIATQR,LAGESESNLR,AHVIVMGATNRPN,QSAPCVLFFDELDSIATQR,YTQGFSGADITEICQR,NAPSIIFIDEIDSIAPK,KYQAFAQTLQQSR,YQAFAQTLQQSR,ETVVEVPNVSWEDIGGLENVK,EDEDRLDEVGYDDVGGVR,LDQLIYIPLPDEDSR,LDEVGYDDVGGVR,LGDVVSVHQCPDVK,LSEDVDLER,AIANECQANFISIK,KGDHFLVR
mgv1a003837m	212	*	15	0.001021	ATGAYSHSQGIK,VLECEYAVR,ATGAYSHSQGIKG,SLGQQPITFFR,IGNPQSLGQQPITFFR,INPDSHPFDEILYCNIGNPQSLGQQPITFFR,AFQILDQIPGR,PDSHPFDEILYCNIGNPQSLGQQPITFFR,EVLALCDHPSILDK,SETQGLFSADSIER,LLNATGIVVVPGSGFR,SLEEALNGLEGVSCNR,VGDESYESYFAEK,EGLVLLADEVYQENIYVPDK
mgv1a004447m	359	*	17	0.001013	STHYTAPR,NYISTHYTAPR,TILGPAENIK,ISTHYTAPR,ALDILSDILQNSK,HMGSELAQR,GGHLNAYTSR,IDAVDTSTVK,IATESNLASPTSTVGVFIDAGSR,LSSDPTTATELVAK,IPYAELIAR,SPHPTVDSHTEILSAPLTR,YNSPHPTVDSHTEILSAPLTR,SSLLLHIDGTSPVAEDIGR,HEDIVDQATK,DVAISAVGPIQGLPDYNWFR
mgv1a011188m	466	*	11	0.00101	LATIPITGTGINPAR,INPAVTFGLFLAR,VHLATIPITGTGINPAR,ANFVNHGYTK,GGANFVNHGYTK,SLGAAIIYNK,EAPPAPLFEPGELK,QPLGTAAQTDKDYK,GGANFVNHGYTKG,PPAPLFEPGELK
mgv1a009751m	917	*	8	0.001003	VLVVANPANTNALILK,KFSSALSAASSACDHIR,LNVQVSDVK,NGEWSIVQGLPIDELSR,LDLTAQELSEEK,NVIIWGNHSSTQYPDVNHASVK,KLDLTAQELSEEK
mgv1a012302m	328	*	5	0.000996	VIEVAPIR,KNSGPQGGNTTLLGEPK,RVVEIVEAFR,VVEIVEAFR,NSGPQGGNTTLLGEPK
mgv1a015742m	1790	*	4	0.000996	GFGEEEESYGGWK,GSDPEWNETFVFTVSDDVPELLIK,LLDSDGVSADDFVGEAK
mgv1a001501m	1835	*	21	0.00099	EIDIGVPDEVGR,ELQETVQYPVEHPEK,TVFIIGATNRPDIIDPALLR,IVSQLLTLMDGLK,VLFFDELDSIATQR,LAGESESNLR,AHVIVMGATNRPN,QSAPCVLFFDELDSIATQR,YTQGFSGADITEICQR,NAPSIIFIDEIDSIAPK,KYQAFAQTLQQSR,YQAFAQTLQQSR,ETVVEVPNVSWEDIGGLENVK,LDQLIYIPLPDEDSR,LDEVGYDDVGGVR,LGDVVSVHQCPDVK,AIANECQANFISIK,KGDHFLVR,LSDDVDLER,GILLFGPPGSGK,EDEERLDEVGYDDVGGVR
mgv1a011350m	158	*	9	0.000985	LATIPITGTGINPAR,MVHLATIPITGTGINPAR,INPAVTFGLFLAR,DSHVPVLAPLPIGFAVF,DSHVPVLAPLPIGF,VHLATIPITGTGINPAR,AKDIEGGAAAHEYGAK,DIEGGAAAHEYGAK
mgv1a012225m	1691	*	8	0.000985	SAQDIALAELAPTHPIR,ICDGILSLLNSHLVPSAASAESK,KEAAESTLLAYK,TIHGDELTVEER,DNLTLWTSDIADDGGDEIK,GNEDHVNIIK,QAFDEAISELDTLGEESYK
mgv1a015687m	433	*	6	0.000983	FDKDQNGFISAAELR,DKDQNGFISAAELR,DQNGFISAAELR,VFDKDQNGFISAAELR,EADVDGDGQVNYEEFVR
mgv1a004675m	2234	*	12	0.000983	NTELQIIQGWLTTYYADLK,ASKPNGLDILSQR,GYFNSAQAIADYAAILSHIK,NTELQIIQGWLTTYY,DPYSSGGVLEDLSESVVAVTTR,FGSNIIFSNGLR,QTLDHFNYAPQSYATFR,VASKPNGLDILSQR
mgv1a006675m	1020	*	12	0.00098	IENINNYAVVFDAGSTGTR,YNLYSHSYSNYGQK,ENINNYAVVFDAGSTGTR,AQDVVPQQFLANTPVILGATAGLR,QLPASATEAILDAVR,LANTPVILGATAGLR,KACSATVDNIK,NLYVASYFYDTAAETGLVEADAPSGK,VHVYSFDR
mgv1a010275m	1702		7	0.000966	AHTDAGGIILLFQDDK,VSGLQLLK,GLDAVQSEIEDLDWESTFFLR,HLPISNISEVPDLEDEYR,LLDLLCENLGLEK,HLPISNISEVPDLEDEYRK
mgv1a012870m	1964	*	8	0.000955	VPALEHNGK,FHILFQEFFK,LYTNYQCPYAQR,PPSLDSTSEPPPLFDGTTR,FEDGPFFTGQFSQGDVVYAPFIER,FIEELVTYSDTFLK,QAGSEFDYVETALQK
mgv1a004637m	1258	*	12	0.000953	PLCETAIK,GVSDDLYDFLQAFFK,AKEGIHVNLK,LLIYAGEYDLICNWLGNSR,EFVASSEVAFEVDGAEAGLLTSHGPLSFLK,EHPELADNDFYITGESYAGHYIPAFAAR,NLEVGIPALLEDGVK,TGESYAGHYIPAFAAR,MFYFFFESR,FYFFFESR,AGDINYYDIR,CEGSLCYDFSNLEK
mgv1a015488m	27	*	4	0.000939	KSTGFSYCNK,VSGLEINPYPISR,SQVLPGITPPGSYSLK,ETSCPVSVGDFVVSHSQVLPGITPPGSYSLK
mgv1a002128m	127	*	18	0.000938	ELQETVQYPVEHPEK,TVFIIGATNRPDIIDPALLR,GILLYGPPGSGK,IVSQLLTLMDGLK,VLFFDELDSIATQR,LAGESESNLR,AHVIVMGATNRPN,QSAPCVLFFDELDSIATQR,NAPSIIFIDEIDSIAPK,EDEDRLDEVGYDDVGGVR,LDQLIYIPLPDEDSR,LDEVGYDDVGGVR,AIANECQANFISIK,EIDIGVPDEIGR,KGDLFLVR,LAEDVDLER,ETVVEVPNVSWEDIGGLEGVK
mgv1a016269m	1487	*	4	0.000936	TPGTATFYTSYVPSACYGNK,EAFAAIANPVAGIIK,IVDHCPGCGGTLDLSR
mgv1a011290m	1089	*	6	0.000931	YQGYELIHAR,LHPGGPFDPLGLANDPDQAAILK,SEIPEYLTGEVPGDYGYDPFGLGK,SKPSPVSSANEELAK,VTGQGPVENLAAHLSDPFGNNLLTVISGSAER,TGALLLDGNTLNYFGK
mgv1a007617m	446	*	11	0.00093	YIEHHLK,ANFLAEDDFEPSLIPSK,LTHVYTAILTPDNELR,KPAAVVAETK,EGSSEEKEEQSEDAAAAAAPR,VADLPFLGEHK,KKPAAVVAETK,KANFLAEDDFEPSLIPSK
mgv1a012208m	1536		9	0.000929	LATIPITGTGINPAR,INPAVTFGLFLAR,VHLATIPITGTGINPAR,SLGAAIIYNK,GGGANTVAHGYTK,DYKEPPPAPLFEPGELTSWSFYR,EPPPAPLFEPGELTSWSFYR
mgv1a016590m	2078	*	4	0.000926	NILASVGADADQDKIELLLSQIK,GKDITELIASGR,LASVPAGGGAVAVSAPVGGGGGGAAPAAAAETK
mgv1a012187m	678	*	4	0.000925	LGLDPSPVAACYNSER,ELILGYAADTQALEPPHK,YVPWVVVDGEPLYDDYR,LFDSDLLSITDFK
mgv1a008848m	1977	*	9	0.000925	LGADEFLVSR,TIAGSGIGGLK,DTSGVLSPFNFSR,RATGEYDVQFK,FGWAARDTSGVLSPFNFSR,NEWGVTLYPVVPGHEIVGVVTEVGSK,NHETEHPVGAFGWAAR,EAIELLGADEFLVSR
mgv1a016221m	1449	*	3	0.000922	TTADLQAACR,ITSCIGYVQR,AAITCSAVVTR
mgv1a006711m	1173	*	8	0.000921	IGSEHDIDGYPTLK,VPALAAIHPAYNEQSIFYGPFEEK,PILAGLNPPVVVAK,AAPILAGLNPPVVVAK,QSLIPLVLPISLDSLK,QWEEFVESFEVYR,KADLLIQFLTK,QISGPTLVGFINSQFGVR
mgv1a003097m	1072	*	16	0.00092	SIGLIGHTFDQK,VTDGIYEGIAIGGDVFPGSTLSDHVLR,APTHIISTISDDR,SEVQFGHAGAK,DLVSSLVSGLLTIGPR,IGDTAGTIDNIIQCK,FGGAIDDAAR,ETPSVAGIINPGSEGFQK,LYRPGSVGFVSK,VVAIIAEGVPELDTK,RVELLQEFSR,VELLQEFSR,VVIGPATVGGIQAGAFK,EAGAIVPTSYEAFEGAIK
mgv1a005509m	1858	*	11	0.000914	TNVPPAFPFFGGVNPNVVALLDVK,FGPPIPSQFGR,GSTGSYLLPIQQSIFSFLSR,WIAFQYLPTISINR,LQYFWFQGPSSFFEK,VFENPNEFVYDR,IEENNGDLNFDAVR,DVHAALR,DVVPLSGALLLAQLFQR,SAIPGSYGWPVLGPLSDR
mgv1a006885m	62	*	16	0.000904	SPLIIGCDVR,HEYVSENK,PGSLFHESDDAK,IGIYSDAGAFTCQVR,LAVVLWNR,LGYTYVNIDDCWSEVSR,KVDSYGPDGCYQVWAGPLSGQR,DSEGQLVPDAETFPSGIK,LWASWGIDYLK,ETADALVSTGLSK,YDNCFNLGIDAK,SLADYVHSK,AILSNEEVIAVNQDSLGIQGR
mgv1a012897m	878	*	5	0.000903	WGLTYVAVR,IAFFQLFDYIQGK,IECPTYDVIHAGTDFEIR,IAFFQLFDYIQGKN,DSAEYIVAQYNSPFEFK
mgv1a016509m	1380	*	3	0.000903	TLVGSNIGINLGK,AAGLPALCGVSIPYK
mgv1a009017m	261	*	9	0.0009	WNYDGSSTGQAPGEDSEVILYPQAIFK,EHIAAYGEGNER,VFSHPDVVTEVPWYGIEQEYTLLQK,HETADINTFK,GGYPGPQGPYYCGVGADK,PGPITDPSQLPK,HKEHIAAYGEGNER,DIVDAHYK
mgv1a013361m	1880	*	7	0.0009	LQEVAVTTGEENEDVLLDLK,DEEEDEDSKPAADDEDTGAQIAPIVK,RDEEEDEDSKPAADDEDTGAQIAPIVK,DKIEEIAESQSK,ETIEKPVKPVSDE,ESGDSEEADTAASLIEK
mgv1a007618m	487		13	0.000897	LGSVAIEGALK,ISGYADAAQAPELFTTAPALAIPK,APAAANDSIKPR,IDYYEINEAFAVVALANQK,VNVHGGAVSLGHPLGC,ETGGTVTAGNASSISDGAAALVLVSGEK,ANIDPSLVEEVFFGNVLSANLGQAPAR,GRPSTIVDKDEGLGK,EQQDDYAVQSFER,PAAANDSIKPR,TPMGAFLGSLSSVPATK
mgv1a007511m	487		13	0.000888	LGSVAIEGALK,ISGYADAAQAPELFTTAPALAIPK,APAAANDSIKPR,IDYYEINEAFAVVALANQK,VNVHGGAVSLGHPLGC,ETGGTVTAGNASSISDGAAALVLVSGEK,ANIDPSLVEEVFFGNVLSANLGQAPAR,GRPSTIVDKDEGLGK,EQQDDYAVQSFER,PAAANDSIKPR,TPMGAFLGSLSSVPATK
mgv1a014737m	1070		5	0.000888	QVQDISFIAYKPAGY,KYETLSYLPPLTR,YETLSYLPPLTR,QYNSSPGYYDGR,LIPCIEFELEHGFVFR
mgv1a007907m	1372	*	11	0.000886	DYIHVVDLADGHIAALNK,HGSNLSFHK,YFNPVGAHPSGYIGEDPR,RPALTVFGTDYGTK,LSDPSVGCEVYNLGTGK,VVPCTEESPISATNPYGR,AVIVDNLDNSSEIAVK,FEAVIHFAGLK,RPGDAEIVYAETDK,LFIEEICR
mgv1a008795m	1564	*	15	0.000883	FGVSGFPTLK,VDCDEHK,LDQHVVIANVDADKYK,LAPEYETLGASFK,AGIVEALDTLVK,LEEEADKLTGPTAR,DLNEFVTFINEK,IASAPSNVVVLTPENFEEIVLDENK,NAEALAEYVNTEAGTNVK,EFIAASSDDKK,DDVVVLTEENFDKEVGQDR,LDQHVVIANVDADK,YGVSGYPTIQWFPK
mgv1a014686m	1070		5	0.000883	QVQDISFIAYKPAGY,KYETLSYLPPLTR,YETLSYLPPLTR,QYNSSPGYYDGR,LIPCIEFELEHGFVFR
mgv1a005062m	2264	*	14	0.000882	QITEAVANIDR,IFIGHGPEFAVGR,IGHGPEFAVGR,WWLGEPLWETVANHGLK,FSDPVTGDK,LITGLEER,TIFIGHGPEFAVGR,HGPEFAVGR,FIGHGPEFAVGR,LHYSDSYR,IPPIIGLVEEGFK,HPVVLLISSDGFR
mgv1a008735m	834	*	8	0.000878	VNYPPYGIDFPDGPTGR,SFNVLLPEDAYPVDIQR,IPLNQQLINHR,NEYAFWDNFHPTELLNLVTASR,GVNYASGGAGILDESGILLGGR,PLNQQLINHR
mgv1a009483m	1921	*	10	0.000862	TGGAGFIGSHLVDK,ILVTGGAGFIGSHLVDK,VTGGAGFIGSHLVDK,IFNTYGPR,IVTVENTPDDPR,ILLTSTSEVYGDPLVHPQTEDYWGNVNPIGVR,VVSNFIAQAIR,VVSNFIAQAIRDEPLTVQLPGTQTR,IYHLACPASPIFYK,DEPLTVQLPGTQTR
mgv1a008019m	536	*	11	0.00086	AWVGEAGGAYNSGGK,DGNILSDVLLLNGTPLK,VGPDSIVFATLK,VSGPNVVDGLTHHIYNLGAGVDPTLINK,IQDPNFLDQIAEVYK,KLVQELYPNPNTQPK,IDSYELGNELCGSGVAAR,LTESFDIPAMNPQLVDSVSPIK,NVLFTSHK,LVQELYPNPNTQPK
mgv1a005080m	247	*	17	0.000857	ENIVPQFILNLK,SGFAALIDFNPIR,KADLGLYVFASK,LTGAGWGGCAVALVK,FVEIFGHSPDIYAR,ATELQLPAGGTFVIAHSLAESLK,PAGGTFVIAHSLAESLK,EEPYSAEDIEAILNEK,LETIFINSPSSLDVLK,AQSGFAALIDFNPIR,SLQPVYGSGSQLEEAELR,EFLKEEPYSAEDIEAILNEK,HDDLPVPIFK,SSSDPVLAVK
mgv1a002622m	2270		15	0.000857	VFNFYNELHAYLASCGVDGVK,SLHVFPIGVLEDVR,TVTPNISVNDGSLVVHGK,EDPNCVVQEGAQFANR,SYHQALEASISR,NTETDEEESGLK,ISVNDGSLVVHGK,NESEDASIIYTVLLPVLEGPFR,FLIIDDGWQQIGNEVK,ASDDYYPR,AQLPGRPTLDCLFVDPAR,LPNGASLPVTLK
mgv1a009315m	218	*	7	0.000847	NTPLHYAAGYGR,TPLHYAAGYGR,YWNDKEVLQK,NGAAVTLQNLDGK,PLHYAAGYGR,ALSEGADKDEEDSEGR
mgv1a001101m	2245	*	33	0.000839	FYHSLAK,TTYEWELLNDVK,ELISNASDALDK,FEFQAEVSR,APHDLYESYYNSNK,LTSLDQYISR,VFISDEFDELLPK,LGIIEDATNR,DIFYITGTSK,DEAQEYLDEYK,LHLRDEAQEYLDEYK,GALASDNVDDVK,HNDDKQYVWESK,NSLEISPDAAVEEEDDVEESVIESGATK,SSEEEEEEDTEKEDEEK,SFASQIYSSVK,VLKDPEDESIK,GAVPHGLSTDSDVVK,SFASQIYSSVKN,FLSLTDKEILGEGDDAK,KYSEFINFPINLWATK,LAEEDPDESNDKDKK,AISDDEWNEPLGR,LGAVPHGLSTDSDVVKR,LADTPCVVVTSK,ADGAFAISDDEWNEPLGR,YSEFINFPINLWATK,EVDEEVPV…
mgv1a007270m	293	*	12	0.000838	SPGEGAVGAYLGLTGNR,FLDDWETDPTVK,ISTPADALYVGLGTHYVPSGSLAALK,LPNGVALITLDRPK,PNGVALITLDRPK,ELENDQLSGDTLVAEWAK,IISTFGSNKPIK,NDFVEGVR,VLPNGVALITLDRPK,AVLVDKDQNPK,EDLVATTLSEDPDQDIK
mgv1a011292m	1536		9	0.000838	LATIPITGTGINPAR,INPAVTFGLFLAR,VHLATIPITGTGINPAR,SLGAAIIYNK,GGGANTVAHGYTK,DYKEPPPAPLFEPGELTSWSFYR,EPPPAPLFEPGELTSWSFYR
mgv1a012292m	1366	*	9	0.000836	QAFDEAIAELDTLGEESYK,SAQDIANAELAPTHPIR,VVGAVDGDELSVEER,GNEGHVAAIK,IETELSSICDGILK,DAAENTLSAYK,KDAAENTLSAYK
mgv1a012244m	1876	*	11	0.000829	YAGNDFK,SQGGEVVAVGK,KPLSVAPGNTVLYSK,TSGGILLPTTAQPK,VLVQVAEAEEK,GNDGKEYIALR,YTTLKPLGDR,DKPSIGTVIAVGPGPLDEEGKR,EDDIVGTLVTDDIK,TAGGLYLTDASK
mgv1a001913m	1350	*	19	0.000828	VHFPNPDDAIEVFVDGYPVK,ANVILPASAFSEK,LNEDINEEWISDK,FCYHDR,DALAVVAEVIHK,VNPEEIVGVAGK,VGSTFSSSLLRPEVK,NAEAAAAAAQPEVDLPK,NDKDAIFSTIDK,GSGEEIGTYVER,IGTVAPNLLQADER,NPVIILGSNIFNR,ADLFLLVGTQPR,GSTFSSSLLRPEVK,FASEIAGVQDLGVLGR,ALAEVAGVGLPYDNLSGVR
mgv1a016253m	779	*	4	0.000826	NITVNEAQSR,CFVGGLAWATTDQSLEHAFSQFGEVIESK,GFGFVTFK,GSGGGGGGGFGGPR
mgv1a002522m	320	*	11	0.000824	QALLSFLSQVPHEK,LPGVGLVGQIPPDTLSR,APEVLETR,APNQASLGEEGIDLPR,GLAHLHTSSK,DDITGGSAEGGER,NVYLQDNQFSGEFPASLTELTR,LVFFHGGGYTFDLEDLLR
mgv1a011550m	1614	*	7	0.000814	EAFSQYGEVVEAR,IGFADLLDKETEGPIGGSLGGVAAGNDEFGQDLVDGGSK,VNYATEKPR,IGFADLLDK,DFDNDEPNDYANTR,GGSGGGFGEDSLQGDENFGEGR,GFGFVTFTSTEAASSAIQAYDGQDLHGR
mgv1a003515m	1991		12	0.000804	ASGPLPDPPQDQFDR,DQIGSFFYFPSLNFQR,GVAVLHYTNSK,TGVAVLHYTNSK,ASGGFGSIIVNNR,LDFPTRPLTGAPR,STLSGISFANPATPIR,LDENLLLHWSGIQQR,TENLDSWYLGQETYVR,VTGVAVLHYTNSK,VSNVGISTSLNFR
mgv1a004049m	664	*	13	0.000803	SAFNSIYNHSGLFGIQATTGSDFAIK,KPVEHFLK,ELIAVASPGQVDQVQLDR,SPAGFFGWLTGEK,MVLAATGVDHDK,QILTYGER,AVDEITAQDIAK,NPAFLDWEIK,EKDAVALTVLQILMGGGGSFSAGGPGK,EVEAIGGNVNASASR,VSAEVTESLK,LLEYAEPLLSDLPK
mgv1a008036m	1885	*	8	0.000793	TINSLDSWSGGVLVVVSGLVK,FVQTFFLAPQDK,TEDGTPFEESR,VDGETSHSATDIVK,SVDEPVGEPEK,TPPSISSQPALAQR,HLLQSTVTTSHEPER
mgv1a011810m	1201	*	5	0.000789	VVEPVLNEENEEK,EVVVSTDSPAVDYAPPR,HHSDVGDVSSPGSQEIEK,EAGEGIIVIQR,ILEASNDAVKPADTFVDTVISIPETK
mgv1a007036m	1716	*	11	0.000789	VVDGLSPK,FNFDDNAAFR,SAGPLIIACK,LHGGTPANFLDVGGNASEGQVVEAFK,ALQDQFVNQSEVVVK,ESGLTLITAEDLDDAAEK,HGINVPR,TGLQGGVHIVK,VPIDVFTGITDEDAAK,ADQVEDIAGK
mgv1a017269m	512	*	1	0.000783	VNDDGAVEIAVETVDYR
mgv1a007918m	2241	*	6	0.000783	SVYAFGDSYTDTGNTR,STIVYADYYNAYLDVIR,LVIDFVAQTLSLR,SSGVNFAVAGSTAIVHSFFSK,SSGVNFAVAGSTAIVHSFFSKN
mgv1a013409m	185		3	0.000783	HLTGEFEK,SNYNFEKPFLYLAR
mgv1a003271m	1991		12	0.000783	ASGPLPDPPQDQFDR,DQIGSFFYFPSLNFQR,GVAVLHYTNSK,TGVAVLHYTNSK,ASGGFGSIIVNNR,LDFPTRPLTGAPR,STLSGISFANPATPIR,LDENLLLHWSGIQQR,TENLDSWYLGQETYVR,VTGVAVLHYTNSK,VSNVGISTSLNFR
mgv1a000672m	568	*	27	0.000781	TQIQECNWQVVNVTTPANYFHVLR,LIWSTQFENFLAAK,HSVLHDQETGER,IHLSLVANPSHLEAVDPLVVGK,AITTLPETFKPHR,LSGFLSENRPVQTLR,DQNLHSDLEEGIR,SNLSEFDDVEGHPGFDK,LTDSFLDGTSSVYLEELQR,AWEQDPNSVDESWDNFFR,ATLLVEGNHVR,FGHNEIDEPSFTQPK,QTGLVVLLPHGYDGQGPEHSSAR,QIFSEFSGGTKPVDEVGLYTGTGDVK,RFGHNEIDEPSFTQPK,IRNTGVKPEILK,YHLGTSYDRPTR,SGFLSENRPVQTLR,IDPLGLEER,NTGVKPEILK,VLSILNEEFLASK,NHPSAAEIYQK
mgv1a002474m	1792	*	20	0.000776	NNIYGTHVLLEACK,LITGAAGFIASHVANR,GNNVYGPNQFPEK,PEWWGDVSGALLPHPR,SVKPTHVFNAAGVTGR,TLPIHGDGSNVR,SYGLPVITTR,YSNFTLEEQAK,SEFTGESKPNPEISPSPQKPALK,TNVVGTLTLADVCR,TGWIGGLLGK,SNPEWWGDVSGALLPHPR,PTHVFNAAGVTGR,NILITGAAGFIASHVANR,EYDNVCTLR,EEDTPNFHGSFYSK,MPISSDLSNPR,GEVGHVYNIGTK
mgv1a001488m	873	*	23	0.000774	LQFFDVTR,NYLTFFCLGNR,LEGQIAWDVLFNFEQR,SIDGGAAFGFPESPEEATK,DTAHHDDFHQANYAGAAITK,AYVPVEELLEGEEVDK,YPVALSSEGVITELPGMEFFPDTK,VNGIADK,YDSPFHSLFR,TLDTAHHDDFHQANYAGAAITK,CWEDIFDAITNAK,YWDLYASDELER,YPGVPYTFFSQR,DIIEALNAK,IVVVDSDLPVEGGPEK,SIQDAYIHAIR,VSLYQDAHVPDNFIPK,PPSPVTYPDDQETWNVQLFR,DDNPIGATLIGR,IYASIDLEK,VEDIGALHLIPK
mgv1a011025m	2032	*	7	0.00077	TVLVDNADFLK,ITSFLDPDGWK,DPDGYLFELIQR,YDIGTGFGHFAISTQDVYK,YANAFLGFGPEESHFVVELTYNYGVEK,FLHAVYR
mgv1a007682m	219	*	9	0.000768	QAEEIVVEEK,LTICEAGDDVK,IAGNWYGYVTPGDVHELLDK,GLTESDVDSFVEDVLVNGK,VEEVEKVEEPK,LANGTTVISEEK,VEDSDADPLPK
mgv1a005845m	700	*	10	0.000768	STEDNYVFLR,YKNNQAYITFATVK,GAGHTAPEYKPK,SLSYEYDVESVLEDHR,LVNNPHILEPK,AISEGNEAGLQPR,LFYYFVESER,SQSTVNTLPGYPGPLPFK,NNQAYITFATVK
mgv1a002844m	349	*	11	0.00076	VFVDSSPENPIESIQVQISNVGSK,LVQHENVTVTPHLGASTK,LAVQLVAGGSGIQSVK,STKPTILVSEK,YGVPHLTR,NSHSSPTCLSFSNSSISLQK,HVIAHDPYAPADR,LGEAGLDLLR,EAQEGVAVEIAEAVVGALR,LVQHENVTVTPH
mgv1a003554m	2127	*	10	0.00076	TIEVNNTDAEGR,LDLQLGGLLSEASSEEDFTGK,EVIGASEISGEK,IASEHSDVLSAK,NATGFGISTLVEWVLK,VGLIGLGSTSSPTLTYR,QLVNAPANVLTPGVLAAEASR,ASEHSDVLSAK,ATLGLTQANK,SVDIIGLGSGPQIEK
mgv1a001307m	184	*	13	0.000758	IRPVLTVNK,SVIAHVDHGK,STLTDSLVAAAGIIAQEVAGDVR,SDPVVSFR,EVDAHPIR,LWGENFFDPATK,PLEDGLAEAIDDGK,AYLPVVESFGFSSTLR,VENLYEGPLDDIYATAIR,SGNEYLINLIDSPGHVDFSSEVTAALR,YRVENLYEGPLDDIYATAIR
mgv1a014306m	63	*	3	0.000755	FVYAHFPINASITNSGTAIEIR,TALSHVSNLIK,FLDGIYVSEK
mgv1a019252m	1081		12	0.000755	AIELPDAMENAGAALIR,ELSETDSVYDSEK,VGAATETELEDR,LGLLSVTSGANPVSLK,NVVLDEFGAPK,SPLLIIAEDVTGEALATLVVNK,VVNDGVTIAR,LADAVGLTLGPR,LLVEFENAR,TVVGLINELENR,TNDSAGDGTTTASVLAR,GYISPQFVTNPEK
mgv1a001872m	2270		15	0.00075	VFNFYNELHAYLASCGVDGVK,SLHVFPIGVLEDVR,TVTPNISVNDGSLVVHGK,EDPNCVVQEGAQFANR,SYHQALEASISR,NTETDEEESGLK,ISVNDGSLVVHGK,NESEDASIIYTVLLPVLEGPFR,FLIIDDGWQQIGNEVK,ASDDYYPR,AQLPGRPTLDCLFVDPAR,LPNGASLPVTLK
mgv1a003949m	1061	*	6	0.000747	SGGHDYEGLSHTSR,HSISADHIIDAR,SDFATEPIPVDGLIGIFR,RHSISADHIIDAR
mgv1a007274m	120	*	9	0.000742	GIDVQQVSLVINYDLPTQPENYLHR,VLITTDLLAR,RDELTLEGIK,GIYAYGFEKPSAIQQR,GLDVIQQAQSGTGK,SSGVHVVVGTPGR,LSSGVHVVVGTPGR,VHACVGGTVVR,ILSSGVHVVVGTPGR
mgv1a010047m	569	*	11	0.00074	TALAFVTLR,SAGALLSYDPNLR,PGGAPANVAIAVAR,LPLWPSAEYAK,PALPTHSEVLSVLNGPK,APGGAPANVAIAVAR,AVDTTGAGDSFVGALLGK,VDDHAIIQDEAK,IVDDHAIIQDEAK,VSDVELEFLTGSNK
mgv1a014707m	2259	*	4	0.000736	QVQDISFIAYKPAGY,KYETLSYLPPLTR,YETLSYLPPLTR,QHNSSPGYYDGR
mgv1a025772m	39	*	3	0.000732	KDSPLEVVVLNDSGGVK,DSPLEVVVLNDSGGVK,IVNNETISVDGK
mgv1a014105m	1477	*	3	0.000732	NILFVISKPDVFK,SPTSDTYVIFGEAK,IEDLSSQLQTQAAEQFK
mgv1a001741m	495	*	12	0.00073	LNLPIIPTTTIGSFPQTLELR,GMLTGPVTILNWSFVR,FALESFWDGK,ALGIDTVPVLVGPVSYLLLSK,SWLAFAAQK,LTGPVTILNWSFVR,GPGVYDIHSPR,PGVYDIHSPR,YLFAGVVDGR
mgv1a015783m	1986	*	1	0.00073	LGVCADLLGGLIGLTIGSPPK
mgv1a010429m	1388	*	10	0.000726	DDELLQTETR,STVLVTGAGGR,NTETLASPIQGIDALIILTSGVPK,ADVAEVCLQALK,GGRPEFYFEDGANPEQVDWIGQK,AFDLASKPEGTGEPTK,INGDDSVYIGDIR,KAEQYLADSGIPYTIIR
mgv1a019477m	99	*	10	0.000724	GFPISVYNR,IGLAGLAVMGQNLALNIAEK,FGAHTYER,DYFGAHTYER,LPANLVQAQR,NEGLKEEIENVGDVDK,NVGGLSNDELAEIFEEWNR,VKDLETGNGHLVDK,NPGLANLLVDPEFAR
mgv1a009146m	1103	*	8	0.000721	INTDAQQFNK,DLHGLGAR,IVIFDVFQPLYDLIANPK,IGVTSLPPLGCLPATR,KINSAATQLQK,TLFGFHESGCVSR,AYTPDQYSSYLVGIFNSFIK,NLLLGANFASAGAGYDDHTSLLSHVIPLSQQLK
mgv1a007437m	853	*	7	0.00072	YMYSHFLGLYPK,LHAVVVK,YNAEGELLK,NLQFPNGVSLSK,DGSFFVFCEGSLGR,NFLQLVFSGDDSGR,RNFLQLVFSGDDSGR
mgv1a005441m	1007	*	13	0.000717	GFPISVYNR,NSDLANLLVDPEFAK,IGLAGLAVMGQNLALNIAEK,FGAHTYER,VFGDILSDEVVVDK,ERLPANLVQAQR,DYFGAHTYER,GWGLELGELAR,VFGDILSDEVVVDKEQLIDDVR,PGSYHTEWFK,LEGNLPLFGFHDPESFVQSIQKPR,LPANLVQAQR
mgv1a008982m	1960	*	9	0.000711	RHTDPGTITLLLQDQVGGLQATR,VVNLGDHGHYLSNGR,LSIATFQNPAPQAAVYPLK,HTDPGTITLLLQDQVGGLQATR,EIVTYFSYPIQAR,NADHQAVVNSNSSR,VAYNQFSDEIPVISLAGIEESGEER
mgv1a007266m	329	*	7	0.000709	VLSASSSAYSANPTSK,YGQYLYDGLVLFSPSADR,SSHSIFFNTLQSR,IGETEEPSIYR,LSNPPSLTGTSISLVSVVQAR,SGNEQFVTELSK
mgv1a013246m	609	*	8	0.000707	LTVEPINEYVQSCDIAAFNKI,TFSDLHTESGLK,ALDQFLSGK,ESAVADDDDDLDLFGDETEEEK,IGGQAAAAEAPAAEAPK,ESAVADDDDDLDLFGDETEEEKK,AVTFSDLHTESGLK
mgv1a009491m	396	*	9	0.000705	VFPYMDYVFGNETEAR,SGCTYPEKPDFE,ITVITQGADPVVVAEDGK,LNNAILAEDK,VHGWETENVEEIALK,KPENWALVEK,AGCYAANVIIQR,LVDTNGAGDAFVGGFLSQLVLEKPIEECVR
mgv1a010105m	633	*	7	0.000703	VYAFGGEFSPR,VYVFGGCGNQGR,DGLIVYGGNSPSNDR,ELNEFYSFDTLTDTWAPLK,PSDLGHLGAGR,SSHAIAVVGQK
mgv1a017068m	2166	*	1	0.000701	TDGGVSIHTVHR
mgv1a005614m	2165	*	9	0.000698	NGGIDSDQDYPYK,CGVELDHGVSVVGYGTEK,NGGIDSDQDYPYKG,DFQLYNSGIFSGK,AAASQPISVAVEAGGR,NSWGVSWGEK,DGLCGIAIEPSYPTK,VVSIDGYEDVPVSDEK
mgv1a009362m	283	*	8	0.000697	EEDLHSFNIPIYAPSIQEISTAIESEGSFNLDK,KTDEHLSVER,IADLGCSSGPNTLLVISHIIEQLSK,SVADPTSKDELK,TDEHLSVER,SSYFTPVISLTR,NNIECYIYGAPGSFYGR,EIQVFLNDLPDNDFNNLFK
mgv1a016108m	2047	*	2	0.000696	DATNDFEDVGHSDSAR,VHAFEEVANHNK
mgv1a000936m	2247	*	21	0.000696	IYQFNGANSNIQER,LIQGYETHSFK,EGTESSSFWFALGGK,EKQNAFEIGQK,IAEFLKPGSTVK,LQAETDSGEFWVLFGGFAPIAK,KAAIQAAEDFVTSQNRPK,TVELDAVLGGR,GLNDETYTADGVALIR,KPEEEEFETR,ASFDSWPSGSAPSVAEEGR,FYSGDSYIILQTSPGK,YEDTIETEGSK,SENPVTGIDFK,SAPVNEEVPPLLEGGGK,IENFQPVPLPK,SSLNHDDVFILDSK,KVATEDDIIPEK,SPPAEASPPAHVK,DTSQDEAGTAAIK,TPAQLHSIIDGQVNSIDGELSK
mgv1a017022m	1686		2	0.000694	QSVDFNSIAFLFDGR,VKGQDGNEVFFR
mgv1a017044m	1686		2	0.000694	QSVDFNSIAFLFDGR,VKGQDGNEVFFR
mgv1a004531m	1177	*	9	0.000689	QYLGQQFYLR,FTTPVLTTTGFLR,DQIGSFFYFPSLAFHK,LPFPDGILINGR,YAINSVSFVPADTPLK,VYTTSTSLR,ASGPLPGGPTTQIDWSLNQAR,VADFFQISGVFR,ICNVGLQNSLNFR
mgv1a001028m	1523	*	22	0.000689	SVPVNEEVPPLLEGGGK,IYQFNGANSNIQER,ESPQFVAIFQPMVVLK,FYSGNCYIVLYTYNHNER,EIETVEPVVETNGEDSESK,TEEEEFETR,LIQGYETHSFK,SDNPVTGIDFK,KSEEVAEIENPK,EGTESSSFWFALGGK,GLNNETYTADGVALIR,GRPVQGWIFQGK,SSLNHDDVFVLDSK,SPIAEASPPAPR,AAAVAALSSVLTAEK,LQAESDSGEFWILFGGFAPIGK,VAEFLKPGSTIK,TVELDAILGGR,EKQNAFEIGQK,TSPQLYSIIDGQVK,ASALAALNSAFSSSPTPR
mgv1a016040m	1046	*	3	0.000685	LFIGGLSFGTDDQSLK,DAFSSFGEVDYAR,TSYGNPSFGDNGGR
mgv1a005843m	409	*	8	0.000683	ASAHIIVLSSYSPFVK,FRDPQPDYSAFR,GYNAPQQVHITQGDYDGK,PQQVHITQGDYDGK,NAPQQVHITQGDYDGK,APQQVHITQGDYDGK,THAIYHWNR
mgv1a007950m	432	*	6	0.000683	DGLPALLEK,EVNTWAEQQTNGLIK,STDELNSLSSQLVTLVFADGSHLGGPR,EVLPSDSVDASTR,AASNHVDFQTK,NLYVSSIFHK
mgv1a014277m	1169	*	3	0.000683	TSDGPFIVAHK,AALQAAYSTAIPPLDVLGDRPPVK,TIFYGAPAVITFR
mgv1a002169m	276	*	18	0.000679	FDIDANGILSVAAIDK,AVVTVPAYFNDSQR,GPDGDVIDADFTDSK,IVDWLAASFK,KQDITITGASTLPSDEVEK,HIETTLTR,IINEPTAASLAYGFER,LSFSDLDEVILVGGSTR,NQADSVVYQTEK,IAGLEVLR,QDITITGASTLPSDEVEK,QAVVNPENTFFSVK,QFAAEEISAQVLR,TPVQNSLR,FEELCSDLLDR,EAISGGSTQAIK
mgv1a012286m	815	*	8	0.000679	QAFDEAIAELDTLGEESYK,EAAENTLSAYK,GNESHVSSIK,KEAAENTLSAYK,AAQDIANADLAPTHPIR,VVGAIDGDELSVEER
mgv1a003086m	24	*	12	0.000678	SIGLIGHTFDQK,VTDGIYEGIAIGGDVFPGSTLSDHVLR,APTHIISTISDDR,SEVQFGHAGAK,DLVSSLVSGLLTIGPR,VLIGPATVGGVQAGAFK,IGDTAGTIDNIIQCK,FGGAIDDAAR,ETPSVAGIINPGSEGFQK,LYRPGSVGFVSK
mgv1a013590m	1648	*	5	0.000678	VGVGYIPGPVFFVLEK,EIVVEAPPVVVVPEPTACTTDAEPPKVEVAPPAEPPKP,VEVAPPAEPPKP,IEFPGTK
mgv1a015376m	528	*	4	0.00067	VSAGLAENQSFSEAWSK,LAFYDYIGNNPAKGG,YQWDQGYFQQEIYR,LAFYDYIGNNPAK
mgv1a008289m	152	*	10	0.000669	YFRPTEVDNLK,IALITGITGQDGSYLTEFLLEK,LFLGNLQASR,RGENFVTR,GYEVHGLIR,INHIYIDPHNANK,LHYADLTDASSLR,RSSNFNTQR
mgv1a009530m	189	*	7	0.000668	VHGWETENVEEIALK,KPENWALVEK,AGCYAANVIIQR,AFPYIDYVFGNETEAR,LVDTNGAGDAFVGGFLSQLVLEKPIEDCVK,SNNAILAEEK,TAVITQGADPVVVAEDGK
mgv1a024665m	1171	*	5	0.000668	TSTPEPTPEGIFWSFR,IAAVWLSGAEILR,SESDAVLQGIQIPLNTYK,YSDPSSCIER,VSTITGIEISK
mgv1a004185m	1923	*	11	0.000666	QYLGQQFYLR,LPFPDGILINGR,LDQPFLLTWNGIK,PNPQGSFHYGTIVPTR,TYNLVDALTR,VSNIGLSTSFNFR,TIVLANSAPVINGK,SVISVPYPKPDGDFTLLVGDWFK,GLQQTLDSGNPLPFPDGILINGR,PQGSFHYGTIVPTR,AAGGFGALNIYAR
mgv1a001285m	1722	*	19	0.00066	ASDDFYPR,TDAIALQGLGLVNPR,ALSGGPVYVSDKPGK,LHLGNFR,FYNELHSYLASAGIDGVK,HNFELLR,HTGVLGVYNCQGAAWNSVER,DIPLETQFLLVESK,VLEHEVFTVTPIK,EITVLPLNVAMPISLK,KQQEQENQENQEPGQPQLLR,VDVQCILETLGGGLGGGVELTR,SGGPVYVSDKPGK,QYHQALDASVAR,SEAITGHVR,QQEQENQENQEPGQPQLLR
mgv1a003760m	1890	*	13	0.00066	HLSSPEPAYPK,IVSEHFLAQISTAK,GVPLTQQNLYSSVR,ISPIEVDSFLLSHPDIAQAVAF,FDLTHAK,MYNATWYTAVPTIHQIILDR,PLTQQNLYSSVR,DGSNLDEEEVSR,TAFQFGWFHTGDLGFIDSDGYLHLVGR,GISTLTGLLDYVAGQFSDR,ISPIEVDSFLLSHPDIAQAVAFGVPDDK,PTIHQIILDR,ATAAPLNAAYTFDEFEFYLSDSESK
mgv1a003746m	2030	*	8	0.000659	LFPSLFGQPSANLVPGDSTDNSLSK,QAAVYSEVQNSR,YVVLTPEFIYPYR,IGVVLSGGQAPGGHNVISGIFDYLQDR,LDHPLPLPSVLK,GQSHFFGYEGR,VVDGPPSSAAGNPDEIAK,YYHFVR
mgv1a001848m	307	*	17	0.000657	FYVLVLPVLDGAFR,GAGLFGAYSSVKPSSCK,FLIIDDGWQETENEYR,AIGGCPVYVSDKPGK,VDVQNILETLGSGYGGR,YGVGIIDPEK,HVFNLGVLEDCK,KYHEALDESIEQNFK,YHEALDESIEQNFK,LVYPVQSPGNIGNIR,FKGEESDGSTTNLK,EGEPEIEGIQCATR,GTFSHLETK,FVCLFIAK,FHSNHSTAEFHGAAR
mgv1a008669m	1570		7	0.000655	NNEVLAEEISER,DNFNVADLSTALNAEDR,NNEVLAEEISERDEGALK,AIGTEIEWYPGK,EIQTQHDDLEAK,HSDVLESLTPVVR,LEFYFDTNTFFK
mgv1a008627m	1570		7	0.000653	NNEVLAEEISER,DNFNVADLSTALNAEDR,NNEVLAEEISERDEGALK,AIGTEIEWYPGK,EIQTQHDDLEAK,HSDVLESLTPVVR,LEFYFDTNTFFK
mgv1a006257m	1362		9	0.000651	NQNGQLGLGTTEDSLVPR,LGHGNSSDLFSPQPIK,IQSSSSSGGGGGAVSGPIR,FSPTQLSALDDLDIVSVTSGADHTTAYSK,YGNLGLGDR,NIEAFQGIPVK,GEDGQLGHGDAEDR,IIEALSTDGSSGQNIAASK
mgv1a006243m	1362		9	0.00065	NQNGQLGLGTTEDSLVPR,LGHGNSSDLFSPQPIK,IQSSSSSGGGGGAVSGPIR,FSPTQLSALDDLDIVSVTSGADHTTAYSK,YGNLGLGDR,NIEAFQGIPVK,GEDGQLGHGDAEDR,IIEALSTDGSSGQNIAASK
mgv1a009858m	1582	*	8	0.000648	SLILWNLTK,STLAGHSGYVNTVAVSPDGSLCASGGK,AHTDWVTAIATPIDNSDMIVTSSR,DGFILLWDLAEGK,FSPNNLQPTIVSGSCDK,LYSLDAGSIVHAVCFSPNR,LWDLQTGATTR
mgv1a005170m	1340	*	11	0.000647	TVSQSDVSVHSTFASR,IAPFLYPELEWDFR,HNEFEISEMLR,YFEVELK,VEEEHHEVVK,ETGWDTPIHVDAASGGFIAPFLYPELEWDFR,VLHELDTLPSR,FGWIVPAYTMPADAQHITVLR,GSSQIIAQYYQLIR,LNDLLVEK
mgv1a013928m	469	*	6	0.000646	GNIPYFETSAK,EEFLIQASPTDPENFPFVVIGNK,EGTNVEEAFQIIAK,SGEEEEIYLPDTIDVGSSSQQR,LFTLQIWDTAGQER,FQSLGVAFYR
mgv1a013930m	1736	*	3	0.000646	GNIPYFETSAK,FQSLGVAFYR,IFTLQIWDTAGQER
mgv1a015161m	1867	*	6	0.000642	STVLEGFK,FCEDEDASH,VKPSNPSELESLMGPK,YATSHEWVK
mgv1a002163m	1887	*	17	0.000641	FDIDANGILSVAAIDK,AVVTVPAYFNDSQR,HIETTLTR,IINEPTAASLAYGFER,NQADSVVYQTEK,IAGLEVLR,QAVVNPENTFFSVK,QFAAEEISAQVLR,TPVQNSLR,FEELCSDLLDR,EAISGGSTQAIK,ELNEAISGGSTQAIK,VVDWLAASFK,LAYSDLDEVILVGGSTR,KQDITITGASTLPSDEVQR
mgv1a013157m	1870	*	5	0.00064	CGFTVWAAASPGGGR,CTAPINDQCPNELR,LESGQSWQINVAPGTVQAR,LECQGYGR,RLESGQSWQINVAPGTVQAR
mgv1a015764m	1305		4	0.000638	KDDEVQVVR,AHFTAPSSVR,KAHFTAPSSVR,VNGSTVNVGIHPSK
mgv1a015787m	1305		4	0.000638	KDDEVQVVR,AHFTAPSSVR,KAHFTAPSSVR,VNGSTVNVGIHPSK
mgv1a004071m	1762	*	14	0.000635	FEESLGNDVEGLLSLYEAAHVR,NSEDGYTNPEK,IRGENILEEAVAFTK,GENILEEAVAFTK,EELSELYR,HIDDLGSHER,EIVEQLVNYAR,ALVHSLHR,LLVLVDTIER,NLGPHIVALFVDPIVI,DNKFEESLGNDVEGLLSLYEAAHVR,SVTQETIDWLLSNPK,LEQIYNEDQEYDDLFTTALR
mgv1a005422m	1180	*	15	0.000633	LASLADLYVNDAFGTAHR,GVTTIIGGGDSVAAVEK,SLADLYVNDAFGTAHR,TFNAALDTTK,FAAGTEAIANK,ELDYLVGAVSNPK,LSELLGIQVVK,GVSLLLPTDVVIANK,KLASLADLYVNDAFGTAHR,KPFAAIVGGSK,YSLAPLVPR,ADLNVPLDDSQNITDDTR
mgv1a015717m	1189	*	4	0.00063	EIALWFPDGIAEWR,LIGATNPAESAPGTIR,NVIHGSDAVESAR,AFAESHYADLSAK
mgv1a009480m	1058	*	8	0.000627	LEDVLQPGK,GDFTILLSHIVLGCK,SPIFLGSYDDVEEIK,KLDVLSNEVFINALVSSGR,TLLYGGVFLYPADK,HVLNEQTK,LIGLAGETNVQGEEQK
mgv1a003263m	1081		12	0.000627	AIELPDAMENAGAALIR,ELSETDSVYDSEK,VGAATETELEDR,LGLLSVTSGANPVSLK,NVVLDEFGAPK,SPLLIIAEDVTGEALATLVVNK,VVNDGVTIAR,LADAVGLTLGPR,LLVEFENAR,TVVGLINELENR,TNDSAGDGTTTASVLAR,GYISPQFVTNPEK
mgv1a012966m	637	*	5	0.000626	ETAEETATANHDAEK,AQIYDVSQSK,MFYGPGGPYALFAGK,TAVPVTDESQATEAPAEASSDATK
mgv1a008793m	1957	*	8	0.000625	VSIGLPTTGGVAPVAIEPAK,VSIGLPTTGGVAPVAIEPAKE,IGLLGLFTR,YYSDLAGPENASK,FASFETIVELIYK,SISSGFGVLLK,SEGALGLYK,FGFYEFFK
mgv1a011569m	2183	*	4	0.000625	TYGFLTPDFWK,SIEQIYLHSLPIK,TPFQEYTDLLAKPTSK,VLQFAGIEDVFTSSR
mgv1a005792m	1532	*	13	0.000623	LVTGGTENHLVLWDLRPLGLTGNK,ISGLVAAQEAADPFEYCDIVTTTTHK,SGSPANFAAYTAVLNPHDR,VDSTTGYIDYDK,KGQPQDAVYDFEDK,TGGTENHLVLWDLRPLGLTGNK,DFEQIAEFLHR,ISATSIYFESLPYK,VDSTTGYIDYDKLEEK,LIICGGSAYPR,WGVNVQPYSGSPANFAAYTAVLNPHDR,YYGGNEFIDEIENLTR,NAVFGDSSALAPGGVR
mgv1a007408m	1821	*	8	0.00062	FADLTNEEYR,ITTGELLTLSEQELVDCDK,ALQLYSSGVFTGECGK,NSWGPDWGENGYFR,VVSIDGYEDVPQDEK,QLDHGVVAVGYGTENGVDYWIVR,AVAHQPVSVAIEASGR
mgv1a005139m	1533	*	9	0.000619	ILVYGAAFGPELEDAR,TDHGEEIVADVVLFATGR,TNEAENHYDFDLFVIGAGSGGVR,VIGPNEVELIQLDGTK,VGVCELPFHPISSEVIGGVGGTCVIR,NYGWELNQNIDFNWK,HILIATGGR,AQRPDIPGQELAITSDEALSLEELPK,TNIPSIWAIGDVTNR
mgv1a011253m	185		3	0.000601	HLTGEFEK,SNYNFEKPFLYLAR
mgv1a007643m	306	*	10	0.000599	MEGNLEVWAGPLSGYR,TFAEWGIDYLK,ETADALVSTGLYK,YVNIDDCWAELSR,VALLLLNR,APLIIGNDVR,ADENEVYAEYAR,EVIAVNQDK,LGIYSDAGYLTCSK
mgv1a002290m	685	*	15	0.000597	AAFVLVAGGLGER,LNASYPGGLASYIK,EYHVNSLAVPR,NPYEGFTPSVPSGEVLTFGEDNFVQFEDAGIR,SINLENLALDGALVVDAVDGAEVK,NLSLLSPEQVELAK,LTHQDGR,VDEPVQQVFNGQEVDVWPR,VGFTVMDAWLAYAPVK,LAVDPHNK,PASLGVSAIK,LAQGEGPTEIPLAIMTSDDTYLR,LQIDDWVSSAAPNLQK,WVLFFQDTNGLLFK
mgv1a013334m	1674	*	5	0.000597	FFPYYSFNVLGGLDHEGK,VGYSSQGSGSTLITPFLDNQLK,PYYSFNVLGGLDHEGK,DAVTPLSETEAIDLVR,SPSPLLLPAK
mgv1a001772m	1156	*	16	0.000595	RSVFPTER,ILVISNEGASGDYPGCTDK,AGLEVFASTFANDAAFAYDYSYDPVNEYLSFIDNGK,FSVDGVLSDFPITPSETIDCFAHLGK,STTNYDLVYLIDEDIR,SYILPVGK,FASSVVISK,GGFSGIFPDSSLYAYSLAVQTGLPNLHAWCDVQLTK,SSESAVLTK,PWQTLSGNAPLVIAR,DGAGICFPDLR,AFLVGETPVVPK,TAPSVSGVLISIENAAYLAQK,GSPWQTLSGNAPLVIAR,VIVDYISSPEVGFLR
mgv1a023465m	1206	*	2	0.000594	DVFAGIDPDLDAQVEFGAFQK,AQLGEIFELDR
mgv1a012482m	1248	*	6	0.000588	IIYGVHDEAK,VPEDLLEEAK,VFQIEYAAK,HSGMAVAGLAADGR,SEATNYESVYGEPIPVK,AVDNSGTVVAIK
mgv1a012491m	1937	*	6	0.000588	IIYGVHDEAK,VFQIEYAAK,HSGMAVAGLAADGR,SEATNYESVYGEPIPVK,AVDNSGTVVAIK,IHAAHR
mgv1a001447m	1718	*	23	0.000586	FYHSLAK,TEEALVDDDVNDEL,TTYEWELLNDVK,GALASHNVDDVK,EVDEEVPADEDESNDDDDDTAESK,ELISNASDALDK,FEFQAEVSR,ADGAFAISEDEWNEPLGR,APHDLYESYYNSNK,IGAVPHGLSTDSEVVK,LTSLDQYISR,VFISDEFDELLPK,LGIIEDATNR,DIFYITGTSK,GAVPHGLSTDSEVVK,YSEFINFPIHLWASK,DEAQEYLDEYK,LHLRDEAQEYLDEYK
mgv1a014661m	314	*	4	0.000585	AEVGVGPLQWSPSLAK,AAVETWVAEK,DQSSLTICFYNPPGNVVGEKPY,SAELGCAAAACPK
mgv1a012395m	2194	*	3	0.000584	GHIENVAHLK,IANEVIIVIEAYR,SYEHPVNELK
mgv1a012359m	1224	*	7	0.000579	NGPIILEMDTYR,KLILAHDLATEK,ESPLPDPSDLFTNVYVK,EGGFYGGHGIVGAQVPLGIGLAFAQK,GFGVESFGADR,RGDYVPGLK,LILAHDLATEK
mgv1a009320m	587		3	0.000579	IPSGPDAPSDDADEKK,HAQGFHNVAGEK
mgv1a009271m	587		3	0.000576	IPSGPDAPSDDADEKK,HAQGFHNVAGEK
mgv1a007136m	310	*	7	0.000573	WNYDGSSTGQAPGEDSEVILYPQAIFK,VAAEIPWYGIEQEYTLLQTNVK,TLSKPVEHPSELPK,AAQVFSDPK,EHISAYGEGNER
mgv1a000870m	1537	*	23	0.000572	ADGFAGVFPEHK,ADIGIAVADATDAAR,KADIGIAVADATDAAR,AAHLVDSTNQVGHFQK,HDSAETIR,IDQSALTGESLPVTK,ELSEIAEQAK,GHVESVVK,LGDIVPADAR,AISLEEIKNETVDLEK,DESIAGLPVEELIEK,VENQDAIDAAIVGTLADPK,TALTYIDSDGNWHR,WSEQEAAILVPGDIISIK,EIHFFPFNPVDKR,ESPGSPWQFIGLLSLFDPPR,TLHGLQNPEAGNLFNEK,VPIEEVFEQLK,GLDIDTIQQHYTV
mgv1a022750m	858	*	5	0.000568	TPIAPAAAASTSSASVATAVETNSAPK,TVTFDDLSSR,SDPFEEQNGVK,TLDDFPPIVFAGEAR
mgv11b012697m	92		2	0.000568	LQDILPQIIHQLGPDNLENLK,IGVNAIPAIEEVNIFK
mgv1a005210m	937	*	6	0.000567	SDLSTGNSAHASYLLR,GAVPISPPVLLSDNK,SFTSSHGLAVR,SDHFPVHR,SGQLNFLFTAAYSPSISSPSSASIPSFSLSAHR,KLDHAVGNVPK
[truncated: 2,239 more rows]
