# Supplementary material for: Selection on Plant Male Function Genes Identifies Candidates for Reproductive Isolation of Yellow Monkeyflowers
Source: PLoS Genet. 2013 Dec 5;9(12):e1003965. doi: 10.1371/journal.pgen.1003965 (PMC3854799; doi:10.1371/journal.pgen.1003965)
Supplement: File S2 — Relative enrichment of gene ontology terms among pollen tube proteins. Automated annotation [79] of the Mimulus guttatus genome assembly version 1.1 (http://www.phytozome.net) which contains 28,274 coding sequences yielded 61% with annotations genome wide. Of 2,554 PTPs identified (Table S1), 91% are in the genome annotation set. Comparison of the number of PTPs relative to all other coding sequences assigned to a given GO term classification across multiple levels identified many GO term classifications that were significantly over or under represented among PTPs as determined from Fisher's exact test (FDR = 0.05) [79]. (XLS) [file pgen.1003965.s003.xls]

## Sheet: Pollen Tube Proteins (PTPs)
GO Term Number	GO Term Name	Representation in PTP Set Relative to Genomic CDS	FDR	Number of PTPs with GO Term	Number of CDS in Genome with GO Term	Number of PTPs without GO Term	Number of CDS in Genome without GO Term
GO:0015075	ion transmembrane transporter activity	over	6.85532e-10	188	693	2144	16497
GO:0042625	ATPase activity, coupled to transmembrane movement of ions	over	6.85532e-10	68	113	2264	17077
GO:0031975	envelope	over	6.85532e-10	236	757	2096	16433
GO:0043227	membrane-bounded organelle	over	6.85532e-10	1457	9219	875	7971
GO:0042626	ATPase activity, coupled to transmembrane movement of substances	over	6.85532e-10	78	175	2254	17015
GO:0016491	oxidoreductase activity	over	6.85532e-10	425	1794	1907	15396
GO:0016020	membrane	over	6.85532e-10	897	5214	1435	11976
GO:0043167	ion binding	over	6.85532e-10	539	2776	1793	14414
GO:0043234	protein complex	over	6.85532e-10	452	1712	1880	15478
GO:0044275	cellular carbohydrate catabolic process	over	6.85532e-10	78	82	2254	17108
GO:0034220	transmembrane ion transport	over	6.85532e-10	57	92	2275	17098
GO:0009145	purine nucleoside triphosphate biosynthetic process	over	6.85532e-10	62	104	2270	17086
GO:0050662	coenzyme binding	over	6.85532e-10	127	283	2205	16907
GO:0044445	cytosolic part	over	6.85532e-10	100	116	2232	17074
GO:0044238	primary metabolic process	over	6.85532e-10	1350	6328	982	10862
GO:0005524	ATP binding	over	6.85532e-10	430	1543	1902	15647
GO:0010467	gene expression	over	6.85532e-10	355	1231	1977	15959
GO:0006119	oxidative phosphorylation	over	6.85532e-10	74	138	2258	17052
GO:0044429	mitochondrial part	over	6.85532e-10	168	392	2164	16798
GO:0006754	ATP biosynthetic process	over	6.85532e-10	58	98	2274	17092
GO:0031966	mitochondrial membrane	over	6.85532e-10	127	325	2205	16865
GO:0006096	glycolysis	over	6.85532e-10	65	51	2267	17139
GO:0016614	oxidoreductase activity, acting on CH-OH group of donors	over	6.85532e-10	85	190	2247	17000
GO:0031967	organelle envelope	over	6.85532e-10	236	756	2096	16434
GO:0043232	intracellular non-membrane-bounded organelle	over	6.85532e-10	281	991	2051	16199
GO:0016818	hydrolase activity, acting on acid anhydrides, in phosphorus-containing anhydrides	over	6.85532e-10	291	1094	2041	16096
GO:0019829	cation-transporting ATPase activity	over	6.85532e-10	60	87	2272	17103
GO:0016616	oxidoreductase activity, acting on the CH-OH group of donors, NAD or NADP as acceptor	over	6.85532e-10	77	135	2255	17055
GO:0044262	cellular carbohydrate metabolic process	over	6.85532e-10	185	303	2147	16887
GO:0015450	P-P-bond-hydrolysis-driven protein transmembrane transporter activity	over	6.85532e-10	58	136	2274	17054
GO:0009144	purine nucleoside triphosphate metabolic process	over	6.85532e-10	62	106	2270	17084
GO:0008104	protein localization	over	6.85532e-10	213	760	2119	16430
GO:0043933	macromolecular complex subunit organization	over	6.85532e-10	123	382	2209	16808
GO:0009206	purine ribonucleoside triphosphate biosynthetic process	over	6.85532e-10	62	104	2270	17086
GO:0046933	hydrogen ion transporting ATP synthase activity, rotational mechanism	over	6.85532e-10	68	103	2264	17087
GO:0009150	purine ribonucleotide metabolic process	over	6.85532e-10	71	121	2261	17069
GO:0044249	cellular biosynthetic process	over	6.85532e-10	593	2089	1739	15101
GO:0009165	nucleotide biosynthetic process	over	6.85532e-10	87	200	2245	16990
GO:0016052	carbohydrate catabolic process	over	6.85532e-10	78	92	2254	17098
GO:0009056	catabolic process	over	6.85532e-10	274	909	2058	16281
GO:0045184	establishment of protein localization	over	6.85532e-10	209	715	2123	16475
GO:0015077	monovalent inorganic cation transmembrane transporter activity	over	6.85532e-10	111	270	2221	16920
GO:0044444	cytoplasmic part	over	6.85532e-10	1489	7831	843	9359
GO:0070271	protein complex biogenesis	over	6.85532e-10	89	170	2243	17020
GO:0007242	intracellular signaling cascade	over	6.85532e-10	194	687	2138	16503
GO:0015980	energy derivation by oxidation of organic compounds	over	6.85532e-10	43	70	2289	17120
GO:0046961	proton-transporting ATPase activity, rotational mechanism	over	6.85532e-10	46	74	2286	17116
GO:0031968	organelle outer membrane	over	6.85532e-10	81	198	2251	16992
GO:0015031	protein transport	over	6.85532e-10	209	715	2123	16475
GO:0022626	cytosolic ribosome	over	6.85532e-10	74	60	2258	17130
GO:0030529	ribonucleoprotein complex	over	6.85532e-10	233	630	2099	16560
GO:0034961	cellular biopolymer biosynthetic process	over	6.85532e-10	348	1043	1984	16147
GO:0009260	ribonucleotide biosynthetic process	over	6.85532e-10	76	135	2256	17055
GO:0019752	carboxylic acid metabolic process	over	6.85532e-10	275	756	2057	16434
GO:0009152	purine ribonucleotide biosynthetic process	over	6.85532e-10	71	119	2261	17071
GO:0008266	poly(U) binding	over	6.85532e-10	35	53	2297	17137
GO:0006007	glucose catabolic process	over	6.85532e-10	76	73	2256	17117
GO:0006082	organic acid metabolic process	over	6.85532e-10	275	756	2057	16434
GO:0044455	mitochondrial membrane part	over	6.85532e-10	54	118	2278	17072
GO:0044425	membrane part	over	6.85532e-10	449	2154	1883	15036
GO:0005198	structural molecule activity	over	6.85532e-10	234	562	2098	16628
GO:0022891	substrate-specific transmembrane transporter activity	over	6.85532e-10	257	957	2075	16233
GO:0008652	amino acid biosynthetic process	over	6.85532e-10	75	191	2257	16999
GO:0044446	intracellular organelle part	over	6.85532e-10	556	2463	1776	14727
GO:0009117	nucleotide metabolic process	over	6.85532e-10	103	246	2229	16944
GO:0051641	cellular localization	over	6.85532e-10	239	958	2093	16232
GO:0048037	cofactor binding	over	6.85532e-10	167	356	2165	16834
GO:0006457	protein folding	over	6.85532e-10	241	945	2091	16245
GO:0010017	red or far red light signaling pathway	over	6.85532e-10	72	78	2260	17112
GO:0051287	NAD or NADH binding	over	6.85532e-10	32	41	2300	17149
GO:0046356	acetyl-CoA catabolic process	over	6.85532e-10	23	12	2309	17178
GO:0044422	organelle part	over	6.85532e-10	558	2464	1774	14726
GO:0034645	cellular macromolecule biosynthetic process	over	6.85532e-10	369	1134	1963	16056
GO:0008152	metabolic process	over	6.85532e-10	1538	7450	794	9740
GO:0009201	ribonucleoside triphosphate biosynthetic process	over	6.85532e-10	62	108	2270	17082
GO:0044424	intracellular part	over	6.85532e-10	1748	10137	584	7053
GO:0043226	organelle	over	6.85532e-10	1587	9577	745	7613
GO:0019320	hexose catabolic process	over	6.85532e-10	76	73	2256	17117
GO:0051649	establishment of localization in cell	over	6.85532e-10	239	929	2093	16261
GO:0032991	macromolecular complex	over	6.85532e-10	638	2325	1694	14865
GO:0005215	transporter activity	over	6.85532e-10	419	1761	1913	15429
GO:0022884	macromolecule transmembrane transporter activity	over	6.85532e-10	58	136	2274	17054
GO:0004888	transmembrane receptor activity	over	6.85532e-10	93	257	2239	16933
GO:0016853	isomerase activity	over	6.85532e-10	77	218	2255	16972
GO:0005623	cell	over	6.85532e-10	1991	12996	341	4194
GO:0005829	cytosol	over	6.85532e-10	174	324	2158	16866
GO:0009987	cellular process	over	6.85532e-10	1607	8521	725	8669
GO:0032555	purine ribonucleotide binding	over	6.85532e-10	526	1923	1806	15267
GO:0009308	cellular amine metabolic process	over	6.85532e-10	182	496	2150	16694
GO:0044248	cellular catabolic process	over	6.85532e-10	249	810	2083	16380
GO:0046872	metal ion binding	over	6.85532e-10	529	2722	1803	14468
GO:0009205	purine ribonucleoside triphosphate metabolic process	over	6.85532e-10	62	106	2270	17084
GO:0005488	binding	over	6.85532e-10	1496	9365	836	7825
GO:0016817	hydrolase activity, acting on acid anhydrides	over	6.85532e-10	293	1101	2039	16089
GO:0012505	endomembrane system	over	6.85532e-10	487	2457	1845	14733
GO:0046164	alcohol catabolic process	over	6.85532e-10	78	74	2254	17116
GO:0009259	ribonucleotide metabolic process	over	6.85532e-10	76	137	2256	17053
GO:0043623	cellular protein complex assembly	over	6.85532e-10	53	119	2279	17071
GO:0003735	structural constituent of ribosome	over	6.85532e-10	195	379	2137	16811
GO:0030660	Golgi-associated vesicle membrane	over	6.85532e-10	40	63	2292	17127
GO:0006139	nucleobase, nucleoside, nucleotide and nucleic acid metabolic process	over	6.85532e-10	371	1883	1961	15307
GO:0046365	monosaccharide catabolic process	over	6.85532e-10	76	73	2256	17117
GO:0006810	transport	over	6.85532e-10	664	2975	1668	14215
GO:0003824	catalytic activity	over	6.85532e-10	1414	7847	918	9343
GO:0022892	substrate-specific transporter activity	over	6.85532e-10	307	1114	2025	16076
GO:0006461	protein complex assembly	over	6.85532e-10	89	170	2243	17020
GO:0044260	cellular macromolecule metabolic process	over	6.85532e-10	994	4582	1338	12608
GO:0015399	primary active transmembrane transporter activity	over	6.85532e-10	133	312	2199	16878
GO:0044271	nitrogen compound biosynthetic process	over	6.85532e-10	89	241	2243	16949
GO:0043229	intracellular organelle	over	6.85532e-10	1585	9576	747	7614
GO:0043228	non-membrane-bounded organelle	over	6.85532e-10	281	991	2051	16199
GO:0043492	ATPase activity, coupled to movement of substances	over	6.85532e-10	78	175	2254	17015
GO:0032553	ribonucleotide binding	over	6.85532e-10	526	1923	1806	15267
GO:0015935	small ribosomal subunit	over	6.85532e-10	34	39	2298	17151
GO:0019867	outer membrane	over	6.85532e-10	83	205	2249	16985
GO:0008324	cation transmembrane transporter activity	over	6.85532e-10	147	548	2185	16642
GO:0031072	heat shock protein binding	over	6.85532e-10	149	384	2183	16806
GO:0005798	Golgi-associated vesicle	over	6.85532e-10	44	84	2288	17106
GO:0006519	cellular amino acid and derivative metabolic process	over	6.85532e-10	189	611	2143	16579
GO:0008320	protein transmembrane transporter activity	over	6.85532e-10	63	144	2269	17046
GO:0044085	cellular component biogenesis	over	6.85532e-10	155	511	2177	16679
GO:0051082	unfolded protein binding	over	6.85532e-10	116	286	2216	16904
GO:0009057	macromolecule catabolic process	over	6.85532e-10	187	541	2145	16649
GO:0006508	proteolysis	over	6.85532e-10	201	847	2131	16343
GO:0006084	acetyl-CoA metabolic process	over	6.85532e-10	31	15	2301	17175
GO:0022804	active transmembrane transporter activity	over	6.85532e-10	189	683	2143	16507
GO:0005737	cytoplasm	over	6.85532e-10	1585	8194	747	8996
GO:0005741	mitochondrial outer membrane	over	6.85532e-10	33	22	2299	17168
GO:0006753	nucleoside phosphate metabolic process	over	6.85532e-10	103	246	2229	16944
GO:0006811	ion transport	over	6.85532e-10	166	547	2166	16643
GO:0006091	generation of precursor metabolites and energy	over	6.85532e-10	169	389	2163	16801
GO:0009199	ribonucleoside triphosphate metabolic process	over	6.85532e-10	62	110	2270	17080
GO:0032559	adenyl ribonucleotide binding	over	6.85532e-10	433	1547	1899	15643
GO:0009058	biosynthetic process	over	6.85532e-10	659	2359	1673	14831
GO:0015078	hydrogen ion transmembrane transporter activity	over	6.85532e-10	110	260	2222	16930
GO:0006807	nitrogen compound metabolic process	over	6.85532e-10	197	534	2135	16656
GO:0004872	receptor activity	over	6.85532e-10	110	365	2222	16825
GO:0022857	transmembrane transporter activity	over	6.85532e-10	316	1304	2016	15886
GO:0016820	hydrolase activity, acting on acid anhydrides, catalyzing transmembrane movement of substances	over	6.85532e-10	80	182	2252	17008
GO:0033036	macromolecule localization	over	6.85532e-10	226	854	2106	16336
GO:0034637	cellular carbohydrate biosynthetic process	over	6.85532e-10	69	165	2263	17025
GO:0019318	hexose metabolic process	over	6.85532e-10	103	137	2229	17053
GO:0015672	monovalent inorganic cation transport	over	6.85532e-10	94	209	2238	16981
GO:0009142	nucleoside triphosphate biosynthetic process	over	6.85532e-10	62	114	2270	17076
GO:0055085	transmembrane transport	over	6.85532e-10	68	145	2264	17045
GO:0005996	monosaccharide metabolic process	over	6.85532e-10	119	148	2213	17042
GO:0006099	tricarboxylic acid cycle	over	6.85532e-10	23	12	2309	17178
GO:0005794	Golgi apparatus	over	6.85532e-10	146	502	2186	16688
GO:0043284	biopolymer biosynthetic process	over	6.85532e-10	348	1053	1984	16137
GO:0044237	cellular metabolic process	over	6.85532e-10	1370	6430	962	10760
GO:0017076	purine nucleotide binding	over	6.85532e-10	557	2017	1775	15173
GO:0005740	mitochondrial envelope	over	6.85532e-10	138	345	2194	16845
GO:0016887	ATPase activity	over	6.85532e-10	156	539	2176	16651
GO:0044464	cell part	over	6.85532e-10	1991	12995	341	4195
GO:0044267	cellular protein metabolic process	over	6.85532e-10	809	3472	1523	13718
GO:0033279	ribosomal subunit	over	6.85532e-10	57	122	2275	17068
GO:0016051	carbohydrate biosynthetic process	over	6.85532e-10	90	248	2242	16942
GO:0051234	establishment of localization	over	6.85532e-10	664	2980	1668	14210
GO:0031090	organelle membrane	over	6.85532e-10	330	1258	2002	15932
GO:0006412	translation	over	6.85532e-10	272	534	2060	16656
GO:0015405	P-P-bond-hydrolysis-driven transmembrane transporter activity	over	6.85532e-10	133	310	2199	16880
GO:0000139	Golgi membrane	over	6.85532e-10	46	88	2286	17102
GO:0022607	cellular component assembly	over	6.85532e-10	115	372	2217	16818
GO:0006812	cation transport	over	6.85532e-10	127	436	2205	16754
GO:0019538	protein metabolic process	over	6.85532e-10	833	3527	1499	13663
GO:0046907	intracellular transport	over	6.85532e-10	225	836	2107	16354
GO:0015985	energy coupled proton transport, down electrochemical gradient	over	6.85532e-10	57	85	2275	17105
GO:0015986	ATP synthesis coupled proton transport	over	6.85532e-10	57	85	2275	17105
GO:0034641	cellular nitrogen compound metabolic process	over	6.85532e-10	192	519	2140	16671
GO:0022890	inorganic cation transmembrane transporter activity	over	6.85532e-10	126	340	2206	16850
GO:0051179	localization	over	6.85532e-10	669	3012	1663	14178
GO:0008565	protein transporter activity	over	6.85532e-10	109	224	2223	16966
GO:0015992	proton transport	over	6.85532e-10	87	137	2245	17053
GO:0006818	hydrogen transport	over	6.85532e-10	87	137	2245	17053
GO:0034960	cellular biopolymer metabolic process	over	6.85532e-10	951	4526	1381	12664
GO:0046034	ATP metabolic process	over	6.85532e-10	58	100	2274	17090
GO:0043169	cation binding	over	6.85532e-10	455	2333	1877	14857
GO:0045182	translation regulator activity	over	6.85532e-10	63	125	2269	17065
GO:0032561	guanyl ribonucleotide binding	over	6.85532e-10	138	467	2194	16723
GO:0019001	guanyl nucleotide binding	over	6.85532e-10	138	467	2194	16723
GO:0005525	GTP binding	over	6.85532e-10	138	467	2194	16723
GO:0055086	nucleobase, nucleoside and nucleotide metabolic process	over	6.85532e-10	118	285	2214	16905
GO:0019866	organelle inner membrane	over	6.85532e-10	115	361	2217	16829
GO:0008135	translation factor activity, nucleic acid binding	over	6.85532e-10	63	124	2269	17066
GO:0009309	amine biosynthetic process	over	6.85532e-10	81	216	2251	16974
GO:0009507	chloroplast	over	6.85532e-10	485	2482	1847	14708
GO:0006006	glucose metabolic process	over	6.85532e-10	80	78	2252	17112
GO:0005515	protein binding	over	6.85532e-10	698	3668	1634	13522
GO:0030554	adenyl nucleotide binding	over	6.85532e-10	465	1645	1867	15545
GO:0019842	vitamin binding	over	6.85532e-10	46	66	2286	17124
GO:0009536	plastid	over	6.89249e-10	680	3895	1652	13295
GO:0016021	integral to membrane	over	6.89249e-10	280	1336	2052	15854
GO:0000287	magnesium ion binding	over	6.89249e-10	83	229	2249	16961
GO:0006520	amino acid metabolic process	over	7.01889e-10	168	403	2164	16787
GO:0044265	cellular macromolecule catabolic process	over	7.01889e-10	174	512	2158	16678
GO:0016874	ligase activity	over	7.01889e-10	163	619	2169	16571
GO:0016462	pyrophosphatase activity	over	7.01889e-10	290	1086	2042	16104
GO:0006886	intracellular protein transport	over	7.01889e-10	151	519	2181	16671
GO:0034613	cellular protein localization	over	7.01889e-10	151	543	2181	16647
GO:0005743	mitochondrial inner membrane	over	7.01889e-10	99	290	2233	16900
GO:0008308	voltage-gated anion channel activity	over	7.07212e-10	17	6	2315	17184
GO:0005622	intracellular	over	7.07212e-10	1767	10379	565	6811
GO:0043170	macromolecule metabolic process	over	7.07212e-10	1026	4875	1306	12315
GO:0005739	mitochondrion	over	7.07212e-10	542	2365	1790	14825
GO:0005975	carbohydrate metabolic process	over	7.07212e-10	289	895	2043	16295
GO:0042623	ATPase activity, coupled	over	7.07212e-10	110	371	2222	16819
GO:0016829	lyase activity	over	7.07212e-10	170	557	2162	16633
GO:0043231	intracellular membrane-bounded organelle	over	7.07212e-10	1455	9205	877	7985
GO:0065003	macromolecular complex assembly	over	7.07212e-10	112	355	2220	16835
GO:0016787	hydrolase activity	over	7.07212e-10	696	3755	1636	13435
GO:0000166	nucleotide binding	over	7.07212e-10	632	2557	1700	14633
GO:0005840	ribosome	over	7.07212e-10	207	426	2125	16764
GO:0030663	COPI coated vesicle membrane	over	7.07212e-10	32	45	2300	17145
GO:0030126	COPI vesicle coat	over	7.07212e-10	32	45	2300	17145
GO:0030137	COPI-coated vesicle	over	7.07212e-10	32	45	2300	17145
GO:0006732	coenzyme metabolic process	over	7.07212e-10	71	155	2261	17035
GO:0043283	biopolymer metabolic process	over	7.07212e-10	983	4764	1349	12426
GO:0017111	nucleoside-triphosphatase activity	over	7.07212e-10	280	1063	2052	16127
GO:0009059	macromolecule biosynthetic process	over	7.07212e-10	369	1149	1963	16041
GO:0009141	nucleoside triphosphate metabolic process	over	7.08695e-10	62	116	2270	17074
GO:0006163	purine nucleotide metabolic process	over	7.14874e-10	75	130	2257	17060
GO:0004298	threonine-type endopeptidase activity	over	7.17916e-10	15	4	2317	17186
GO:0070003	threonine-type peptidase activity	over	7.17916e-10	15	4	2317	17186
GO:0031420	alkali metal ion binding	over	7.17916e-10	16	5	2316	17185
GO:0006164	purine nucleotide biosynthetic process	over	7.34376e-10	73	128	2259	17062
GO:0045333	cellular respiration	over	7.45938e-10	39	68	2293	17122
GO:0030170	pyridoxal phosphate binding	over	7.66108e-10	34	50	2298	17140
GO:0070279	vitamin B6 binding	over	7.66108e-10	34	50	2298	17140
GO:0009639	response to red or far red light	over	7.66108e-10	90	284	2242	16906
GO:0019321	pentose metabolic process	over	7.7318e-10	21	16	2311	17174
GO:0032787	monocarboxylic acid metabolic process	over	7.86727e-10	102	347	2230	16843
GO:0032875	regulation of DNA endoreduplication	over	7.86727e-10	13	2	2319	17188
GO:0006790	sulfur metabolic process	over	7.86727e-10	46	96	2286	17094
GO:0009250	glucan biosynthetic process	over	9.39473e-10	32	46	2300	17144
GO:0016836	hydro-lyase activity	over	9.39473e-10	45	92	2287	17098
GO:0003727	single-stranded RNA binding	over	9.39473e-10	35	57	2297	17133
GO:0009060	aerobic respiration	over	1.01997e-09	37	64	2295	17126
GO:0019200	carbohydrate kinase activity	over	1.08914e-09	32	48	2300	17142
GO:0016835	carbon-oxygen lyase activity	over	1.09025e-09	55	134	2277	17056
GO:0007264	small GTPase mediated signal transduction	over	1.19303e-09	50	114	2282	17076
GO:0009109	coenzyme catabolic process	over	1.19303e-09	24	25	2308	17165
GO:0031980	mitochondrial lumen	over	1.24577e-09	33	52	2299	17138
GO:0005759	mitochondrial matrix	over	1.24577e-09	33	52	2299	17138
GO:0016615	malate dehydrogenase activity	over	1.34003e-09	14	4	2318	17186
GO:0006796	phosphate metabolic process	over	1.38488e-09	243	1147	2089	16043
GO:0003743	translation initiation factor activity	over	1.40306e-09	35	59	2297	17131
GO:0006793	phosphorus metabolic process	over	1.69286e-09	243	1149	2089	16041
GO:0004812	aminoacyl-tRNA ligase activity	over	2.14234e-09	34	57	2298	17133
GO:0007154	cell communication	over	2.1678e-09	268	1306	2064	15884
GO:0022627	cytosolic small ribosomal subunit	over	2.2135e-09	19	14	2313	17176
GO:0016876	ligase activity, forming aminoacyl-tRNA and related compounds	over	2.61152e-09	34	58	2298	17132
GO:0016875	ligase activity, forming carbon-oxygen bonds	over	2.61152e-09	34	58	2298	17132
GO:0005253	anion channel activity	over	2.78425e-09	21	19	2311	17171
GO:0033692	cellular polysaccharide biosynthetic process	over	3.0157e-09	47	107	2285	17083
GO:0006605	protein targeting	over	3.14606e-09	68	198	2264	16992
GO:0007165	signal transduction	over	3.54633e-09	248	1193	2084	15997
GO:0046914	transition metal ion binding	over	3.59281e-09	377	1997	1955	15193
GO:0010926	anatomical structure formation	over	3.60038e-09	124	480	2208	16710
GO:0031224	intrinsic to membrane	over	3.64923e-09	296	1488	2036	15702
GO:0016043	cellular component organization	over	3.82765e-09	245	1177	2087	16013
GO:0000271	polysaccharide biosynthetic process	over	4.38489e-09	49	117	2283	17073
GO:0022836	gated channel activity	over	4.63334e-09	28	40	2304	17150
GO:0005496	steroid binding	over	4.63334e-09	36	67	2296	17123
GO:0017038	protein import	over	5.23008e-09	41	86	2291	17104
GO:0004871	signal transducer activity	over	5.4998e-09	128	507	2204	16683
GO:0060089	molecular transducer activity	over	5.4998e-09	128	507	2204	16683
GO:0030163	protein catabolic process	over	7.29032e-09	101	367	2231	16823
GO:0015662	ATPase activity, coupled to transmembrane movement of ions, phosphorylative mechanism	over	9.02075e-09	28	42	2304	17148
GO:0006414	translational elongation	over	1.02327e-08	25	33	2307	17157
GO:0006418	tRNA aminoacylation for protein translation	over	1.29318e-08	33	60	2299	17130
GO:0016310	phosphorylation	over	1.49714e-08	219	1044	2113	16146
GO:0043039	tRNA aminoacylation	over	1.70387e-08	33	61	2299	17129
GO:0043038	amino acid activation	over	1.70387e-08	33	61	2299	17129
GO:0030955	potassium ion binding	over	1.82952e-08	13	5	2319	17185
GO:0050660	FAD binding	over	2.05627e-08	46	112	2286	17078
GO:0022625	cytosolic large ribosomal subunit	over	2.75489e-08	23	29	2309	17161
GO:0005788	endoplasmic reticulum lumen	over	2.75942e-08	14	7	2318	17183
GO:0015934	large ribosomal subunit	over	3.51062e-08	42	98	2290	17092
GO:0006820	anion transport	over	3.51062e-08	42	98	2290	17092
GO:0007021	tubulin complex assembly	over	4.83426e-08	16	12	2316	17178
GO:0009225	nucleotide-sugar metabolic process	over	5.21166e-08	13	6	2319	17184
GO:0000062	acyl-CoA binding	over	5.21166e-08	13	6	2319	17184
GO:0005504	fatty acid binding	over	5.21166e-08	13	6	2319	17184
GO:0006626	protein targeting to mitochondrion	over	5.37148e-08	21	25	2311	17165
GO:0006073	cellular glucan metabolic process	over	5.40749e-08	41	96	2291	17094
GO:0006108	malate metabolic process	over	6.06003e-08	14	8	2318	17182
GO:0006950	response to stress	over	6.33795e-08	472	2683	1860	14507
GO:0016903	oxidoreductase activity, acting on the aldehyde or oxo group of donors	over	6.3774e-08	35	73	2297	17117
GO:0016469	proton-transporting two-sector ATPase complex	over	6.45411e-08	36	77	2296	17113
GO:0044433	cytoplasmic vesicle part	over	7.87252e-08	52	145	2280	17045
GO:0034621	cellular macromolecular complex subunit organization	over	8.25271e-08	90	331	2242	16859
GO:0044042	glucan metabolic process	over	8.27154e-08	41	98	2291	17092
GO:0009310	amine catabolic process	over	9.62434e-08	28	49	2304	17141
GO:0009063	amino acid catabolic process	over	9.62434e-08	28	49	2304	17141
GO:0030659	cytoplasmic vesicle membrane	over	1.2223e-07	49	134	2283	17056
GO:0030662	coated vesicle membrane	over	1.2223e-07	49	134	2283	17056
GO:0008483	transaminase activity	over	1.43407e-07	26	43	2306	17147
GO:0012506	vesicle membrane	over	1.47525e-07	49	135	2283	17055
GO:0043285	biopolymer catabolic process	over	1.48623e-07	114	465	2218	16725
GO:0042732	D-xylose metabolic process	over	1.90765e-07	9	1	2323	17189
GO:0070469	respiratory chain	over	1.95348e-07	39	93	2293	17097
GO:0044431	Golgi apparatus part	over	2.02496e-07	60	187	2272	17003
GO:0016769	transferase activity, transferring nitrogenous groups	over	2.11811e-07	28	51	2304	17139
GO:0044270	nitrogen compound catabolic process	over	2.11811e-07	28	51	2304	17139
GO:0016860	intramolecular oxidoreductase activity	over	2.17072e-07	20	25	2312	17165
GO:0016192	vesicle-mediated transport	over	2.22244e-07	104	414	2228	16776
GO:0030120	vesicle coat	over	2.36602e-07	48	133	2284	17057
GO:0003723	RNA binding	over	2.54899e-07	152	686	2180	16504
GO:0016740	transferase activity	over	2.64184e-07	507	2953	1825	14237
GO:0000502	proteasome complex	over	2.77257e-07	32	67	2300	17123
GO:0048475	coated membrane	over	2.77916e-07	48	134	2284	17056
GO:0030117	membrane coat	over	2.77916e-07	48	134	2284	17056
GO:0043681	protein import into mitochondrion	over	2.79511e-07	18	20	2314	17170
GO:0007006	mitochondrial membrane organization	over	2.79511e-07	18	20	2314	17170
GO:0051186	cofactor metabolic process	over	3.79701e-07	94	366	2238	16824
GO:0043648	dicarboxylic acid metabolic process	over	5.61468e-07	35	82	2297	17108
GO:0009064	glutamine family amino acid metabolic process	over	5.85289e-07	28	55	2304	17135
GO:0017077	oxidative phosphorylation uncoupler activity	over	6.21579e-07	11	5	2321	17185
GO:0030135	coated vesicle	over	6.56451e-07	51	153	2281	17037
GO:0022832	voltage-gated channel activity	over	7.39178e-07	19	25	2313	17165
GO:0005244	voltage-gated ion channel activity	over	7.39178e-07	19	25	2313	17165
GO:0009066	aspartate family amino acid metabolic process	over	7.44379e-07	32	71	2300	17119
GO:0009067	aspartate family amino acid biosynthetic process	over	9.90492e-07	21	32	2311	17158
GO:0006275	regulation of DNA replication	over	1.02347e-06	14	12	2318	17178
GO:0034962	cellular biopolymer catabolic process	over	1.03397e-06	92	365	2240	16825
GO:0044257	cellular protein catabolic process	over	1.16288e-06	91	361	2241	16829
GO:0030060	L-malate dehydrogenase activity	over	1.25957e-06	8	1	2324	17189
GO:0042254	ribosome biogenesis	over	1.64172e-06	35	86	2297	17104
GO:0008544	epidermis development	over	1.66929e-06	43	121	2289	17069
GO:0007398	ectoderm development	over	1.66929e-06	43	121	2289	17069
GO:0048730	epidermis morphogenesis	over	1.66929e-06	43	121	2289	17069
GO:0009913	epidermal cell differentiation	over	1.66929e-06	43	121	2289	17069
GO:0016861	intramolecular oxidoreductase activity, interconverting aldoses and ketoses	over	1.73592e-06	12	8	2320	17182
GO:0004396	hexokinase activity	over	1.73592e-06	12	8	2320	17182
GO:0070011	peptidase activity, acting on L-amino acid peptides	over	1.77101e-06	87	342	2245	16848
GO:0030145	manganese ion binding	over	1.79137e-06	20	30	2312	17160
GO:0043632	modification-dependent macromolecule catabolic process	over	1.88927e-06	88	348	2244	16842
GO:0051603	proteolysis involved in cellular protein catabolic process	over	1.88927e-06	88	348	2244	16842
GO:0019941	modification-dependent protein catabolic process	over	1.88927e-06	88	348	2244	16842
GO:0006511	ubiquitin-dependent protein catabolic process	over	1.88927e-06	88	348	2244	16842
GO:0048729	tissue morphogenesis	over	1.98511e-06	43	122	2289	17068
GO:0005783	endoplasmic reticulum	over	2.02525e-06	167	803	2165	16387
GO:0005976	polysaccharide metabolic process	over	2.03001e-06	46	136	2286	17054
GO:0005773	vacuole	over	2.03001e-06	46	136	2286	17054
GO:0006563	L-serine metabolic process	over	2.06255e-06	14	13	2318	17177
GO:0022613	ribonucleoprotein complex biogenesis	over	2.22257e-06	35	88	2297	17102
GO:0016854	racemase and epimerase activity	over	2.23249e-06	26	52	2306	17138
GO:0009069	serine family amino acid metabolic process	over	2.2898e-06	20	31	2312	17159
GO:0007005	mitochondrion organization	over	2.37094e-06	28	60	2304	17130
GO:0044272	sulfur compound biosynthetic process	over	2.51228e-06	22	38	2310	17152
GO:0045039	protein import into mitochondrial inner membrane	over	2.54074e-06	16	19	2316	17171
GO:0007007	inner mitochondrial membrane organization	over	2.54074e-06	16	19	2316	17171
GO:0034622	cellular macromolecular complex assembly	over	2.54074e-06	79	304	2253	16886
GO:0006631	fatty acid metabolic process	over	3.10223e-06	68	248	2264	16942
GO:0005216	ion channel activity	over	3.13075e-06	38	103	2294	17087
GO:0048468	cell development	over	3.26131e-06	45	135	2287	17055
GO:0019252	starch biosynthetic process	over	3.46477e-06	11	7	2321	17183
GO:0006606	protein import into nucleus	over	3.66453e-06	19	29	2313	17161
GO:0009941	chloroplast envelope	over	3.66453e-06	75	286	2257	16904
GO:0004437	inositol or phosphatidylinositol phosphatase activity	over	4.0884e-06	16	20	2316	17170
GO:0004743	pyruvate kinase activity	over	4.36886e-06	13	12	2319	17178
GO:0003746	translation elongation factor activity	over	4.41552e-06	20	33	2312	17157
GO:0005746	mitochondrial respiratory chain	over	4.42734e-06	32	79	2300	17111
GO:0051170	nuclear import	over	4.80232e-06	19	30	2313	17160
GO:0046487	glyoxylate metabolic process	over	5.12961e-06	8	2	2324	17188
GO:0006097	glyoxylate cycle	over	5.12961e-06	8	2	2324	17188
GO:0016651	oxidoreductase activity, acting on NADH or NADPH	over	5.2539e-06	40	115	2292	17075
GO:0005774	vacuolar membrane	over	5.38085e-06	32	80	2300	17110
GO:0046912	transferase activity, transferring acyl groups, acyl groups converted into alkyl on transfer	over	5.67863e-06	12	10	2320	17180
GO:0009112	nucleobase metabolic process	over	5.67863e-06	12	10	2320	17180
GO:0006399	tRNA metabolic process	over	5.68145e-06	41	120	2291	17070
GO:0005982	starch metabolic process	over	5.8205e-06	17	24	2315	17166
GO:0009526	plastid envelope	over	5.87028e-06	78	307	2254	16883
GO:0009081	branched chain family amino acid metabolic process	over	6.16775e-06	20	34	2312	17156
GO:0005506	iron ion binding	over	6.16775e-06	95	401	2237	16789
GO:0034660	ncRNA metabolic process	over	6.18449e-06	46	144	2286	17046
GO:0016879	ligase activity, forming carbon-nitrogen bonds	over	6.44743e-06	114	510	2218	16680
GO:0006633	fatty acid biosynthetic process	over	6.46981e-06	50	164	2282	17026
GO:0051536	iron-sulfur cluster binding	over	6.96493e-06	21	38	2311	17152
GO:0051540	metal cluster binding	over	6.96493e-06	21	38	2311	17152
GO:0005388	calcium-transporting ATPase activity	over	7.60193e-06	13	13	2319	17177
GO:0015085	calcium ion transmembrane transporter activity	over	7.60193e-06	13	13	2319	17177
GO:0044437	vacuolar part	over	8.53237e-06	32	82	2300	17108
GO:0003878	ATP citrate synthase activity	over	9.35855e-06	7	1	2325	17189
GO:0046345	abscisic acid catabolic process	over	9.35855e-06	7	1	2325	17189
GO:0043290	apocarotenoid catabolic process	over	9.35855e-06	7	1	2325	17189
GO:0009415	response to water	over	9.89384e-06	48	156	2284	17034
GO:0048040	UDP-glucuronate decarboxylase activity	over	1.20378e-05	6	0	2326	17190
GO:0000097	sulfur amino acid biosynthetic process	over	1.2305e-05	19	32	2313	17158
GO:0005839	proteasome core complex	over	1.46764e-05	21	40	2311	17150
GO:0016054	organic acid catabolic process	over	1.69659e-05	20	37	2312	17153
GO:0046395	carboxylic acid catabolic process	over	1.69659e-05	20	37	2312	17153
GO:0004634	phosphopyruvate hydratase activity	over	1.82e-05	8	3	2324	17187
GO:0009414	response to water deprivation	over	1.91429e-05	45	146	2287	17044
GO:0008233	peptidase activity	over	1.92012e-05	106	476	2226	16714
GO:0006094	gluconeogenesis	over	2.10119e-05	9	5	2323	17185
GO:0019206	nucleoside kinase activity	over	2.10119e-05	9	5	2323	17185
GO:0005509	calcium ion binding	over	2.10258e-05	86	363	2246	16827
GO:0010090	trichome morphogenesis	over	2.20469e-05	24	53	2308	17137
GO:0006090	pyruvate metabolic process	over	2.21223e-05	16	24	2316	17166
GO:0019205	nucleobase, nucleoside, nucleotide kinase activity	over	2.21223e-05	16	24	2316	17166
GO:0000096	sulfur amino acid metabolic process	over	2.4789e-05	27	66	2305	17124
GO:0006839	mitochondrial transport	over	2.53989e-05	43	139	2289	17051
GO:0000904	cell morphogenesis involved in differentiation	over	2.6202e-05	25	58	2307	17132
GO:0008270	zinc ion binding	over	2.70815e-05	256	1411	2076	15779
GO:0051052	regulation of DNA metabolic process	over	2.95876e-05	21	43	2311	17147
GO:0031969	chloroplast membrane	over	2.98617e-05	64	248	2268	16942
GO:0008237	metallopeptidase activity	over	2.99178e-05	26	63	2306	17127
GO:0006085	acetyl-CoA biosynthetic process	over	3.38887e-05	7	2	2325	17188
GO:0009226	nucleotide-sugar biosynthetic process	over	3.38887e-05	7	2	2325	17188
GO:0008289	lipid binding	over	3.4201e-05	72	292	2260	16898
GO:0044255	cellular lipid metabolic process	over	3.61533e-05	140	687	2192	16503
GO:0008610	lipid biosynthetic process	over	3.86145e-05	108	498	2224	16692
GO:0022838	substrate specific channel activity	over	3.93289e-05	38	118	2294	17072
GO:0006629	lipid metabolic process	over	4.14132e-05	189	993	2143	16197
GO:0009156	ribonucleoside monophosphate biosynthetic process	over	4.73124e-05	11	11	2321	17179
GO:0009161	ribonucleoside monophosphate metabolic process	over	4.73124e-05	11	11	2321	17179
GO:0000902	cell morphogenesis	over	4.7549e-05	27	69	2305	17121
GO:0022803	passive transmembrane transporter activity	over	4.7549e-05	38	119	2294	17071
GO:0015267	channel activity	over	4.7549e-05	38	119	2294	17071
GO:0044435	plastid part	over	4.7549e-05	150	753	2182	16437
GO:0016620	oxidoreductase activity, acting on the aldehyde or oxo group of donors, NAD or NADP as acceptor	over	5.00389e-05	25	61	2307	17129
GO:0019464	glycine decarboxylation via glycine cleavage system	over	6.42285e-05	6	1	2326	17189
GO:0009167	purine ribonucleoside monophosphate metabolic process	over	6.79083e-05	10	9	2322	17181
GO:0008553	hydrogen-exporting ATPase activity, phosphorylative mechanism	over	6.79083e-05	10	9	2322	17181
GO:0009168	purine ribonucleoside monophosphate biosynthetic process	over	6.79083e-05	10	9	2322	17181
GO:0009127	purine nucleoside monophosphate biosynthetic process	over	6.79083e-05	10	9	2322	17181
GO:0009126	purine nucleoside monophosphate metabolic process	over	6.79083e-05	10	9	2322	17181
GO:0005886	plasma membrane	over	7.20349e-05	157	803	2175	16387
GO:0042170	plastid membrane	over	7.49341e-05	65	262	2267	16928
GO:0009124	nucleoside monophosphate biosynthetic process	over	7.73135e-05	11	12	2321	17178
GO:0009123	nucleoside monophosphate metabolic process	over	7.73135e-05	11	12	2321	17178
GO:0010026	trichome differentiation	over	7.80056e-05	25	63	2307	17127
GO:0035315	hair cell differentiation	over	7.80056e-05	25	63	2307	17127
GO:0004849	uridine kinase activity	over	9.01557e-05	5	0	2327	17190
GO:0043094	cellular metabolic compound salvage	over	9.15086e-05	24	59	2308	17131
GO:0008252	nucleotidase activity	over	9.69977e-05	9	7	2323	17183
GO:0015926	glucosidase activity	over	9.69977e-05	9	7	2323	17183
GO:0016053	organic acid biosynthetic process	over	0.000103776	53	200	2279	16990
GO:0046394	carboxylic acid biosynthetic process	over	0.000103776	53	200	2279	16990
GO:0004739	pyruvate dehydrogenase (acetyl-transferring) activity	over	0.000110478	7	3	2325	17187
GO:0004738	pyruvate dehydrogenase activity	over	0.000110478	7	3	2325	17187
GO:0007338	single fertilization	over	0.000114583	8	5	2324	17185
GO:0046364	monosaccharide biosynthetic process	over	0.00012144	14	22	2318	17168
GO:0019843	rRNA binding	over	0.000122233	20	44	2312	17146
GO:0015849	organic acid transport	over	0.000129781	61	245	2271	16945
GO:0046942	carboxylic acid transport	over	0.000129781	61	245	2271	16945
GO:0031300	intrinsic to organelle membrane	over	0.00013104	13	19	2319	17171
GO:0044434	chloroplast part	over	0.00013104	139	702	2193	16488
GO:0009707	chloroplast outer membrane	over	0.000136133	46	166	2286	17024
GO:0004175	endopeptidase activity	over	0.000139546	37	121	2295	17069
GO:0006098	pentose-phosphate shunt	over	0.000143151	15	26	2317	17164
GO:0016044	membrane organization	over	0.000144362	34	107	2298	17083
GO:0006413	translational initiation	over	0.00014597	19	41	2313	17149
GO:0033178	proton-transporting two-sector ATPase complex, catalytic domain	over	0.000159567	9	8	2323	17182
GO:0006865	amino acid transport	over	0.000161588	54	210	2278	16980
GO:0015837	amine transport	over	0.000161588	54	210	2278	16980
GO:0009527	plastid outer membrane	over	0.000168095	48	179	2284	17011
GO:0048193	Golgi vesicle transport	over	0.000168732	29	85	2303	17105
GO:0003779	actin binding	over	0.000169771	21	50	2311	17140
GO:0051171	regulation of nitrogen compound metabolic process	over	0.000170204	18	38	2314	17152
GO:0000910	cytokinesis	over	0.000174217	19	42	2313	17148
GO:0046165	alcohol biosynthetic process	over	0.000177935	15	27	2317	17163
GO:0006740	NADPH regeneration	over	0.000177935	15	27	2317	17163
GO:0016634	oxidoreductase activity, acting on the CH-CH group of donors, oxygen as acceptor	over	0.000182223	10	11	2322	17179
GO:0009501	amyloplast	over	0.000182223	10	11	2322	17179
GO:0006546	glycine catabolic process	over	0.000200123	8	6	2324	17184
GO:0046112	nucleobase biosynthetic process	over	0.000200123	8	6	2324	17184
GO:0009071	serine family amino acid catabolic process	over	0.000200123	8	6	2324	17184
GO:0030528	transcription regulator activity	under	0.000210581	76	1304	2256	15886
GO:0003677	DNA binding	under	0.000210581	175	2215	2157	14975
GO:0003700	transcription factor activity	under	0.000210581	48	1000	2284	16190
GO:0010468	regulation of gene expression	under	0.000210581	162	1932	2170	15258
GO:0045449	regulation of transcription	under	0.000210581	148	1775	2184	15415
GO:0010556	regulation of macromolecule biosynthetic process	under	0.000210581	162	1806	2170	15384
GO:0031323	regulation of cellular metabolic process	under	0.000210581	189	2032	2143	15158
GO:0019219	regulation of nucleobase, nucleoside, nucleotide and nucleic acid metabolic process	under	0.000210581	166	1817	2166	15373
GO:0009889	regulation of biosynthetic process	under	0.000210581	172	1847	2160	15343
GO:0031326	regulation of cellular biosynthetic process	under	0.000210581	172	1847	2160	15343
GO:0060255	regulation of macromolecule metabolic process	under	0.000210581	201	2087	2131	15103
GO:0005092	GDP-dissociation inhibitor activity	over	0.000218092	6	2	2326	17188
GO:0004470	malic enzyme activity	over	0.000218092	6	2	2326	17188
GO:0004775	succinate-CoA ligase (ADP-forming) activity	over	0.000218092	6	2	2326	17188
GO:0008878	glucose-1-phosphate adenylyltransferase activity	over	0.000218092	6	2	2326	17188
GO:0004774	succinate-CoA ligase activity	over	0.000218092	6	2	2326	17188
GO:0004845	uracil phosphoribosyltransferase activity	over	0.000218092	6	2	2326	17188
GO:0016667	oxidoreductase activity, acting on sulfur group of donors	over	0.000221913	42	150	2290	17040
GO:0006541	glutamine metabolic process	over	0.000223613	14	24	2318	17166
GO:0005874	microtubule	over	0.000228921	20	47	2312	17143
GO:0008441	3'(2'),5'-bisphosphate nucleotidase activity	over	0.000245334	7	4	2325	17186
GO:0010295	(+)-abscisic acid 8'-hydroxylase activity	over	0.000245334	7	4	2325	17186
GO:0004069	L-aspartate:2-oxoglutarate aminotransferase activity	over	0.000245334	7	4	2325	17186
GO:0019222	regulation of metabolic process	under	0.000264245	226	2212	2106	14978
GO:0016624	oxidoreductase activity, acting on the aldehyde or oxo group of donors, disulfide as acceptor	over	0.000276454	9	9	2323	17181
GO:0006952	defense response	over	0.000277967	206	1142	2126	16048
GO:0006888	ER to Golgi vesicle-mediated transport	over	0.00027968	20	48	2312	17142
GO:0016857	racemase and epimerase activity, acting on carbohydrates and derivatives	over	0.000288621	19	44	2313	17146
GO:0005945	6-phosphofructokinase complex	over	0.000309071	10	12	2322	17178
GO:0003872	6-phosphofructokinase activity	over	0.000309071	10	12	2322	17178
GO:0005355	glucose transmembrane transporter activity	over	0.000309071	10	12	2322	17178
GO:0016840	carbon-nitrogen lyase activity	over	0.000337902	16	33	2316	17157
GO:0031974	membrane-enclosed lumen	over	0.000356133	103	502	2229	16688
GO:0042023	DNA endoreduplication	over	0.00037366	24	67	2308	17123
GO:0005742	mitochondrial outer membrane translocase complex	over	0.000435761	5	1	2327	17189
GO:0008865	fructokinase activity	over	0.000435761	5	1	2327	17189
GO:0005852	eukaryotic translation initiation factor 3 complex	over	0.000435761	5	1	2327	17189
GO:0005856	cytoskeleton	over	0.000443425	56	231	2276	16959
GO:0000049	tRNA binding	over	0.000473887	9	10	2323	17180
GO:0008443	phosphofructokinase activity	over	0.000496146	10	13	2322	17177
GO:0045454	cell redox homeostasis	over	0.00050074	32	106	2300	17084
GO:0008509	anion transmembrane transporter activity	over	0.000502437	33	111	2299	17079
GO:0006553	lysine metabolic process	over	0.000523684	7	5	2325	17185
GO:0006014	D-ribose metabolic process	over	0.000523684	7	5	2325	17185
GO:0006144	purine base metabolic process	over	0.000573048	6	3	2326	17187
GO:0004448	isocitrate dehydrogenase activity	over	0.000573048	6	3	2326	17187
GO:0009965	leaf morphogenesis	over	0.00057796	36	127	2296	17063
GO:0009082	branched chain family amino acid biosynthetic process	over	0.000596707	12	20	2320	17170
GO:0070013	intracellular organelle lumen	over	0.00060965	100	491	2232	16699
GO:0043233	organelle lumen	over	0.00060965	100	491	2232	16699
GO:0016791	phosphatase activity	over	0.000609836	92	443	2240	16747
GO:0010317	pyrophosphate-dependent phosphofructokinase complex, alpha-subunit complex	over	0.000716603	4	0	2328	17190
GO:0047334	diphosphate-fructose-6-phosphate 1-phosphotransferase activity	over	0.000716603	4	0	2328	17190
GO:0010316	pyrophosphate-dependent phosphofructokinase complex	over	0.000716603	4	0	2328	17190
GO:0046037	GMP metabolic process	over	0.000716603	4	0	2328	17190
GO:0006102	isocitrate metabolic process	over	0.000716603	4	0	2328	17190
GO:0004450	isocitrate dehydrogenase (NADP+) activity	over	0.000716603	4	0	2328	17190
GO:0004086	carbamoyl-phosphate synthase activity	over	0.000716603	4	0	2328	17190
GO:0006564	L-serine biosynthetic process	over	0.000716603	4	0	2328	17190
GO:0006177	GMP biosynthetic process	over	0.000716603	4	0	2328	17190
GO:0004128	cytochrome-b5 reductase activity	over	0.000716603	4	0	2328	17190
GO:0004807	triose-phosphate isomerase activity	over	0.000716603	4	0	2328	17190
GO:0006427	histidyl-tRNA aminoacylation	over	0.000716603	4	0	2328	17190
GO:0009328	phenylalanine-tRNA ligase complex	over	0.000716603	4	0	2328	17190
GO:0003730	mRNA 3'-UTR binding	over	0.000716603	4	0	2328	17190
GO:0031301	integral to organelle membrane	over	0.000735642	11	17	2321	17173
GO:0051252	regulation of RNA metabolic process	under	0.000741875	101	1101	2231	16089
GO:0006808	regulation of nitrogen utilization	over	0.000744157	13	24	2319	17166
GO:0006355	regulation of transcription, DNA-dependent	under	0.000770543	101	1098	2231	16092
GO:0016741	transferase activity, transferring one-carbon groups	over	0.000776392	65	287	2267	16903
GO:0006913	nucleocytoplasmic transport	over	0.000785445	35	124	2297	17066
GO:0051169	nuclear transport	over	0.000785445	35	124	2297	17066
GO:0031372	UBC13-MMS2 complex	over	0.000790157	10	14	2322	17176
GO:0015145	monosaccharide transmembrane transporter activity	over	0.000790157	10	14	2322	17176
GO:0015149	hexose transmembrane transporter activity	over	0.000790157	10	14	2322	17176
GO:0031371	ubiquitin conjugating enzyme complex	over	0.000790157	10	14	2322	17176
GO:0009070	serine family amino acid biosynthetic process	over	0.000790157	10	14	2322	17176
GO:0004564	beta-fructofuranosidase activity	over	0.000790157	10	14	2322	17176
GO:0016774	phosphotransferase activity, carboxyl group as acceptor	over	0.000790157	10	14	2322	17176
GO:0006281	DNA repair	over	0.000846299	72	329	2260	16861
GO:0019319	hexose biosynthetic process	over	0.000862508	12	21	2320	17169
GO:0015036	disulfide oxidoreductase activity	over	0.000926457	28	91	2304	17099
GO:0016776	phosphotransferase activity, phosphate group as acceptor	over	0.000937802	11	18	2321	17172
GO:0009086	methionine biosynthetic process	over	0.000937802	11	18	2321	17172
GO:0016646	oxidoreductase activity, acting on the CH-NH group of donors, NAD or NADP as acceptor	over	0.000974574	7	6	2325	17184
GO:0032446	protein modification by small protein conjugation	over	0.000980235	51	212	2281	16978
GO:0030705	cytoskeleton-dependent intracellular transport	over	0.00098801	20	54	2312	17136
GO:0034984	cellular response to DNA damage stimulus	over	0.000996076	72	332	2260	16858
GO:0006259	DNA metabolic process	over	0.00103649	131	693	2201	16497
GO:0006301	postreplication repair	over	0.00104762	10	15	2322	17175
GO:0042775	mitochondrial ATP synthesis coupled electron transport	over	0.0010812	18	46	2314	17144
GO:0034404	nucleobase, nucleoside and nucleotide biosynthetic process	over	0.00110469	8	9	2324	17181
GO:0034654	nucleobase, nucleoside, nucleotide and nucleic acid biosynthetic process	over	0.00110469	8	9	2324	17181
GO:0004683	calmodulin-dependent protein kinase activity	over	0.00114508	17	42	2315	17148
GO:0005217	intracellular ligand-gated ion channel activity	over	0.00121874	6	4	2326	17186
GO:0008559	xenobiotic-transporting ATPase activity	over	0.00137039	5	2	2327	17188
GO:0042910	xenobiotic transporter activity	over	0.00137039	5	2	2327	17188
GO:0010315	auxin efflux	over	0.00137039	5	2	2327	17188
GO:0000257	nitrilase activity	over	0.00137039	5	2	2327	17188
GO:0016815	hydrolase activity, acting on carbon-nitrogen (but not peptide) bonds, in nitriles	over	0.00137039	5	2	2327	17188
GO:0034504	protein localization in nucleus	over	0.00137381	19	51	2313	17139
GO:0033365	protein localization in organelle	over	0.00137381	19	51	2313	17139
GO:0051187	cofactor catabolic process	over	0.00145199	30	104	2302	17086
GO:0006974	response to DNA damage stimulus	over	0.00145199	74	349	2258	16841
GO:0010016	shoot morphogenesis	over	0.00145523	42	167	2290	17023
GO:0005543	phospholipid binding	over	0.00149098	21	61	2311	17129
GO:0015238	drug transporter activity	over	0.00151789	10	16	2322	17174
GO:0035091	phosphoinositide binding	over	0.00155236	15	35	2317	17155
GO:0030244	cellulose biosynthetic process	over	0.00155236	15	35	2317	17155
GO:0016884	carbon-nitrogen ligase activity, with glutamine as amido-N-donor	over	0.00156317	14	31	2318	17159
GO:0016746	transferase activity, transferring acyl groups	over	0.00158035	78	375	2254	16815
GO:0019202	amino acid kinase activity	over	0.00164636	7	7	2325	17183
GO:0004427	inorganic diphosphatase activity	over	0.00169664	9	13	2323	17177
GO:0048466	androecium development	under	0.00170558	3	125	2329	17065
GO:0048443	stamen development	under	0.00170558	3	125	2329	17065
GO:0016868	intramolecular transferase activity, phosphotransferases	over	0.00176606	8	10	2324	17180
GO:0006555	methionine metabolic process	over	0.0018062	19	53	2313	17137
GO:0006766	vitamin metabolic process	over	0.00183926	33	122	2299	17068
GO:0042773	ATP synthesis coupled electron transport	over	0.00187138	20	58	2312	17132
GO:0003924	GTPase activity	over	0.00187138	36	138	2296	17052
GO:0016830	carbon-carbon lyase activity	over	0.00192934	38	149	2294	17041
GO:0000267	cell fraction	over	0.00195976	21	63	2311	17127
GO:0016772	transferase activity, transferring phosphorus-containing groups	over	0.00195976	295	1789	2037	15401
GO:0008168	methyltransferase activity	over	0.00204301	62	285	2270	16905
GO:0033554	cellular response to stress	over	0.00206213	89	447	2243	16743
GO:0009085	lysine biosynthetic process	over	0.00217689	6	5	2326	17185
GO:0009089	lysine biosynthetic process via diaminopimelate	over	0.00217689	6	5	2326	17185
GO:0046451	diaminopimelate metabolic process	over	0.00217689	6	5	2326	17185
GO:0016758	transferase activity, transferring hexosyl groups	over	0.00219044	61	280	2271	16910
GO:0030243	cellulose metabolic process	over	0.00227211	15	37	2317	17153
GO:0006544	glycine metabolic process	over	0.00230939	9	14	2323	17176
GO:0022904	respiratory electron transport chain	over	0.00231502	21	64	2311	17126
GO:0019725	cellular homeostasis	over	0.00233223	44	184	2288	17006
GO:0009084	glutamine family amino acid biosynthetic process	over	0.00239976	13	29	2319	17161
GO:0019439	aromatic compound catabolic process	over	0.00251621	8	11	2324	17179
GO:0008541	proteasome regulatory particle, lid subcomplex	over	0.00251621	8	11	2324	17179
GO:0016841	ammonia-lyase activity	over	0.00251621	8	11	2324	17179
GO:0048438	floral whorl development	under	0.00255496	8	186	2324	17004
GO:0005093	Rab GDP-dissociation inhibitor activity	over	0.00277455	4	1	2328	17189
GO:0051410	detoxification of nitrogen compound	over	0.00277455	4	1	2328	17189
GO:0016862	intramolecular oxidoreductase activity, interconverting keto- and enol-groups	over	0.00277455	4	1	2328	17189
GO:0004821	histidine-tRNA ligase activity	over	0.00277455	4	1	2328	17189
GO:0004802	transketolase activity	over	0.00277455	4	1	2328	17189
GO:0032791	lead ion binding	over	0.00277455	4	1	2328	17189
GO:0047427	cyanoalanine nitrilase activity	over	0.00277455	4	1	2328	17189
GO:0051409	response to nitrosative stress	over	0.00277455	4	1	2328	17189
GO:0030119	AP-type membrane coat adaptor complex	over	0.00277455	4	1	2328	17189
GO:0015038	glutathione disulfide oxidoreductase activity	over	0.00277455	4	1	2328	17189
GO:0003995	acyl-CoA dehydrogenase activity	over	0.00277455	4	1	2328	17189
GO:0005978	glycogen biosynthetic process	over	0.00277455	4	1	2328	17189
GO:0030131	clathrin adaptor complex	over	0.00277455	4	1	2328	17189
GO:0003756	protein disulfide isomerase activity	over	0.00277455	4	1	2328	17189
GO:0015037	peptide disulfide oxidoreductase activity	over	0.00277455	4	1	2328	17189
GO:0016781	phosphotransferase activity, paired acceptors	over	0.00277455	4	1	2328	17189
GO:0047558	3-cyanoalanine hydratase activity	over	0.00277455	4	1	2328	17189
GO:0004776	succinate-CoA ligase (GDP-forming) activity	over	0.00277455	4	1	2328	17189
GO:0016864	intramolecular oxidoreductase activity, transposing S-S bonds	over	0.00277455	4	1	2328	17189
GO:0006536	glutamate metabolic process	over	0.00283867	7	8	2325	17182
GO:0016301	kinase activity	over	0.00283867	266	1602	2066	15588
GO:0051716	cellular response to stimulus	over	0.00288302	89	451	2243	16739
GO:0016567	protein ubiquitination	over	0.0028947	48	208	2284	16982
GO:0016417	S-acyltransferase activity	over	0.00311284	5	3	2327	17187
GO:0008422	beta-glucosidase activity	over	0.00311284	5	3	2327	17187
GO:0031209	SCAR complex	over	0.00311284	5	3	2327	17187
GO:0005753	mitochondrial proton-transporting ATP synthase complex	over	0.00311284	5	3	2327	17187
GO:0016272	prefoldin complex	over	0.003147	15	38	2317	17152
GO:0046930	pore complex	over	0.00321476	17	47	2315	17143
GO:0005643	nuclear pore	over	0.00321476	17	47	2315	17143
GO:0006081	cellular aldehyde metabolic process	over	0.00323601	14	34	2318	17156
GO:0016668	oxidoreductase activity, acting on sulfur group of donors, NAD or NADP as acceptor	over	0.00323601	14	34	2318	17156
GO:0030964	NADH dehydrogenase complex	over	0.00346711	9	15	2323	17175
GO:0016744	transferase activity, transferring aldehyde or ketonic groups	over	0.00346711	9	15	2323	17175
GO:0045271	respiratory chain complex I	over	0.00346711	9	15	2323	17175
GO:0009108	coenzyme biosynthetic process	over	0.00348414	23	76	2309	17114
GO:0016681	oxidoreductase activity, acting on diphenols and related substances as donors, cytochrome as acceptor	over	0.00351849	19	57	2313	17133
GO:0008121	ubiquinol-cytochrome-c reductase activity	over	0.00351849	19	57	2313	17133
GO:0007049	cell cycle	over	0.00355355	74	364	2258	16826
GO:0009853	photorespiration	over	0.00357351	17	48	2315	17142
GO:0048569	post-embryonic organ development	under	0.00358794	9	193	2323	16997
GO:0048437	floral organ development	under	0.00358794	9	193	2323	16997
GO:0016278	lysine N-methyltransferase activity	over	0.00397278	16	44	2316	17146
GO:0018024	histone-lysine N-methyltransferase activity	over	0.00397278	16	44	2316	17146
GO:0016279	protein-lysine N-methyltransferase activity	over	0.00397278	16	44	2316	17146
GO:0006801	superoxide metabolic process	over	0.00399765	11	23	2321	17167
GO:0000059	protein import into nucleus, docking	over	0.00399765	11	23	2321	17167
GO:0051258	protein polymerization	over	0.00399765	11	23	2321	17167
GO:0015976	carbon utilization	over	0.0042759	15	40	2317	17150
GO:0009642	response to light intensity	over	0.00434118	22	73	2310	17117
GO:0016763	transferase activity, transferring pentosyl groups	over	0.00434118	22	73	2310	17117
GO:0022402	cell cycle process	over	0.00438393	60	284	2272	16906
GO:0009826	unidimensional cell growth	over	0.00441292	32	125	2300	17065
GO:0010280	UDP-L-rhamnose synthase activity	over	0.0052939	3	0	2329	17190
GO:0019676	ammonia assimilation cycle	over	0.0052939	3	0	2329	17190
GO:0016471	vacuolar proton-transporting V-type ATPase complex	over	0.0052939	3	0	2329	17190
GO:0031403	lithium ion binding	over	0.0052939	3	0	2329	17190
GO:0004362	glutathione-disulfide reductase activity	over	0.0052939	3	0	2329	17190
GO:0033180	proton-transporting V-type ATPase, V1 domain	over	0.0052939	3	0	2329	17190
GO:0000221	vacuolar proton-transporting V-type ATPase, V1 domain	over	0.0052939	3	0	2329	17190
GO:0003938	IMP dehydrogenase activity	over	0.0052939	3	0	2329	17190
GO:0000015	phosphopyruvate hydratase complex	over	0.0052939	3	0	2329	17190
GO:0045254	pyruvate dehydrogenase complex	over	0.0052939	3	0	2329	17190
GO:0045116	protein neddylation	over	0.0052939	3	0	2329	17190
GO:0050377	UDP-glucose 4,6-dehydratase activity	over	0.0052939	3	0	2329	17190
GO:0008934	inositol-1(or 4)-monophosphatase activity	over	0.0052939	3	0	2329	17190
GO:0004347	glucose-6-phosphate isomerase activity	over	0.0052939	3	0	2329	17190
GO:0009078	pyruvate family amino acid metabolic process	over	0.0052939	3	0	2329	17190
GO:0009113	purine base biosynthetic process	over	0.0052939	3	0	2329	17190
GO:0004340	glucokinase activity	over	0.0052939	3	0	2329	17190
GO:0006522	alanine metabolic process	over	0.0052939	3	0	2329	17190
GO:0033176	proton-transporting V-type ATPase complex	over	0.0052939	3	0	2329	17190
GO:0017171	serine hydrolase activity	over	0.00533831	27	99	2305	17091
GO:0008236	serine-type peptidase activity	over	0.00533831	27	99	2305	17091
GO:0048764	trichoblast maturation	over	0.00535946	13	32	2319	17158
GO:0048469	cell maturation	over	0.00535946	13	32	2319	17158
GO:0048765	root hair cell differentiation	over	0.00535946	13	32	2319	17158
GO:0044430	cytoskeletal part	over	0.00541164	42	181	2290	17009
GO:0009341	beta-galactosidase complex	over	0.00547084	10	20	2322	17170
GO:0015630	microtubule cytoskeleton	over	0.0056717	35	143	2297	17047
GO:0005853	eukaryotic translation elongation factor 1 complex	over	0.00574478	8	13	2324	17177
GO:0042578	phosphoric ester hydrolase activity	over	0.00574882	104	558	2228	16632
GO:0007568	aging	over	0.00575484	46	205	2286	16985
GO:0004124	cysteine synthase activity	over	0.00593123	5	4	2327	17186
GO:0015239	multidrug transporter activity	over	0.00593123	5	4	2327	17186
GO:0043174	nucleoside salvage	over	0.00593123	5	4	2327	17186
GO:0006166	purine ribonucleoside salvage	over	0.00593123	5	4	2327	17186
GO:0030684	preribosome	over	0.00593123	5	4	2327	17186
GO:0030688	preribosome, small subunit precursor	over	0.00593123	5	4	2327	17186
GO:0008235	metalloexopeptidase activity	over	0.00593123	5	4	2327	17186
GO:0045153	electron transporter, transferring electrons within CoQH2-cytochrome c reductase complex activity	over	0.00593123	5	4	2327	17186
GO:0004747	ribokinase activity	over	0.00593123	5	4	2327	17186
GO:0009514	glyoxysome	over	0.00593123	5	4	2327	17186
GO:0006800	oxygen and reactive oxygen species metabolic process	over	0.00593782	19	60	2313	17130
GO:0009116	nucleoside metabolic process	over	0.00617889	17	51	2315	17139
GO:0009074	aromatic amino acid family catabolic process	over	0.00638235	7	10	2325	17180
GO:0006559	L-phenylalanine catabolic process	over	0.00638235	7	10	2325	17180
GO:0065008	regulation of biological quality	over	0.0063843	111	605	2221	16585
GO:0006739	NADP metabolic process	over	0.00650809	15	42	2317	17148
GO:0016790	thiolester hydrolase activity	over	0.00654204	25	91	2307	17099
GO:0016757	transferase activity, transferring glycosyl groups	over	0.00657748	90	473	2242	16717
GO:0006206	pyrimidine base metabolic process	over	0.00675502	6	7	2326	17183
GO:0006767	water-soluble vitamin metabolic process	over	0.00679541	28	107	2304	17083
GO:0007018	microtubule-based movement	over	0.00694226	16	47	2316	17143
GO:0010253	UDP-rhamnose biosynthetic process	over	0.00751371	4	2	2328	17188
GO:0010209	vacuolar sorting signal binding	over	0.00751371	4	2	2328	17188
GO:0019299	rhamnose metabolic process	over	0.00751371	4	2	2328	17188
GO:0046835	carbohydrate phosphorylation	over	0.00751371	4	2	2328	17188
GO:0010489	UDP-4-keto-6-deoxy-glucose-3,5-epimerase activity	over	0.00751371	4	2	2328	17188
GO:0033478	UDP-rhamnose metabolic process	over	0.00751371	4	2	2328	17188
GO:0009940	amino-terminal vacuolar sorting propeptide binding	over	0.00751371	4	2	2328	17188
GO:0006112	energy reserve metabolic process	over	0.00751371	4	2	2328	17188
GO:0006346	methylation-dependent chromatin silencing	over	0.00751371	4	2	2328	17188
GO:0010490	UDP-4-keto-rhamnose-4-keto-reductase activity	over	0.00751371	4	2	2328	17188
GO:0004473	malate dehydrogenase (oxaloacetate-decarboxylating) (NADP+) activity	over	0.00751371	4	2	2328	17188
GO:0005977	glycogen metabolic process	over	0.00751371	4	2	2328	17188
GO:0030976	thiamin pyrophosphate binding	over	0.00751371	4	2	2328	17188
GO:0019499	cyanide metabolic process	over	0.00751371	4	2	2328	17188
GO:0005851	eukaryotic translation initiation factor 2B complex	over	0.00751371	4	2	2328	17188
GO:0008170	N-methyltransferase activity	over	0.00771989	18	57	2314	17133
GO:0030029	actin filament-based process	over	0.00777164	19	62	2313	17128
GO:0009687	abscisic acid metabolic process	over	0.0079444	8	14	2324	17176
GO:0006551	leucine metabolic process	over	0.0079444	8	14	2324	17176
GO:0004707	MAP kinase activity	over	0.0079444	8	14	2324	17176
GO:0043288	apocarotenoid metabolic process	over	0.0079444	8	14	2324	17176
GO:0019751	polyol metabolic process	over	0.0080739	12	30	2320	17160
GO:0042054	histone methyltransferase activity	over	0.00809619	16	48	2316	17142
GO:0016846	carbon-sulfur lyase activity	over	0.00809619	16	48	2316	17142
GO:0010053	root epidermal cell differentiation	over	0.00809619	16	48	2316	17142
GO:0006284	base-excision repair	over	0.00815255	28	109	2304	17081
GO:0003712	transcription cofactor activity	under	0.00821611	0	61	2332	17129
GO:0051539	4 iron, 4 sulfur cluster binding	over	0.00831146	9	18	2323	17172
GO:0016880	acid-ammonia (or amide) ligase activity	over	0.00847093	10	22	2322	17168
GO:0016211	ammonia ligase activity	over	0.00847093	10	22	2322	17168
GO:0016810	hydrolase activity, acting on carbon-nitrogen (but not peptide) bonds	over	0.00854083	35	148	2297	17042
GO:0009062	fatty acid catabolic process	over	0.00893822	13	35	2319	17155
GO:0016877	ligase activity, forming carbon-sulfur bonds	over	0.00925628	12	31	2320	17159
GO:0006896	Golgi to vacuole transport	over	0.00964359	5	5	2327	17185
GO:0006892	post-Golgi vesicle-mediated transport	over	0.00964359	5	5	2327	17185
GO:0004075	biotin carboxylase activity	over	0.00964359	5	5	2327	17185
GO:0010054	trichoblast differentiation	over	0.00970612	14	40	2318	17150
GO:0051537	2 iron, 2 sulfur cluster binding	over	0.0099515	6	8	2326	17182
GO:0004826	phenylalanine-tRNA ligase activity	over	0.0099515	6	8	2326	17182
GO:0045261	proton-transporting ATP synthase complex, catalytic core F(1)	over	0.0099515	6	8	2326	17182
GO:0008318	protein prenyltransferase activity	over	0.0099515	6	8	2326	17182
GO:0008172	S-methyltransferase activity	over	0.0099515	6	8	2326	17182
GO:0006432	phenylalanyl-tRNA aminoacylation	over	0.0099515	6	8	2326	17182
GO:0009532	plastid stroma	over	0.00999033	30	122	2302	17068
GO:0006558	L-phenylalanine metabolic process	over	0.0100956	8	15	2324	17175
GO:0016688	L-ascorbate peroxidase activity	over	0.0100956	8	15	2324	17175
GO:0045259	proton-transporting ATP synthase complex	over	0.0100956	8	15	2324	17175
GO:0006525	arginine metabolic process	over	0.0100956	8	15	2324	17175
GO:0004148	dihydrolipoyl dehydrogenase activity	over	0.0100956	8	15	2324	17175
GO:0015977	carbon utilization by fixation of carbon dioxide	over	0.0101484	11	27	2321	17163
GO:0042592	homeostatic process	over	0.0102186	51	243	2281	16947
GO:0009220	pyrimidine ribonucleotide biosynthetic process	over	0.0104358	9	19	2323	17171
GO:0009218	pyrimidine ribonucleotide metabolic process	over	0.0104358	9	19	2323	17171
GO:0009867	jasmonic acid mediated signaling pathway	over	0.0105067	16	50	2316	17140
GO:0006979	response to oxidative stress	over	0.0105453	61	304	2271	16886
GO:0007034	vacuolar transport	over	0.0109997	12	32	2320	17158
GO:0030258	lipid modification	over	0.0112175	15	46	2317	17144
GO:0043565	sequence-specific DNA binding	under	0.011315	10	191	2322	16999
GO:0004029	aldehyde dehydrogenase (NAD) activity	over	0.0115061	7	12	2325	17178
GO:0004332	fructose-bisphosphate aldolase activity	over	0.0115061	7	12	2325	17178
GO:0016126	sterol biosynthetic process	over	0.0116147	11	28	2321	17162
GO:0016125	sterol metabolic process	over	0.0116147	11	28	2321	17162
GO:0009055	electron carrier activity	over	0.0116537	51	246	2281	16944
GO:0009888	tissue development	over	0.0121424	50	241	2282	16949
GO:0048767	root hair elongation	over	0.0123592	8	16	2324	17174
GO:0004312	fatty-acid synthase activity	over	0.0125177	9	20	2323	17170
GO:0048653	anther development	under	0.0133747	0	57	2332	17133
GO:0046040	IMP metabolic process	over	0.013486	4	3	2328	17187
GO:0008180	signalosome	over	0.013486	4	3	2328	17187
GO:0007030	Golgi organization	over	0.013486	4	3	2328	17187
GO:0010288	response to lead ion	over	0.013486	4	3	2328	17187
GO:0003997	acyl-CoA oxidase activity	over	0.013486	4	3	2328	17187
GO:0006188	IMP biosynthetic process	over	0.013486	4	3	2328	17187
GO:0050896	response to stimulus	over	0.013486	638	4275	1694	12915
GO:0006635	fatty acid beta-oxidation	over	0.0135895	12	33	2320	17157
GO:0006221	pyrimidine nucleotide biosynthetic process	over	0.013597	15	47	2317	17143
GO:0006220	pyrimidine nucleotide metabolic process	over	0.013597	15	47	2317	17143
GO:0022900	electron transport chain	over	0.0135985	24	93	2308	17097
GO:0055114	oxidation reduction	over	0.0135985	24	93	2308	17097
GO:0045275	respiratory chain complex III	over	0.013679	16	52	2316	17138
GO:0005750	mitochondrial respiratory chain complex III	over	0.013679	16	52	2316	17138
GO:0016655	oxidoreductase activity, acting on NADH or NADPH, quinone or similar compound as acceptor	over	0.013679	16	52	2316	17138
GO:0007167	enzyme linked receptor protein signaling pathway	under	0.0137948	7	153	2325	17037
GO:0007169	transmembrane receptor protein tyrosine kinase signaling pathway	under	0.0137948	7	153	2325	17037
GO:0010223	secondary shoot formation	over	0.0139014	6	9	2326	17181
GO:0004571	mannosyl-oligosaccharide 1,2-alpha-mannosidase activity	over	0.0139014	6	9	2326	17181
GO:0003979	UDP-glucose 6-dehydrogenase activity	over	0.0139014	6	9	2326	17181
GO:0006595	polyamine metabolic process	over	0.0139014	6	9	2326	17181
GO:0010346	shoot formation	over	0.0139014	6	9	2326	17181
GO:0009636	response to toxin	over	0.0139414	18	62	2314	17128
GO:0006996	organelle organization	over	0.0139537	88	478	2244	16712
GO:0005275	amine transmembrane transporter activity	over	0.0140594	25	99	2307	17091
GO:0009755	hormone-mediated signaling	under	0.0142052	10	186	2322	17004
GO:0004105	choline-phosphate cytidylyltransferase activity	over	0.014702	5	6	2327	17184
GO:0042762	regulation of sulfur metabolic process	over	0.014702	5	6	2327	17184
GO:0046885	regulation of hormone biosynthetic process	over	0.014702	5	6	2327	17184
GO:0008218	bioluminescence	over	0.014702	5	6	2327	17184
GO:0019856	pyrimidine base biosynthetic process	over	0.014702	5	6	2327	17184
GO:0010364	regulation of ethylene biosynthetic process	over	0.014702	5	6	2327	17184
GO:0031335	regulation of sulfur amino acid metabolic process	over	0.014702	5	6	2327	17184
GO:0006535	cysteine biosynthetic process from serine	over	0.014702	5	6	2327	17184
GO:0045010	actin nucleation	over	0.014702	5	6	2327	17184
GO:0000275	mitochondrial proton-transporting ATP synthase complex, catalytic core F(1)	over	0.016434	3	1	2329	17189
GO:0046500	S-adenosylmethionine metabolic process	over	0.016434	3	1	2329	17189
GO:0006004	fucose metabolic process	over	0.016434	3	1	2329	17189
GO:0016453	C-acetyltransferase activity	over	0.016434	3	1	2329	17189
GO:0003985	acetyl-CoA C-acetyltransferase activity	over	0.016434	3	1	2329	17189
GO:0006426	glycyl-tRNA aminoacylation	over	0.016434	3	1	2329	17189
GO:0005754	mitochondrial proton-transporting ATP synthase, catalytic core	over	0.016434	3	1	2329	17189
GO:0004781	sulfate adenylyltransferase (ATP) activity	over	0.016434	3	1	2329	17189
GO:0031062	positive regulation of histone methylation	over	0.016434	3	1	2329	17189
GO:0019107	myristoyltransferase activity	over	0.016434	3	1	2329	17189
GO:0004108	citrate (Si)-synthase activity	over	0.016434	3	1	2329	17189
GO:0042800	histone methyltransferase activity (H3-K4 specific)	over	0.016434	3	1	2329	17189
GO:0018822	nitrile hydratase activity	over	0.016434	3	1	2329	17189
GO:0004820	glycine-tRNA ligase activity	over	0.016434	3	1	2329	17189
GO:0045267	proton-transporting ATP synthase, catalytic core	over	0.016434	3	1	2329	17189
GO:0006656	phosphatidylcholine biosynthetic process	over	0.016434	3	1	2329	17189
GO:0004489	methylenetetrahydrofolate reductase (NADPH) activity	over	0.016434	3	1	2329	17189
GO:0031058	positive regulation of histone modification	over	0.016434	3	1	2329	17189
GO:0004072	aspartate kinase activity	over	0.016434	3	1	2329	17189
GO:0016639	oxidoreductase activity, acting on the CH-NH2 group of donors, NAD or NADP as acceptor	over	0.016434	3	1	2329	17189
GO:0006086	acetyl-CoA biosynthetic process from pyruvate	over	0.016434	3	1	2329	17189
GO:0004766	spermidine synthase activity	over	0.016434	3	1	2329	17189
GO:0009041	uridylate kinase activity	over	0.016434	3	1	2329	17189
GO:0004779	sulfate adenylyltransferase activity	over	0.016434	3	1	2329	17189
GO:0007155	cell adhesion	over	0.016594	15	48	2317	17142
GO:0022610	biological adhesion	over	0.016594	15	48	2317	17142
GO:0019362	pyridine nucleotide metabolic process	over	0.0166744	16	53	2316	17137
GO:0005624	membrane fraction	over	0.0166744	17	58	2315	17132
GO:0006733	oxidoreduction coenzyme metabolic process	over	0.0166744	17	58	2315	17132
GO:0019201	nucleotide kinase activity	over	0.0169509	7	13	2325	17177
GO:0005984	disaccharide metabolic process	over	0.0170359	12	34	2320	17156
GO:0034440	lipid oxidation	over	0.0170359	12	34	2320	17156
GO:0019395	fatty acid oxidation	over	0.0170359	12	34	2320	17156
GO:0006261	DNA-dependent DNA replication	over	0.0174162	28	117	2304	17073
GO:0009269	response to desiccation	over	0.017551	8	17	2324	17173
GO:0004222	metalloendopeptidase activity	over	0.0176793	13	39	2319	17151
GO:0008415	acyltransferase activity	over	0.0178318	65	338	2267	16852
GO:0007010	cytoskeleton organization	over	0.0178814	25	101	2307	17089
GO:0006769	nicotinamide metabolic process	over	0.0182213	15	49	2317	17141
GO:0005626	insoluble fraction	over	0.0182286	17	59	2315	17131
GO:0004221	ubiquitin thiolesterase activity	over	0.0182723	16	54	2316	17136
GO:0016747	transferase activity, transferring acyl groups other than amino-acyl groups	over	0.0183567	65	339	2267	16851
GO:0020037	heme binding	over	0.018369	42	199	2290	16991
GO:0016859	cis-trans isomerase activity	over	0.0183725	21	80	2311	17110
GO:0003755	peptidyl-prolyl cis-trans isomerase activity	over	0.0183725	21	80	2311	17110
GO:0006012	galactose metabolic process	over	0.0184582	12	35	2320	17155
GO:0004565	beta-galactosidase activity	over	0.0185386	10	26	2322	17164
GO:0006122	mitochondrial electron transport, ubiquinol to cytochrome c	over	0.0190938	6	10	2326	17180
GO:0046470	phosphatidylcholine metabolic process	over	0.0190938	6	10	2326	17180
GO:0009555	pollen development	over	0.0194678	26	108	2306	17082
GO:0045036	protein targeting to chloroplast	over	0.0196133	9	22	2323	17168
GO:0016405	CoA-ligase activity	over	0.0196133	9	22	2323	17168
GO:0008943	glyceraldehyde-3-phosphate dehydrogenase activity	over	0.0196133	9	22	2323	17168
GO:0009266	response to temperature stimulus	over	0.0197529	109	623	2223	16567
GO:0009606	tropism	over	0.0197734	16	55	2316	17135
GO:0048580	regulation of post-embryonic development	under	0.0202455	16	245	2316	16945
GO:0000041	transition metal ion transport	under	0.0202455	2	85	2330	17105
GO:0016645	oxidoreductase activity, acting on the CH-NH group of donors	over	0.020406	7	14	2325	17176
GO:0043176	amine binding	over	0.0206093	8	18	2324	17172
GO:0016597	amino acid binding	over	0.0206093	8	18	2324	17172
GO:0012510	trans-Golgi network transport vesicle membrane	over	0.0206093	8	18	2324	17172
GO:0030658	transport vesicle membrane	over	0.0206093	8	18	2324	17172
GO:0009605	response to external stimulus	over	0.0206504	78	424	2254	16766
GO:0000300	peripheral to membrane of membrane fraction	over	0.0214687	5	7	2327	17183
GO:0003871	5-methyltetrahydropteroyltriglutamate-homocysteine S-methyltransferase activity	over	0.0214687	5	7	2327	17183
GO:0042085	5-methyltetrahydropteroyltri-L-glutamate-dependent methyltransferase activity	over	0.0214687	5	7	2327	17183
GO:0017119	Golgi transport complex	over	0.0214687	5	7	2327	17183
GO:0043101	purine salvage	over	0.0214687	5	7	2327	17183
GO:0009103	lipopolysaccharide biosynthetic process	over	0.0215523	12	36	2320	17154
GO:0008653	lipopolysaccharide metabolic process	over	0.0215523	12	36	2320	17154
GO:0000325	plant-type vacuole	over	0.0215523	12	36	2320	17154
GO:0000151	ubiquitin ligase complex	over	0.0215847	46	226	2286	16964
GO:0016653	oxidoreductase activity, acting on NADH or NADPH, heme protein as acceptor	over	0.0229565	4	4	2328	17186
GO:0046085	adenosine metabolic process	over	0.0229565	4	4	2328	17186
GO:0004551	nucleotide diphosphatase activity	over	0.0229565	4	4	2328	17186
GO:0004001	adenosine kinase activity	over	0.0229565	4	4	2328	17186
GO:0010265	SCF complex assembly	over	0.0229565	4	4	2328	17186
GO:0004558	alpha-glucosidase activity	over	0.0229565	4	4	2328	17186
GO:0009678	hydrogen-translocating pyrophosphatase activity	over	0.0229565	4	4	2328	17186
GO:0006169	adenosine salvage	over	0.0229565	4	4	2328	17186
GO:0022624	proteasome accessory complex	over	0.0231157	10	27	2322	17163
GO:0005838	proteasome regulatory particle	over	0.0231157	10	27	2322	17163
GO:0042545	cell wall modification	over	0.0232313	23	93	2309	17097
GO:0009409	response to cold	over	0.0232313	83	458	2249	16732
GO:0016042	lipid catabolic process	over	0.0232445	16	56	2316	17134
GO:0021700	developmental maturation	over	0.0232445	16	56	2316	17134
GO:0030036	actin cytoskeleton organization	over	0.0234026	15	51	2317	17139
GO:0006464	protein modification process	over	0.0234231	256	1619	2076	15571
GO:0009570	chloroplast stroma	over	0.0235499	22	88	2310	17102
GO:0034623	cellular macromolecular complex disassembly	over	0.0237703	11	32	2321	17158
GO:0032984	macromolecular complex disassembly	over	0.0237703	11	32	2321	17158
GO:0043624	cellular protein complex disassembly	over	0.0237703	11	32	2321	17158
GO:0043241	protein complex disassembly	over	0.0237703	11	32	2321	17158
GO:0022411	cellular component disassembly	over	0.0237703	11	32	2321	17158
GO:0015276	ligand-gated ion channel activity	over	0.0238926	9	23	2323	17167
GO:0016878	acid-thiol ligase activity	over	0.0238926	9	23	2323	17167
GO:0022834	ligand-gated channel activity	over	0.0238926	9	23	2323	17167
GO:0018346	protein amino acid prenylation	over	0.0248153	6	11	2326	17179
GO:0005905	coated pit	over	0.0248153	6	11	2326	17179
GO:0016844	strictosidine synthase activity	over	0.0250585	8	19	2324	17171
GO:0004034	aldose 1-epimerase activity	over	0.0250585	8	19	2324	17171
GO:0004372	glycine hydroxymethyltransferase activity	over	0.0250585	8	19	2324	17171
GO:0016843	amine-lyase activity	over	0.0250585	8	19	2324	17171
GO:0003697	single-stranded DNA binding	over	0.0261728	10	28	2322	17162
GO:0051301	cell division	over	0.0263543	29	129	2303	17061
GO:0007017	microtubule-based process	over	0.0265972	24	101	2308	17089
GO:0030414	peptidase inhibitor activity	under	0.0270286	0	50	2332	17140
GO:0004866	endopeptidase inhibitor activity	under	0.0270286	0	50	2332	17140
GO:0043414	biopolymer methylation	under	0.0270286	14	219	2318	16971
GO:0043687	post-translational protein modification	over	0.0270801	224	1409	2108	15781
GO:0009646	response to absence of light	over	0.0274917	9	24	2323	17166
GO:0042278	purine nucleoside metabolic process	over	0.0274917	9	24	2323	17166
GO:0046128	purine ribonucleoside metabolic process	over	0.0274917	9	24	2323	17166
GO:0032259	methylation	under	0.0281664	15	228	2317	16962
GO:0006596	polyamine biosynthetic process	over	0.0287752	5	8	2327	17182
GO:0031227	intrinsic to endoplasmic reticulum membrane	over	0.0287752	5	8	2327	17182
GO:0004365	glyceraldehyde-3-phosphate dehydrogenase (phosphorylating) activity	over	0.0287752	5	8	2327	17182
GO:0030176	integral to endoplasmic reticulum membrane	over	0.0287752	5	8	2327	17182
GO:0032350	regulation of hormone metabolic process	over	0.0287752	5	8	2327	17182
GO:0004742	dihydrolipoyllysine-residue acetyltransferase activity	over	0.0313961	3	2	2329	17188
GO:0009684	indoleacetic acid biosynthetic process	over	0.0313961	3	2	2329	17188
GO:0009683	indoleacetic acid metabolic process	over	0.0313961	3	2	2329	17188
GO:0016418	S-acetyltransferase activity	over	0.0313961	3	2	2329	17188
GO:0006075	1,3-beta-glucan biosynthetic process	over	0.0313961	3	2	2329	17188
GO:0051274	beta-glucan biosynthetic process	over	0.0313961	3	2	2329	17188
GO:0009843	cyanelle thylakoid	over	0.0313961	3	2	2329	17188
GO:0030075	plasma membrane-derived thylakoid	over	0.0313961	3	2	2329	17188
GO:0004013	adenosylhomocysteinase activity	over	0.0313961	3	2	2329	17188
GO:0000148	1,3-beta-glucan synthase complex	over	0.0313961	3	2	2329	17188
GO:0004834	tryptophan synthase activity	over	0.0313961	3	2	2329	17188
GO:0009842	cyanelle	over	0.0313961	3	2	2329	17188
GO:0008333	endosome to lysosome transport	over	0.0313961	3	2	2329	17188
GO:0006549	isoleucine metabolic process	over	0.0313961	3	2	2329	17188
GO:0051278	fungal-type cell wall polysaccharide biosynthetic process	over	0.0313961	3	2	2329	17188
GO:0005771	multivesicular body	over	0.0313961	3	2	2329	17188
GO:0051273	beta-glucan metabolic process	over	0.0313961	3	2	2329	17188
GO:0030089	phycobilisome	over	0.0313961	3	2	2329	17188
GO:0004084	branched-chain-amino-acid transaminase activity	over	0.0313961	3	2	2329	17188
GO:0006074	1,3-beta-glucan metabolic process	over	0.0313961	3	2	2329	17188
GO:0007041	lysosomal transport	over	0.0313961	3	2	2329	17188
GO:0016802	trialkylsulfonium hydrolase activity	over	0.0313961	3	2	2329	17188
GO:0009051	pentose-phosphate shunt, oxidative branch	over	0.0313961	3	2	2329	17188
GO:0003843	1,3-beta-glucan synthase activity	over	0.0313961	3	2	2329	17188
GO:0016743	carboxyl- or carbamoyltransferase activity	over	0.0313961	3	2	2329	17188
GO:0004737	pyruvate decarboxylase activity	over	0.0313961	3	2	2329	17188
GO:0030523	dihydrolipoamide S-acyltransferase activity	over	0.0313961	3	2	2329	17188
GO:0006020	inositol metabolic process	over	0.0313961	3	2	2329	17188
GO:0004478	methionine adenosyltransferase activity	over	0.0313961	3	2	2329	17188
GO:0003989	acetyl-CoA carboxylase activity	over	0.0313961	3	2	2329	17188
GO:0005884	actin filament	over	0.0313961	3	2	2329	17188
GO:0008097	5S rRNA binding	over	0.0313961	3	2	2329	17188
GO:0010042	response to manganese ion	over	0.0313961	3	2	2329	17188
GO:0009097	isoleucine biosynthetic process	over	0.0313961	3	2	2329	17188
GO:0009272	fungal-type cell wall biogenesis	over	0.0313961	3	2	2329	17188
GO:0009705	plant-type vacuole membrane	over	0.0315023	10	29	2322	17161
GO:0031410	cytoplasmic vesicle	over	0.0315377	178	1099	2154	16091
GO:0016168	chlorophyll binding	under	0.0327921	0	48	2332	17142
GO:0006997	nucleus organization	under	0.035377	8	151	2324	17039
GO:0006531	aspartate metabolic process	over	0.0376622	2	0	2330	17190
GO:0004044	amidophosphoribosyltransferase activity	over	0.0376622	2	0	2330	17190
GO:0010289	homogalacturonan biosynthetic process	over	0.0376622	2	0	2330	17190
GO:0004640	phosphoribosylanthranilate isomerase activity	over	0.0376622	2	0	2330	17190
GO:0006900	membrane budding	over	0.0376622	2	0	2330	17190
GO:0003994	aconitate hydratase activity	over	0.0376622	2	0	2330	17190
GO:0004379	glycylpeptide N-tetradecanoyltransferase activity	over	0.0376622	2	0	2330	17190
GO:0004133	glycogen debranching enzyme activity	over	0.0376622	2	0	2330	17190
GO:0008460	dTDP-glucose 4,6-dehydratase activity	over	0.0376622	2	0	2330	17190
GO:0048244	phytanoyl-CoA dioxygenase activity	over	0.0376622	2	0	2330	17190
GO:0010157	response to chlorate	over	0.0376622	2	0	2330	17190
GO:0046853	inositol and derivative phosphorylation	over	0.0376622	2	0	2330	17190
GO:0030732	methionine S-methyltransferase activity	over	0.0376622	2	0	2330	17190
GO:0008967	phosphoglycolate phosphatase activity	over	0.0376622	2	0	2330	17190
GO:0004647	phosphoserine phosphatase activity	over	0.0376622	2	0	2330	17190
GO:0016652	oxidoreductase activity, acting on NADH or NADPH, NAD or NADP as acceptor	over	0.0376622	2	0	2330	17190
GO:0000746	conjugation	over	0.0376622	2	0	2330	17190
GO:0033116	ER-Golgi intermediate compartment membrane	over	0.0376622	2	0	2330	17190
GO:0004421	hydroxymethylglutaryl-CoA synthase activity	over	0.0376622	2	0	2330	17190
GO:0030929	ADPG pyrophosphorylase complex	over	0.0376622	2	0	2330	17190
GO:0010155	regulation of proton transport	over	0.0376622	2	0	2330	17190
GO:0004591	oxoglutarate dehydrogenase (succinyl-transferring) activity	over	0.0376622	2	0	2330	17190
GO:0000072	M phase specific microtubule process	over	0.0376622	2	0	2330	17190
GO:0005793	ER-Golgi intermediate compartment	over	0.0376622	2	0	2330	17190
GO:0004619	phosphoglycerate mutase activity	over	0.0376622	2	0	2330	17190
GO:0030931	heterotetrameric ADPG pyrophosphorylase complex	over	0.0376622	2	0	2330	17190
GO:0010477	response to sulfur dioxide	over	0.0376622	2	0	2330	17190
GO:0050242	pyruvate, phosphate dikinase activity	over	0.0376622	2	0	2330	17190
GO:0004471	malate dehydrogenase (decarboxylating) activity	over	0.0376622	2	0	2330	17190
GO:0042354	L-fucose metabolic process	over	0.0376622	2	0	2330	17190
GO:0010248	establishment or maintenance of transmembrane electrochemical gradient	over	0.0376622	2	0	2330	17190
GO:0008836	diaminopimelate decarboxylase activity	over	0.0376622	2	0	2330	17190
GO:0050328	tetrahydroberberine oxidase activity	over	0.0376622	2	0	2330	17190
GO:0016050	vesicle organization	over	0.0376622	2	0	2330	17190
GO:0031897	Tic complex	over	0.0376622	2	0	2330	17190
GO:0010318	pyrophosphate-dependent phosphofructokinase complex, beta-subunit complex	over	0.0376622	2	0	2330	17190
GO:0008837	diaminopimelate epimerase activity	over	0.0376622	2	0	2330	17190
GO:0005850	eukaryotic translation initiation factor 2 complex	over	0.0376622	2	0	2330	17190
GO:0004134	4-alpha-glucanotransferase activity	over	0.0376622	2	0	2330	17190
GO:0004617	phosphoglycerate dehydrogenase activity	over	0.0376622	2	0	2330	17190
GO:0030132	clathrin coat of coated pit	over	0.0376622	2	0	2330	17190
GO:0008361	regulation of cell size	over	0.0378128	46	233	2286	16957
GO:0009072	aromatic amino acid family metabolic process	over	0.0378128	21	86	2311	17104
GO:0031982	vesicle	over	0.0378128	178	1100	2154	16090
GO:0000911	cytokinesis by cell plate formation	over	0.0389409	6	12	2326	17178
GO:0018342	protein prenylation	over	0.0389409	6	12	2326	17178
GO:0031970	organelle envelope lumen	over	0.0389409	6	12	2326	17178
GO:0005758	mitochondrial intermembrane space	over	0.0389409	6	12	2326	17178
GO:0048588	developmental cell growth	over	0.039424	13	44	2319	17146
GO:0016679	oxidoreductase activity, acting on diphenols and related substances as donors	over	0.0395065	20	81	2312	17109
GO:0009909	regulation of flower development	under	0.0405291	13	202	2319	16988
GO:0016855	racemase and epimerase activity, acting on amino acids and derivatives	over	0.0406821	4	5	2328	17185
GO:0004315	3-oxoacyl-[acyl-carrier-protein] synthase activity	over	0.0406821	4	5	2328	17185
GO:0004017	adenylate kinase activity	over	0.0406821	4	5	2328	17185
GO:0032012	regulation of ARF protein signal transduction	over	0.0406821	4	5	2328	17185
GO:0005625	soluble fraction	over	0.0406821	4	5	2328	17185
GO:0009374	biotin binding	over	0.0406821	4	5	2328	17185
GO:0019253	reductive pentose-phosphate cycle	over	0.0409007	9	25	2323	17165
GO:0006071	glycerol metabolic process	over	0.0409007	9	25	2323	17165
GO:0016832	aldehyde-lyase activity	over	0.0409007	9	25	2323	17165
GO:0016070	RNA metabolic process	over	0.0409759	131	786	2201	16404
GO:0016773	phosphotransferase activity, alcohol group as acceptor	over	0.0410984	181	1124	2151	16066
GO:0022604	regulation of cell morphogenesis	over	0.0411684	46	235	2286	16955
GO:0003713	transcription coactivator activity	under	0.0414017	0	46	2332	17144
GO:0010218	response to far red light	under	0.0414017	0	46	2332	17144
GO:0009887	organ morphogenesis	over	0.0417992	40	199	2292	16991
GO:0048589	developmental growth	over	0.0420616	14	50	2318	17140
GO:0005744	mitochondrial inner membrane presequence translocase complex	over	0.042422	11	35	2321	17155
GO:0042435	indole derivative biosynthetic process	over	0.0426317	8	21	2324	17169
GO:0043566	structure-specific DNA binding	over	0.0428472	12	40	2320	17150
GO:0016023	cytoplasmic membrane-bounded vesicle	over	0.0430792	175	1087	2157	16103
GO:0016627	oxidoreductase activity, acting on the CH-CH group of donors	over	0.0431085	19	77	2313	17113
GO:0051128	regulation of cellular component organization	over	0.0432188	55	293	2277	16897
GO:0031988	membrane-bounded vesicle	over	0.0433797	175	1088	2157	16102
GO:0008238	exopeptidase activity	over	0.0437598	18	72	2314	17118
GO:0030130	clathrin coat of trans-Golgi network vesicle	over	0.0442205	7	17	2325	17173
GO:0005849	mRNA cleavage factor complex	over	0.0442205	7	17	2325	17173
GO:0051239	regulation of multicellular organismal process	under	0.044863	23	298	2309	16892
GO:0000312	plastid small ribosomal subunit	over	0.0453983	5	9	2327	17181
GO:0016071	mRNA metabolic process	over	0.0456822	38	189	2294	17001
GO:0004252	serine-type endopeptidase activity	over	0.0462733	6	13	2326	17177
GO:0033205	cytokinesis during cell cycle	over	0.0462733	6	13	2326	17177
GO:0006534	cysteine metabolic process	over	0.0462733	6	13	2326	17177
GO:0006526	arginine biosynthetic process	over	0.0462733	6	13	2326	17177
GO:0019344	cysteine biosynthetic process	over	0.0462733	6	13	2326	17177
GO:0050661	NADP or NADPH binding	over	0.0462733	6	13	2326	17177
GO:0003954	NADH dehydrogenase activity	over	0.0468263	13	46	2319	17144
GO:0009644	response to high light intensity	over	0.0468263	13	46	2319	17144
GO:0009630	gravitropism	over	0.0470622	12	41	2320	17149
GO:0008757	S-adenosylmethionine-dependent methyltransferase activity	over	0.047526	29	136	2303	17054
GO:0004702	receptor signaling protein serine/threonine kinase activity	over	0.0479316	8	22	2324	17168
GO:0009821	alkaloid biosynthetic process	over	0.0479316	8	22	2324	17168
GO:0009820	alkaloid metabolic process	over	0.0479316	8	22	2324	17168
GO:0005057	receptor signaling protein activity	over	0.0479316	8	22	2324	17168
GO:0009505	plant-type cell wall	over	0.0480479	47	246	2285	16944
GO:0015144	carbohydrate transmembrane transporter activity	over	0.0483809	26	119	2306	17071
GO:0016049	cell growth	over	0.0485903	44	228	2288	16962
GO:0040007	growth	over	0.0486903	51	272	2281	16918
GO:0046351	disaccharide biosynthetic process	over	0.0490796	9	27	2323	17163
GO:0042401	biogenic amine biosynthetic process	over	0.0497009	12	42	2320	17148
